# Supplementary material for: Temporal gene expression profiling during early-stage traumatic temporomandibular joint bony ankylosis in a sheep model
Source: BMC Oral Health. 2024 Feb 28;24:284. doi: 10.1186/s12903-024-03971-x (PMC10903020; doi:10.1186/s12903-024-03971-x)
Supplement: Supplementary file 1 — Additional file 1. [file 12903_2024_3971_MOESM1_ESM.xlsx]

## Sheet: Sheet1
The name of differential expreesion genes among the 45 profiles.
	Clusters	P value	Gene.Symbol
Increased groups	39	2e-183	PDGFD, TMEM119, RFTN2, LOC105606116, MFAP4, LOC509055, SIX1, C1QTNF3, SNCAIP, MEST, CERCAM, COL6A2, SPTLC3, COL14A1, PTGFRN, COL12A1, TEAD3, PODNL1, MRC2, SIX2, B3GNT9, ZNF521, PFKM, EPB41L4B, GABRB3, FAM26E, PRKG2, LRIG3, , C1QTNF6, ROR1, AEBP1, IGDCC4, SFRP4, NYNRIN, SOBP, LIN7A, FMOD, MXRA7, SULF1, THBS2, SERTAD4, FAT4, SDC1, DPYSL3, LHFP, SIX4, FBXL7, AIG1, PRRG1, ROR2, DAAM2, LOC105615374, D…
	49	7e-163	EMCN, SPARCL1, PYGO1, COL3A1, SGCE, COPZ2, CD200, THY1, SERPINF1, LRRC17, ADGRL4, COL1A1, MAP1B, DSTN, GALNT5, ACTA2, GJA1, MYCT1, CDH5, FBN2, TM4SF1, MYO1B, LGALS1, COL1A2, FKBP7, IGFBP7, C12H1ORF21, PDGFRL, SPARC, SORBS2, SNAI2, CNN3, FILIP1, NID2, PALMD, CD34, ENAH, S100A16, TTC8, PCDH18, JAM2, LOC101117789, FRMD6, DCLK1, , PTPN14, LOXL1, ARL3, CNN1, TAGLN, CDH11, MFAP5, FGF7, GSTA4, SERPINH1,…
	48	4e-90	CSRP2，KDR, STMN1, TM4SF18, GUCY1B3, CXCL12, TFPI, RYK, ADGRL2, ATP6AP1L, RAB13, GUCY1A3, NREP, LAMB1, COL5A3, CBX1, TOP2A, FAM198B, LOC101102473, LAMA4, LOC101110185, LOC101105787, FAP, LOC101106027, LOC101110457, TSPAN9, DES, ITGA2, CYP7B1, KLHL42, CENPW, DUT, CDKN3, CAV2, HACD2, RHOBTB1, LIMA1, SKP2, LOC101120961, HTR2A, FBN1, VASH2, PTPRK, COL4A1, MAP1LC3C, NID1, RHOJ, LOC101109919, LOC1011080…
	40	2e-39	FBLN5, SCARA3, MXRA5, LOC101108092, RUNX1T1, C25H1ORF198, LIX1L, GLB1L, GHR, ST5, OLFML1, VGLL3, PRICKLE2, PKDCC, COL6A1, BGN, TMEM237, EFEMP1, NDE1, UBE2D4, FHL1, MEOX2, CD248, ST7, RRAGA, PYCR1, ERI3, FKBP9, GALNT16, EHD3, GTF2H5, ABI3BP, LOC101110280, TSPAN7, TXNDC5, MRPL37, CRTAP, EFEMP2, EBF1, ARL2, ABLIM3, KRTCAP2, PPIG, YIF1A, SEC24D, IFI27L2, RBMS2, TMEM254, RGS7, NDUFA4L2, KDELR3, PRRX1,…
	30	6e-22	SCRG1, PTCH1, SYNPO, CRISPLD1, NFIX, MAPRE3, CPZ, FAM168A, SLC16A2, FXYD1, FNDC1, FGD1, ZNF362, MXRA8, AIF1L, KCNMA1, TSKU, SERPING1, EFHD1, AMOT, RAB30, CAPN6, FRMD7, PRELP, BOC, BMP4, TMEM30B, CX3CL1, PCGF2, CPED1, LDOC1, CHRDL1, LOXL3, SERINC5, POFUT1, FBLN7, SFRP1, ZNF414, ZCCHC14, ANKS6, C11ORF49, PLTP, GLIS2, ZNF704, , SNX33, PAPSS2, ARSA, JAM3, PRAF2, ATN1, NEO1, ITGBL1, EPHX3, SCMH1, PIGS…
	18	1	TF, CCL21, ZNF84,
	19	1	MUM1L1, SFRP4, NYNRIN, SOBP, LIN7A
	36	1	RBM24, SYT10, NKAIN2, LOC105601961, SUMO3, CSN3, MYL6B, DEFB129, IGFBP3, MYOZ2, MYL1, LOC101114017, MRPL11, LOC101106541, LOC101117974, BOSTAUV1R403, HIST4H4, NTRK2,
	37	1	OR6C70, MMP13, LPAR6, LOC101102551, SLC12A2, LOC101105698, LOC101105776, LOC101115794, CISD1, RPS25, LOC101119888, SUMO1, ADGRG7, LOC101107970, LOC101115450, DPPA4, LOC101119548, LOC101102314, LOC101122146, LOC101113975, LOC101108279, LOC101102512, LOC101106793, LOC101123233, DEFB128, THSD7A, LOC105605343, LOC101111327, OR2T3, ELMOD1, LOC101110281, LOC101116132, LOC101114368, LOC105603806, LOC101…
	38	1	EBF2, VAT1L, ARL6, SPAG16, SCIMP, METTL5, CBX5, DPH6, TMEM176A, TBX15, C2H2ORF69, IFT80, EXOSC9, LOC101109492, MGME1, CXCL9, MRPL35, HLA-DOA,
	41	1	PKIA, LOC101108945, CCDC58, LOC101123670, ENY2, PDE10A, LOC101113335, LOC101116262, LOC105611645, CCDC109B, LRP1B, TCTEX1D2, MRPL30, LOC101113604, LOC101109644, MRPL42, HTR2B, CHL1, FGF5, TMEM182, DSC3, ZNF804A, SH3GL3, MUSK, SCN3A, IL36B, LOC101110319, NDUFA5, KCNH7, PFDN1, RGS8, CLDN16, ANAPC13, HS3ST1, IL36A, ASB5, NDUFAF4, TXNL4A, PDCD5,
	42	1	LOC101109750, BOSTAUV1R424, LOC101117573, LIF, OR1L8, LOC101107961, LOC101105412, LOC101112856, LOC101102521, LOC101115176, LOC101102482, TOX3, LOC105603085, LOC105602278, LOC105613617, LOC101109537, NGF, LOC101112179, LOC101118639, LOC101102398, LOC101104620, LOC101105525,
	45	1	TGFB1I1, CREB3L1, TMEM98, SCD5, RABAC1, CTGF, APBB1, TP53I11, DTX3, RASL12, LEPREL2, SLC26A2, ADCY3, AMOTL1, KIAA0408, CD276, TMEM258, S100A14, RHOD, DHCR24, WTIP, ARFGAP1, KERA, KIAA1462, ARFIP2, HEY2, IRX3, PTPRZ1, POFUT2, ARHGAP23, SSBP3, ALDH1A3, CPE, AGAP3, SGCD, RPN1, DAPK3, SHISA4, FABP3, LOC101122413, NBL1, PC, COL27A1, CLSTN1, HTRA3, DMWD, LMNA, RAPGEF4, TSEN34, TGFBI, MEX3D, GNB3, LOC10…
	46	1	PARVA, NIPSNAP1, GPR161, SLIT2, ANAPC15, NELL2, EPAS1, PLEKHG2, TSHZ3, LOC101122329, PRKCDBP, SNU13, B9D1, CMTM3, TNFAIP1, RANGRF, OSBPL3, CBR3, FIBIN, LOC101108696, ADAMTS12, MKL2, SLC8A1, TMEM160, MAB21L2, ZW10, RASAL2, PARVB,
Decreased groups	2	0	AREG, KIAA0513, SLC26A8, AGPAT9, LOC105601985, SLAIN1, HMHA1, PIK3CD, SLC16A6, IL18RAP, KIAA1147, GRPR, CD33, TMEM164, NFAM1, SPDYA, ICAM3, DAGLB, MKNK1, STX6, PIK3R5, IL1R2, CCDC136, AKIRIN2, SH2D1A, SVIP, IL6R, RASGRP2, HK3, PTPRE, ANKRD33B, SLC28A3, ARHGAP9, CD300A, LOC101103862, NLRP1, IMPG2, NFE2, SUSD1, FAM65B, RGS14, PTK2B, C25H10ORF54, NCF4, SLA, LONRF3, DAPP1, SLCO4C1, LOC101103766, GALN…
	5	2e-94	CACNB2, TTC39B, HIPK2, CREBRF, LOC101109388, RHOG, TFE3, CPT1A, BCL6, LOC101103343, WBP2, CRTC2, BLCAP, RNF24, SLC36A1, INPP5K, CIPC, F13A1, FOLR3, MOB3A, GLTSCR1L, PQBP1, SLC9A3R1, STAT6, HSPBAP1, TOB1, TINF2, NCOA2, PXK, TMCO6, CREBBP, ATXN7, ATF1, GIN1, PIAS1, PRR13, CDKN2AIP, RNF167, CD180, KLF10, CBL, ZBTB25, LAPTM5, PATL1, DBNL, KLRC2, PLEKHA2, LOC105602895, CRTC3, ZFYVE26, CPEB2, STAT2, YP…
	10	2e-61	MYO1F, SLC39A8, INPP5D, SCARB2, LOC101110539, FCAR, CFP, C1ORF162, HUNK, NT5DC1, OGFRL1, STAT4, TLR5, GK, CD55, CCL7, TREM1, TRAF3IP3, SLC11A1, CCR2, MTHFD2L, TCN1, WDFY4, HCLS1, OMG, LOC105615654, PLIN2, LCP1, CCR5, PROK2, CD44, FAM102B, TNFSF8, OSBPL11, TRIM14, HMOX1, CCR7, CLEC5A, TXNDC2, LOC101104705, LACTB, NKG7, GCLC, UBASH3B, CD37, LOC101105008, ARHGAP15, SNX6, TXK, ITK, AGO4, GLDN, ATIC, …
	11	4e-14	CD24, FOXO3, DHRS3, ZFP36, TSC22D3, MEGF9, RARA, RNF19B, WIPF1, KCTD12, FYCO1, PPM1M, CNPPD1, VAMP2, PLEKHM1, LEF1, MTMR3, MEF2D, RNF169, PPM1D, SETD1B, ULK1, LOC105615789, EZH1, TAPBP, SPPL3, SLC43A2, SUPT5H, CSGALNACT1, LOC101112480, NECAP2, GLCCI1, GNG7, SREBF2, LRP10, PPTC7, NR2C2, STK26, ITGB7, SERTAD3, BICD2, TCP11L2, TBC1D10B, MAP3K3, MIDN, SATB1, WIPF2, EGR3, VPS37B, CRKL, SHISA5, EHD1, H…
	7	0.04	LRIF1, PIGX, N4BP2L2, DCK, BANK1, LY96, TNFSF10, MED4, IGF2BP3, TBPL1, CABYR, LYRM5, CLK1, GLIPR1, TLR1, CCDC94, LY86, TRMT1L, SFMBT1, MTMR8, SMIM4, SMNDC1, DYNC1LI1, GTDC1, C5ORF51, SH2D1B, HSD11B1, RAVER2, GANC, UBE2D1, PTBP2, FBXO4, CCRL2, GTF2A1, PLEKHM3, LAMP3, OFD1, TRIM38, FAM151B, PAPD4, LAMTOR3, VCPKMT, C23H6ORF62, IWS1, SYAP1, CEP95, CD47, KPNA3, FMO4, TMEM194A, TRA2A, EED, ARL11, DNAJB…
	12	0.05	RASSF5, R3HDM4, DHX34, ELL, PLEKHO2, SBNO2, SH3BP2, TBC1D2, STK40, KIAA0232, FLCN, CDKN1A, NARF, LOC101107641, GADD45G, ARAP1, CSK, RAF1, PHF1, PCMTD2, MYD88, LRCH4, RHBDF2, KIAA1191, GPR137B, MICAL1, IER2, MAN2A2, MB21D2, ST3GAL1, PPARD, ANKRD44, PIP5K1C, PKIB, HMOX2, SMAD7, POR, ADCY7, GGA3, TRAPPC2L, SRXN1, LOC105609414, GRN, SMIM3, WIPI1, SLC1A5, ID2, CAMKK1, PLBD2, CLCF1, CHST11, PFKFB3, PPP…
	0	0.3	SDSL, RAB11FIP1, MAP3K14, MYBPH, HEXIM1, PDXK, TLE3, KRAS, RUFY4, IER5, MPP7, CLEC4D, PSD4, TGM1, BASP1, PBX4, CCDC30, PPP1R15A, MACC1, DUSP16, LOC101112356, ATP11A, PRR5L, BRPF3, WDR20, STXBP2, FBXO34, PPBP, RYBP, FES, SP4, KCNJ2, FERMT3, SIRPA, ARL4C, ICOSLG, MPZL3, LSMEM1, LOC101102142, TAL1, CDKN1B, EHBP1L1, IL1A, WSB1, LOC101117851, HNRNPF, LOC101107266, ATG4D, C3H12ORF5, MCM3AP, CNN2, LPXN,…
	1	1	LOC101110777, PPEF2, PRSS46, ABCA7, LOC101118017, ELL3, RCAN3, LIPM, HEPACAM2, LOC101122288, LOC101109268,
	3	1	KCNJ15, NOD2, C2ORF61, DENND2D, PGPEP1, PLCG2, CFAP53, FGFR1OP2, UBE2B, TESK2, RSBN1, CSGALNACT2, GLT1D1, LONRF1, RNF217, SLC26A11, ADPRH, KLF11, HKDC1, TOMM20L, ASAH2, TNNI2, HOOK1, ADGRG3, FAM177A1, AXDND1, SIK1, ZBTB24, AKTIP, HCST, ARHGEF18, HORMAD1, S1PR4, HAL, SLC25A38, ARMC12, CCNJL, SNAPC1, FITM1, MOCS2, MATN3, KCTD6, MYO5B, FGF4, SYTL3, RNF44, MOB3C, CSRNP1, ATP1B1,
	4	1	BLOC1S4, PRKD2,
	6	1	ATG13, TMUB2, BMF, DNAJB12, UPF3B, MYLIP, VHL, TRAF3, FAM134C, RSRP1, JMY, NHLRC3, FAM214A, PEX2, TGFBR2, NUDT7, TP53INP1,
	8	1	SESN1, KANSL1L, SERINC3, USP53, ZNF283,
	9	1	CCNG2, ZNF568, FBXL12, DTWD2, PAIP2,
	13	1	BCAR3, PPP2R5A, SQLE, RNF103, CA8, KLHL24,
	20	1	CDH20, LOC101116991, P2RX5, AP3M2, LDHC, CCDC137, IL21R, PYGM, MAP4K2, CLCN4, EHF, CRACR2A,
Variable groups	47	3e-49	NEK2,CENPE, LOC101122717, DLGAP5, NUSAP1, KIAA0101, FAM111B, PCNA, CKAP2L, KIF11, MASTL, CEP55, LOC101122904, LOC101115740, LOC101106169, PRND, CASC5, LOC101118999, KIF20B, PBK, CCNYL1, DEPDC1, EXO1, CDK1, SGOL1, HMMR, KPNA2, FANCD2, LOC101102605, LOC101105418, CCDC34, SUV39H2, LOC101112168, KIF2C, TTK, ALG8, BRCA2, LIPG, SHCBP1, SMC2, KIF23, VEGFC, LOC101112071, CCT8, BLM, MIS18BP1, RAN, EIF2S2,…
	25	4e-12	PIAS3, TIMP2, MAPK7, RAB11B, GAL3ST4, MOSPD3, POM121C, SF3B4, B4GALT3, TOB2, CREB3L2, TMEM115, TP53, TAX1BP3, ZMIZ1, AOC2, ARAF, S100B, ITGB5, WDR13, MGRN1, TMEM184B, CYB5R3, E2F4, FAM168B, LOC101119804, AGPAT1, RELA, PLD3, CSAD, LOC101106445, ATF6B, RAD23A, PRRC2B, NCK2, TAF6, DYRK1B, TBC1D2B, LOC101113745, NISCH, UBIAD1, FBXO25, TTYH3, DPYSL2, CTSF, LOC101102403, TMX2, BAD, RRBP1, SHKBP1, SF3A1…
	23	0.09	PANX3, SLC8A3, SMPD3, COL10A1, CHAD, ALPL, COMP, SMOC2, COL2A1, COL11A1, PXYLP1, CLEC3A, COL8A2, TMEM59L, FGFR2, OMD, PTH1R, PHOSPHO1, FAM180A, HS3ST3A1, MATN2, RCOR2, SP7, LAPTM4B, TCF7, PLS1, PAMR1, COLGALT2, CMTM4, NPAS2, ANGPTL5, PHEX, DCHS1, RASL11B, SLC13A5, UNC5B, LRRC1, BAMBI, LECT1, ITGA10, CA3, DKK3, LDLRAD4, HAPLN1, IFITM5, COL9A1, TNN, GALNT10, NRK, KREMEN1, PCDHB8, NFATC4, EPHA3, MIA…
	34	0.1	PFDN6, OR2V2, LOC101112900, LOC101117894, LOC101107359, LOC101123328, LOC101111101, LOC105603035, NMU, KRTAP1-3, LOC101107954, LOC101123081, LRAT, LOC101105644, ABRACL, FAM60A, LOC101102492, GCNT7, LOC101119768, LOC101104822, LOC101121798, LOC101120085, NPY1R, LOC101110242, LOC101111389, OR2B11, LOC101116981, RHBDD3, LOC101112001, LOC105603804, SOSTDC1, LOC101122255, LOC105607240, LOC105605829, L…
	16	0.2	LOC105604278, LXN, LOC101121151, SET, TWF1, SH3GLB1, LOC101112418, NRROS, STRBP, ATP2B1, MMP3, LOC443104, SNRPB2, TCEB1, PCNP, LOC101108225, LOC101123324, SCGB1A1, LOC105608320, CAPZA1, MRPS18C, LOC101117953, CALM2, CISD2, LOC105614386, PPID, KYNU, LOC101119136, LOC101118024, LOC101121527, NAA20, CACYBP, NUS1, LOC101104934, LOC101109996, PPWD1, LOC101112974, LOC105615131, LLPH, LOC101111795, LOC1…
	15	1	MSC,AKIP1, ADAM19, FGF10, LIMS1, ABCA6,
	17	1	LOC105374463, SNRNP27, SMN2, F2RL2,
	22	1	MMP9,CIRBP,CBLN2,HNRNPA0, LOC101105437, PRKCH,
	26	1	MLNR, LOC101111988, CTXN3, LOC101108776, LOC101112097, LOC101121060, LOC105616408, PCNXL2, FFAR4, LOC101114215,
	27	1	TMEM116, REEP5, CD99,
	29	1	B3GALT2, LRRC40,
	31	1	CTSC, ACSL5, LOC101109747, FAM175B, MAK16, RAD51B, PCBD1, CEMIP,
	32	1	SLC36A2, NISCH, UBIAD1, FBXO25, TTYH3
	35	1	TNFSF11, OBP2B, RBP1,
	43	1	PRICKLE4, GPX3, SCIN, PSMB6, S100A11, RSL1D1, WDR83OS, GPRC5A, UTP4, MPEG1, ITPA, CNDP2, PRPS1, RNASET2,
	44	1	ATRNL1, LOC101117494, LOC101114696, LOC101110587, SPTSSB, LOC101105825, LOC101123424, LOC105601957, LOC101119639, LOC101105334, LOC101105081, LOC101105974, LOC101115570, OR1E2, LOC101106784, OR2B2, LOC101111227, EDDM3A, LOC101111391, LOC101118006, LOC101113073, LOC101103603, LOC101116861, LOC101118872, LOC101106740, LOC101113374, LOC101113698, COLCA2, LOC787433, LOC101112021, LOC101121084, LOC101…
