# Supplementary material for: Temporal gene expression profiling during early-stage traumatic temporomandibular joint bony ankylosis in a sheep model
Source: BMC Oral Health. 2024 Feb 28;24:284. doi: 10.1186/s12903-024-03971-x (PMC10903020; doi:10.1186/s12903-024-03971-x)
Supplement: Supplementary file 2 — Additional file 2. [file 12903_2024_3971_MOESM2_ESM.xls]

## Sheet: Sheet1
Table name	Column name	Column meaning
GO_Enrichment	GO_ID	GO index number, which is consistent with the GO index number of the Gene Ontology database.
	GO_Name	GO name, which is consistent with the naming of GO in the Gene Ontology database.
	Population_mapped_id	The number of genes included in the ID in Gene Ontology database.
	Study_mapped_id	The number of differential genes matched with gene ontology ID.
	Genes	The name of differential genes matched with gene ontology ID.
	Enrichment	Enrichment degree, when the p value is the same, the greater the enrichment degree of GO, the greater the influence of the experiment on GO.
	P_value	P value, evaluate the significance level of GO, (P <0.01indicates that GO has significant difference, special background).
	FDR	The misjudgment rate, the judgment of the accuracy of p value, and the re-judgment of the significance level of GO.

## Sheet: Sheet2
GO analyses in increased, decreased and variable groups
GO_ID	GO_Name	Population_mapped_id	Study_mapped_id	Genes	Enrichment	P_value	FDR
Increased group
GO:0045669	positive regulation of osteoblast differentiation	36	21	SFRP2, IL6ST, PRKD1, BMP4, DDR2, MSX2, FBN2, MEF2C, GJA1, ACVR1, CYR61, SMAD1, ILK, BMPR1A, TMEM119, CD276, FAM20C, RUNX2, NPNT, IGF1, CTNNB1	4.728	6.41132e-11	6.90338e-08
GO:0006412	translation	140	43	RPL24, RPL27, RPL12, RPL10, RPS20, MRPL11, MRPS6, RPS26, UBA52, RPL28, RPS19, LOC101121371, RPL3, RPL32, MRPL30, MRPL35, LOC101118481, LOC101116132, LOC101123533, MRPS21, LOC101108801, LOC101103232, LOC101106166, RPL34, RPS3A, RPL31, RPS13, MRPL37, RPS8, RPS14, RPS27A, RPL35, RPL22, RPS7, RPL6, RPS18, LOC105613145, RPL29, LOC105612165, RPL35A, RPSA, MRPL14, RPS15,	2.489	6.28189e-09	2.70561e-06
GO:0030199	collagen fibril organization	26	15	SFRP2, SERPINH1, COL3A1, ADAMTS2, COL1A1, DPT, ADAMTS14, COL1A2, LUM, FMOD, TGFB2, LOXL2, LOX, DDR2, COL5A2,	4.676	4.47813e-08	1.60728e-05
GO:0007155	cell adhesion	87	30	NLGN2, PARVB, CIB1, LAMA4, LAMA1, TNC, THBS3, POSTN, MPDZ, RGMB, ITGAV, EPHB4, EFNB2, ITGA11, TGFBI, ITGA2, NINJ2, SELP, ITGA6, CERCAM, HAPLN3, THY1, NCAM1, THBS2, FERMT1, COL15A1, KITLG, CTNNAL1, RPSA, LAMA3,	2.795	6.94543e-08	2.13671e-05
GO:0071230	cellular response to amino acid stimulus	35	16	COL1A1, COL4A1, LAMTOR4, EGFR, MMP2, COL16A1, PDGFD, RRAGA, NTRK2, COL3A1, COL1A2, PDGFRA, COL5A2, SH3BP4, COL6A1, SESN3,	3.705	1.08382e-06	0.000250607
GO:0007224	smoothened signaling pathway	47	19	CDON, CC2D2A, TTC21B, TMEM17, IFT80, ROR2, ARL3, IFT20, IFT57, ARL13B, BBS7, EVC2, BOC, NDST1, BMP4, B9D1, DISP1, TMEM231, SMO,	3.276	1.10553e-06	0.000250607
GO:0007160	cell-matrix adhesion	50	19	NPNT, EMP2, CTNNB1, ITGAV, ITGB3, BCAM, ITGA6, NID1, CDK5, ADAMTS12, COL3A1, CTGF, ITGA11, NID2, ITGA2, EPDR1, ITGB4, COL5A3, JAM3,	3.08	3.34224e-06	0.000602855
GO:0061549	sympathetic ganglion development	6	6	SEMA3F, FZD3, NRP1, NRP2, CTNNB1, SEMA3A,	8.105	3.49927e-06	0.000602855
GO:0071679	commissural neuron axon guidance	6	6	NFIB, FZD3, NRP1, RYK, EPHB2, DAG1,	8.105	3.49927e-06	0.000602855
GO:0070208	protein heterotrimerization	9	7	C1QTNF2, C1QTNF6, COL1A1, COL1A2, C1QTNF1, COL6A1, COL6A2,	6.304	1.23418e-05	0.00189547
GO:0030501	positive regulation of bone mineralization	25	12	OSR1, MEF2C, BMP4, TMEM119, ACVR1, CD276, TGFB3, PKDCC, GPM6B, FBN2, BMPR1A, FAM20C,	3.89	1.32027e-05	0.00189547
GO:0043010	camera-type eye development	25	12	EFEMP1, RPGRIP1L, RCN1, CC2D2A, FBN2, FOXP2, FBN1, TMEM231, MAB21L2, TWSG1, CACNA1C, B9D1,	3.89	1.32027e-05	0.00189547
GO:0060346	bone trabecula formation	7	6	FBN2, COL1A1, THBS3, SFRP1, MSX2, MMP2,	6.947	2.19129e-05	0.00304448
GO:0022038	corpus callosum development	5	5	CDK5, RPGRIP1L, EPHB2, EPHB3, RYK,	8.105	2.84387e-05	0.00371168
GO:0035988	chondrocyte proliferation	5	5	DDR2, MMP14, CTGF, MMP16, STC1,	8.105	2.84387e-05	0.00371168
GO:0010839	negative regulation of keratinocyte proliferation	10	7	CASK, PTPRK, CD109, KLF9, EFNB2, INTU, SNAI2,	5.673	3.67313e-05	0.00452005
GO:0042384	cilium assembly	71	21	WDR19, CEP41, FAM161A, IFT20, IFT81, KIF27, ICK, CEP89, EHD3, RPGRIP1L, TMEM237, TTC8, TMEM138, TMEM231, ABLIM3, RAB23, TMEM216, DYNC2LI1, FNBP1L, B9D1, ARL6,	2.397	8.60506e-05	0.0100168
GO:0042733	embryonic digit morphogenesis	43	15	LRP4, WNT5A, GJA1, TULP3, BMP4, BMPR1A, CTNNB1, SFRP2, ROR2, GNA12, TMEM231, OSR1, INTU, B9D1, IFT122,	2.827	0.000113055	0.0128139
GO:0048846	axon extension involved in axon guidance	6	5	NRP1, SLIT2, SEMA3A, NRP2, SEMA3F,	6.754	0.000153136	0.0160867
GO:0031290	retinal ganglion cell axon guidance	12	7	EPHB3, RPL24, EFNA5, EPHB2, NRP1, SLIT2, EPHA7,	4.728	0.000193395	0.0187717
GO:0032331	negative regulation of chondrocyte differentiation	12	7	ADAMTS7, CTNNB1, SNAI2, PTHLH, BMP4, ADAMTS12, EFEMP1,	4.728	0.000193395	0.0187717
GO:0048701	embryonic cranial skeleton morphogenesis	23	10	SIX2, TBX15, MMP16, SIX1, BMP4, SMAD3, MMP14, PDGFRA, WDR19, RUNX2,	3.524	0.000198142	0.0187717
GO:0001736	establishment of planar polarity	9	6	TTC8, RPGRIP1L, IFT20, FZD3, WNT5A, FZD6,	5.403	0.000210619	0.0187717
GO:0060021	palate development	55	17	PDGFRA, WNT5A, DLX5, GDF11, OSR1, EPHB2, BMPR1A, BBS7, GABRB3, BNC2, SNAI2, EPHB3, MEF2C, PKDCC, SATB2, DLX6, MEOX2,	2.505	0.000221123	0.0187717
GO:0001701	in utero embryonic development	131	31	GATA6, PTCH1, ARNT2, BMPR1A, TIE1, PCGF2, B9D1, MYH10, ANGPT1, SEC24D, TANC2, SMAD3, EDNRA, PLCG1, CTNNB1, CCNB2, ACVR1, WDR19, PDGFRA, GJA1, SMO, RARRES2, RPGRIP1L, GNA12, ZFPM2, HEG1, DSC3, RCN1, FGFR1, TMEM231, AMOT,	1.918	0.000229776	0.0187717
GO:0032964	collagen biosynthetic process	4	4	COL1A1, SERPINH1, TRAM2, ADAMTS3,	8.105	0.000230996	0.0187717
GO:0036486	ventral trunk neural crest cell migration	4	4	NRP2, NRP1, SEMA3A, SEMA3F,	8.105	0.000230996	0.0187717
GO:0048251	elastic fiber assembly	4	4	LOX, MFAP4, FBLN5, MYH11,	8.105	0.000230996	0.0187717
GO:0061551	trigeminal ganglion development	4	4	NRP2, NRP1, SEMA3A, SIX1,	8.105	0.000230996	0.0187717
GO:0097490	sympathetic neuron projection extension	4	4	NRP2, SEMA3F, SEMA3A, NRP1,	8.105	0.000230996	0.0187717
GO:0097491	sympathetic neuron projection guidance	4	4	TEK, SPARC, DCN, DAB2IP, ECSCR, AMOT, THBS2, ANGPT2, SERPINF1, TIE1, THBS4, SULF1,	8.105	0.000230996	0.0187717
GO:0016525	negative regulation of angiogenesis	32	12	TEK, SPARC, DCN, DAB2IP, ECSCR, AMOT, THBS2, ANGPT2, SERPINF1, TIE1, THBS4, SULF1,	3.039	0.000250155	0.0195894
GO:0001658	branching involved in ureteric bud morphogenesis	28	11	PKD2, PTCH1, SIX1, BMP4, ILK, NPNT, ADAMTS16, CTNNB1, EYA1, PBX1, FAT4,	3.184	0.000281102	0.0216198
GO:0030335	positive regulation of cell migration	77	21	DAPK3, MMP14, ALOX12, EGFR, PTK2, SYNE2, ACVR1, ITGAV, SNAI2, INSR, LAMB1, F2R, MYLK, PDGFRA, ROR2, COL1A1, CYR61, LRRC15, RHOD, TRIP6, DAB2,	2.21	0.000302733	0.022875
GO:0035904	aorta development	13	7	PRICKLE1, LOX, PKD2, NDST1, ADAMTS6, SNX17, MYH10,	4.364	0.000374392	0.0278018
GO:0090090	negative regulation of canonical Wnt signaling pathway	63	18	DAB2IP, SFRP4, DAB2, SOST, FZD6, FZD1, PRICKLE1, CTNND1, LRP4, WNT5A, FOXO1, SFRP2, BICC1, SNAI2, TMEM64, WWTR1, AES, ROR2,	2.316	0.000432487	0.0315716
GO:0007163	establishment or maintenance of cell polarity	10	6	FAT1, PARVA, SPINT2, SYNE2, CTNNA1, RPGRIP1L,	4.863	0.000471452	0.0323828
GO:0030574	collagen catabolic process	10	6	CTSK, MMP2, MMP14, MMP16, MRC2, MMP13,	4.863	0.000471452	0.0323828
GO:0003279	cardiac septum development	7	5	SNX17, PCSK5, ADAMTS6, NDST1, MYH10,	5.789	0.000481194	0.0323828
GO:0048843	negative regulation of axon extension involved in axon guidance	7	5	RYK, WNT5A, NRP1, SEMA3F, SEMA3A,	5.789	0.000481194	0.0323828
GO:0030198	extracellular matrix organization	54	16	COL27A1, NPNT, CCDC80, PXDN, PRDX4, TGFBI, POSTN, PTK2, OLFML2A, PDGFRA, CYR61, OLFML2B, RECK, ABI3BP, VWA1, ECM2,	2.401	0.000570004	0.0377693
GO:0007507	heart development	83	21	COL3A1, CALCRL, FBN1, NRP2, LOX, ROBO1, KCNJ8, ID1, GAB1, CC2D2A, TDGF1, EDNRA, CACNA1C, BICC1, PDLIM3, POFUT1, BBS7, HOPX, OSR1, SH3PXD2B, TGFB2,	2.051	0.00089741	0.0560166
GO:0003151	outflow tract morphogenesis	27	10	HEY2, HEYL, MEF2C, SIX1, SFRP2, FZD1, ILK, GJA5, EYA1, BMP4,	3.002	0.000917737	0.0563515
GO:0015986	ATP synthesis coupled proton transport	11	6	ATP5J, ATP5D, ATP5G3, ATP5O, ATP5H, ATP5G2,	4.421	0.000928943	0.0563515
GO:0001649	osteoblast differentiation	67	18	DLX5, BMP4, FHL2, IGFBP5, WWTR1, SFRP1, TNC, SNAI2, COL6A1, GJA1, MRC2, MEF2C, ITGA11, IFT80, TMEM119, SMO, COL1A1, CYR61,	2.177	0.000966385	0.0570132
GO:0043206	extracellular fibril organization	5	4	MFAP5, B4GALT7, COL3A1, MFAP4,	6.484	0.00104122	0.0570132
GO:0045956	positive regulation of calcium ion-dependent exocytosis	5	4	CDK5, STXBP1, DOC2B, SYT10,	6.484	0.00104122	0.0570132
GO:0048048	embryonic eye morphogenesis	5	4	FBN1, FBN2, MFAP2, EFEMP1,	6.484	0.00104122	0.0570132
GO:1901522	positive regulation of transcription from RNA polymerase II promoter involved in cellular response to chemical stimulus	5	4	RXRG, DLX5, RUNX2, SMAD1,	6.484	0.00104122	0.0570132
GO:0035115	embryonic forelimb morphogenesis	23	9	CTNNB1, RUNX2, RECK, IFT122, CRABP2, CACNA1C, OSR1, MSX2, RPGRIP1L,	3.171	0.00104575	0.0570132
GO:0060976	coronary vasculature development	15	7	PRICKLE1, MYH10, PCSK5, NDST1, VEGFB, ADAMTS6, SNX17,	3.782	0.00112166	0.0597549
GO:0070374	positive regulation of ERK1 and ERK2 cascade	90	22	CIB1, CCL21, ANGPT1, NOX4, SCIMP, KDR, CTGF, HTR2B, FLT4, PDGFRA, PRKCDBP, PDGFRB, GAREM1, BMP4, HTR2A, CD74, NRP1, TNFAIP8L3, NPNT, TEK, F2R, EGFR,	1.981	0.00112379	0.0597549
GO:0061036	positive regulation of cartilage development	8	5	BMP4, CYR61, WNT5A, SMAD1, BMP1,	5.066	0.00115246	0.0598029
GO:0071773	cellular response to BMP stimulus	8	5	HEYL, ADAMTS12, GATA6, ADAMTS7, SFRP1,	5.066	0.00115246	0.0598029
GO:0001525	angiogenesis	86	21	CIB1, PTPRB, PTK2, EPHB3, ITGAV, HEY1, JAM3, EPHB2, THY1, FGFR1, CTGF, ANGPT2, NRP2, MEIS1, TGFBI, NOV, RASIP1, POFUT1, GJA5, CALCRL, MEOX2,	1.979	0.00146221	0.0747118
GO:0002062	chondrocyte differentiation	24	9	BMP4, BMPR1A, NFIB, MEF2C, NOV, OSR1, IFT80, SIX2, FGFR1,	3.039	0.00149181	0.0747118
GO:0021987	cerebral cortex development	24	9	FOXP2, ASPM, FAT4, NDE1, SMO, CDON, BTBD3, NTRK2, COL3A1,	3.039	0.00149181	0.0747118
GO:0042472	inner ear morphogenesis	29	10	FZD6, FZD3, EPHB2, DLX6, FGFR1, SOBP, ROR2, SIX1, ALDH1A3, DLX5,	2.795	0.0017286	0.076921
GO:0030308	negative regulation of cell growth	65	17	GNG4, FHL1, NOV, HYAL2, CDKN2C, TGFB2, SFRP2, GJA1, HYAL1, SMAD3, CAPRIN2, SH3BP4, RERG, SLIT2, RBBP7, SFRP1, EAF2,	2.12	0.00182124	0.076921
GO:0050731	positive regulation of peptidyl-tyrosine phosphorylation	49	14	EFNA1, NRG1, ANGPT1, CD74, FGF7, LRP4, EFNA5, MLST8, NRP1, YES1, TDGF1, KITLG, THBS4, HTR2A,	2.316	0.0018246	0.076921
GO:0000028	ribosomal small subunit assembly	3	3	RPSA, RPS19, ERAL1,	8.105	0.00187525	0.076921
GO:0003183	mitral valve morphogenesis	3	3	SOX4, ACVR1, EFNA1,	8.105	0.00187525	0.076921
GO:0021828	gonadotrophin-releasing hormone neuronal migration to the hypothalamus	3	3	NRP1, SEMA3A, NRP2,	8.105	0.00187525	0.076921
GO:0048014	Tie signaling pathway	3	3	ANGPT2, ANGPT1, TEK,	8.105	0.00187525	0.076921
GO:0048017	inositol lipid-mediated signaling	3	3	PLD2, PLD1, TNFAIP8L3,	8.105	0.00187525	0.076921
GO:0051661	maintenance of centrosome location	3	3	TBCCD1, ASPM, GPSM2,	8.105	0.00187525	0.076921
GO:0051964	negative regulation of synapse assembly	3	3	WNT5A, EPHA7, PTK2,	8.105	0.00187525	0.076921
GO:0060414	aorta smooth muscle tissue morphogenesis	3	3	COL3A1, PROX1, MYLK,	8.105	0.00187525	0.076921
GO:0060563	neuroepithelial cell differentiation	3	3	B9D1, TMEM231, SOX4,	8.105	0.00187525	0.076921
GO:1901166	neural crest cell migration involved in autonomic nervous system development	3	3	SEMA3F, NRP2, NRP1,	8.105	0.00187525	0.076921
GO:1903375	facioacoustic ganglion development	3	3	NRP1, SEMA3A, NRP2,	8.105	0.00187525	0.076921
GO:1904938	planar cell polarity pathway involved in axon guidance	3	3	RYK, FZD3, WNT5A,	8.105	0.00187525	0.076921
GO:0051897	positive regulation of protein kinase B signaling	50	14	TSPYL5, NRG1, EGFR, C1QTNF1, PTK2, ANGPT1, NOX4, MEIS3, TEK, TNFAIP8L3, CCL21, IGF2, INSR, IGFBP5,	2.269	0.00225145	0.0872545
GO:0048146	positive regulation of fibroblast proliferation	30	10	ITGB3, CD74, NDUFS4, PDGFRA, WNT5A, IGF1, AQP1, EGFR, FNTB, DDR2,	2.702	0.00231004	0.0872545
GO:0050679	positive regulation of epithelial cell proliferation	30	10	SMO, SFRP1, DLX5, EYA1, DLX6, BMPR1A, IGF1, OSR1, EGFR, HYAL1,	2.702	0.00231004	0.0872545
GO:0002042	cell migration involved in sprouting angiogenesis	9	5	TDGF1, SLIT2, NRP1, EPHB4, EFNB2,	4.503	0.00232976	0.0872545
GO:0021670	lateral ventricle development	9	5	DPCD, TSKU, RPGRIP1L, MYH10, AQP1,	4.503	0.00232976	0.0872545
GO:0033627	cell adhesion mediated by integrin	9	5	ITGA11, NOV, ITGA2, ITGA6, COL16A1,	4.503	0.00232976	0.0872545
GO:0035584	calcium-mediated signaling using intracellular calcium source	9	5	KDR, NTRK2, SELP, HOMER2, PTGFR,	4.503	0.00232976	0.0872545
GO:0001938	positive regulation of endothelial cell proliferation	35	11	ECM1, WNT5A, KDR, CAV2, PRKD1, VASH2, THBS4, BMP4, PROX1, FLT4, HTR2B,	2.547	0.00241142	0.0894671
GO:0001958	endochondral ossification	21	8	MMP16, BMP4, RUNX2, MMP13, DLX5, MEF2C, COL1A1, MMP14,	3.088	0.00243038	0.0894671
GO:0035329	hippo signaling	17	7	YAP1, WWTR1, AMOTL1, FAT4, TEAD3, TEAD2, AMOT,	3.337	0.00271103	0.0939446
GO:0001666	response to hypoxia	51	14	PLOD1, TGFB3, TGFB2, EDNRA, SMAD3, LOXL2, CRYAB, PLAT, PLOD2, SOD3, KCNMA1, FUNDC1, ARNT2, MMP2,	2.225	0.00275744	0.0939446
GO:0090263	positive regulation of canonical Wnt signaling pathway	51	14	CAPRIN2, COL1A1, SFRP2, CTDNEP1, ILK, DAPK3, SFRP4, ASPM, GPRC5B, YAP1, SOX4, DLX5, ROR2, SFRP1,	2.225	0.00275744	0.0939446
GO:0006024	glycosaminoglycan biosynthetic process	6	4	B4GALT7, EXTL3, EXT1, EXTL2, NRP1,	5.403	0.0028174	0.0939446
GO:0035767	endothelial cell chemotaxis	6	4	NRP1, RAB13, PLEKHG5, NOV,	5.403	0.0028174	0.0939446
GO:0044342	type B pancreatic cell proliferation	6	4	SIDT2, NOV, IGFBP5, IGFBP4,	5.403	0.0028174	0.0939446
GO:0046826	negative regulation of protein export from nucleus	6	4	TXN, SOX4, PARK7, CDK5,	5.403	0.0028174	0.0939446
GO:0051451	myoblast migration	6	4	THBS4, NET1, SIX1, SMO,	5.403	0.0028174	0.0939446
GO:0072307	regulation of metanephric nephron tubule epithelial cell differentiation	6	4	LIF, FAT4, WWTR1, YAP1,	5.403	0.0028174	0.0939446
GO:0043087	regulation of GTPase activity	26	9	PRKG1, RASIP1, EFNA5, IQGAP3, MLST8, CHN1, RASAL2, EPHB3, NTRK2,	2.806	0.00283557	0.0939446
GO:0060348	bone development	26	9	PLS3, SULF1, P3H1, NPR2, SMAD1, TULP3, PPIB, SPARC, SH3PXD2B,	2.806	0.00283557	0.0939446
GO:0007015	actin filament organization	31	10	EMP2, DBN1, CTNNA1, FAT1, WASL, SHROOM4, MYO1B, SORBS1, RND1, PDLIM3,	2.614	0.00303858	0.0991453
GO:0007368	determination of left/right symmetry	31	10	PCSK5, DYNC2LI1, RPGRIP1L, CC2D2A, DPCD, DISP1, DYX1C1, ACVR1, BICC1, DAAM2,	2.614	0.00303858	0.0991453
GO:0000187	activation of MAPK activity	36	11	INSR, IGF1, NRG1, EFNA1, LPAR1, C1QTNF2, LPAR3, TDGF1, MAP2K6, IQGAP3, PLCE1,	2.476	0.00309155	0.099368
GO:0030334	regulation of cell migration	36	11	LAMA4, DPYSL3, LAMA1, GAB1, AMOT, LAMA3, NEXN, THY1, LMNA, TBCCD1, CDK5,	2.476	0.00309155	0.099368
GO:0001657	ureteric bud development	22	8	SLIT2, GDF11, OSR1, SFRP1, SMAD3, SMAD1, FGFR1, SIX1,	2.947	0.00341113	0.108027
GO:0035987	endodermal cell differentiation	22	8	ITGAV, MMP2, COL12A1, COL8A1, MMP14, LAMB1, COL6A1, LAMA3,	2.947	0.00341113	0.108027
GO:0016477	cell migration	69	17	CTGF, PTPRK, EPHB3, PLCG1, EFNA1, ITGAV, MMP14, JUP, SIX2, CDC42BPA, LAMC1, TNFAIP1, ADAMTS12, CD248, ASAP3, TGFB2, FSCN1,	1.997	0.00360621	0.113372
GO:0050680	negative regulation of epithelial cell proliferation	37	11	PTCH1, TGFB2, IFT80, IFT122, SFRP1, WNT5A, DAB2IP, IFT57, SFRP2, MEF2C, BMP4,	2.41	0.00391756	0.119474
GO:0001501	skeletal system development	32	10	GJA5, FBN1, AES, COL1A2, SOX4, PKDCC, COL5A2, HEXA, GDF11, PTHLH,	2.533	0.003939	0.119474
GO:0010596	negative regulation of endothelial cell migration	10	5	NR2F2, DAB2IP, STC1, DCN, SLIT2,	4.052	0.00418807	0.122707
GO:0042474	middle ear morphogenesis	10	5	SIX2, EYA1, FGFR1, SIX1, OSR1,	4.052	0.00418807	0.122707
GO:0051893	regulation of focal adhesion assembly	10	5	EFNA5, DAPK3, PTK2, GPM6B, RHOD,	4.052	0.00418807	0.122707
GO:0071480	cellular response to gamma radiation	10	5	TSPYL5, GTF2H5, YAP1, TMEM109, CRYAB,	4.052	0.00418807	0.122707
GO:0002040	sprouting angiogenesis	14	6	E2F7, TEK, PARVA, ANGPT1, LOXL2, FLT4,	3.473	0.00434611	0.124791
GO:0022604	regulation of cell morphogenesis	14	6	SH3D19, CFL1, ZMYM3, SPARC, ZMYM4, FMNL2,	3.473	0.00434611	0.124791
GO:0010811	positive regulation of cell-substrate adhesion	23	8	ABI3BP, COL8A1, EDIL3, CCDC80, CYR61, NID1, NPNT, ECM2,	2.819	0.00467266	0.132461
GO:0001570	vasculogenesis	33	10	NTRK2, GJC1, PTK2, ZFPM2, RASIP1, HEY2, AMOT, SMO, HEG1, YAP1,	2.456	0.00503776	0.141815
GO:0034504	protein localization to nucleus	19	7	SMO, COL1A1, CTDNEP1, PYGO1, SIX1, SYNE2, BMP4,	2.986	0.00562343	0.149603
GO:0014068	positive regulation of phosphatidylinositol 3-kinase signaling	44	12	DCN, ANGPT1, KDR, TEK, RELN, TGFB2, IGF1, WNT16, NRG1, PTK2, F2R, SELP,	2.21	0.00572094	0.149603
GO:0007435	salivary gland morphogenesis	7	4	TGFB2, EGFR, TGFB3, TWSG1,	4.631	0.00593234	0.149603
GO:0009950	dorsal/ventral axis specification	7	4	CTNNB1, MDFI, SFRP1, BMPR1A,	4.631	0.00593234	0.149603
GO:0010001	glial cell differentiation	7	4	NFIB, RELN, MMP24, FGF5,	4.631	0.00593234	0.149603
GO:0010717	regulation of epithelial to mesenchymal transition	7	4	DAG1, PHLDB1, PHLDB2, POFUT2,	4.631	0.00593234	0.149603
GO:0035721	intraciliary retrograde transport	7	4	IFT43, TTC21B, IFT122,	4.631	0.00593234	0.149603
GO:0045995	regulation of embryonic development	7	4	LAMA4, LAMA3, LAMA1, INSR,	4.631	0.00593234	0.149603
GO:0060831	smoothened signaling pathway involved in dorsal/ventral neural tube patterning	7	4	WDR19, IFT122, PTCH1, TULP3,	4.631	0.00593234	0.149603
GO:0071711	basement membrane organization	7	4	DAG1, SPINT2, COL4A1, FLRT2,	4.631	0.00593234	0.149603
GO:0030326	embryonic limb morphogenesis	24	8	FBN2, PTCH1, PBX1, GJA5, FGFR1, DLX5, WDR19, DLX6,	2.702	0.00626309	0.149603
GO:0060325	face morphogenesis	24	8	DLX5, TGFB3, PDGFRA, COL1A1, MMP2, CRISPLD1, RRAS, TGFB2,	2.702	0.00626309	0.149603
GO:0034446	substrate adhesion-dependent cell spreading	29	9	ITGAV, PARVA, EFNA1, FERMT2, LAMB1, TEK, EPHB3, ILK, LAMC1,	2.515	0.00645708	0.149603
GO:0031069	hair follicle morphogenesis	15	6	CTNNB1, IGFBP5, SMO, TGFB2, INTU, FGF7,	3.242	0.00649575	0.149603
GO:0003085	negative regulation of systemic arterial blood pressure	4	3	KCNK6, PRCP, ARHGAP42,	6.079	0.00680802	0.149603
GO:0003254	regulation of membrane depolarization	4	3	RANGRF, FHL1, NEDD4L,	6.079	0.00680802	0.149603
GO:0003416	endochondral bone growth	4	3	MSX2, DDR2, BNC2,	6.079	0.00680802	0.149603
GO:0010172	embryonic body morphogenesis	4	3	IFT122, CDON, MAB21L2,	6.079	0.00680802	0.149603
GO:0016255	attachment of GPI anchor to protein	4	3	PIGS, PIGT, PIGU,	6.079	0.00680802	0.149603
GO:0021785	branchiomotor neuron axon guidance	4	3	NRP1, SEMA3F, SEMA3A,	6.079	0.00680802	0.149603
GO:0030203	glycosaminoglycan metabolic process	4	3	HEXA, NDST1, CLN6,	6.079	0.00680802	0.149603
GO:0032534	regulation of microvillus assembly	4	3	PLD1, FSCN1, ATP8B1,	6.079	0.00680802	0.149603
GO:0032835	glomerulus development	4	3	PLCE1, WWTR1, HEYL,	6.079	0.00680802	0.149603
GO:0043534	blood vessel endothelial cell migration	4	3	APOA1, EMP2, AMOT,	6.079	0.00680802	0.149603
GO:0048050	post-embryonic eye morphogenesis	4	3	FBN1, EFEMP1, MFAP2,	6.079	0.00680802	0.149603
GO:0051057	positive regulation of small GTPase mediated signal transduction	4	3	FRMD7, CDON, RELN,	6.079	0.00680802	0.149603
GO:0060509	Type I pneumocyte differentiation	4	3	NFIB, THRA, THRB,	6.079	0.00680802	0.149603
GO:0060686	negative regulation of prostatic bud formation	4	3	WNT5A, BMP4, SULF1,	6.079	0.00680802	0.149603
GO:0061045	negative regulation of wound healing	4	3	CD109, CASK, SMAD3,	6.079	0.00680802	0.149603
GO:0090091	positive regulation of extracellular matrix disassembly	4	3	TGFB2, FSCN1, DDR2,	6.079	0.00680802	0.149603
GO:0097094	craniofacial suture morphogenesis	4	3	MMP14, RAB23, MMP16,	6.079	0.00680802	0.149603
GO:1904261	positive regulation of basement membrane assembly involved in embryonic body morphogenesis	4	3	DAG1, PHLDB2, PHLDB1,	6.079	0.00680802	0.149603
GO:1904322	cellular response to forskolin	4	3	ADCY3, EFNA5, ADCY6,	6.079	0.00680802	0.149603
GO:0032024	positive regulation of insulin secretion	11	5	SOX4, DOC2B, RBP4, PFKM, NLGN2,	3.684	0.006904	0.150179
GO:0044344	cellular response to fibroblast growth factor stimulus	11	5	HYAL2, HYAL1, SFRP1, TDGF1, DLL4,	3.684	0.006904	0.150179
GO:0001569	patterning of blood vessels	20	7	ACVR1, COL4A1, NRP1, DLL4, CTNNB1, EDNRA, SFRP2,	2.837	0.00774418	0.165941
GO:0010595	positive regulation of endothelial cell migration	20	7	PROX1, TEK, BMP4, TDGF1, WNT5A, SPARC, FLT4,	2.837	0.00774418	0.165941
GO:0010718	positive regulation of epithelial to mesenchymal transition	20	7	TGFB3, COL1A1, WWTR1, SMAD3, DAB2, TGFB2, TGFB1I1,	2.837	0.00774418	0.165941
GO:0007411	axon guidance	57	14	FLRT3, EFNB1, TGFB2, EXT1, FLRT2, TTC8, BOC, ROBO1, MYH10, ETV1, CHL1, DLX5, NEO1, RELN,	1.991	0.00809769	0.171807
GO:0045599	negative regulation of fat cell differentiation	25	8	TRIB2, SMAD3, MSX2, ZFPM2, WWTR1, SORT1, FOXO1, WNT5A,	2.594	0.00823223	0.172163
GO:0030514	negative regulation of BMP signaling pathway	30	9	FZD1, SOST, SFRP2, WNT5A, HTRA1, HTRA3, CHRDL1, SFRP1, TWSG1,	2.431	0.00823439	0.172163
GO:0002053	positive regulation of mesenchymal cell proliferation	16	6	SMO, WNT5A, BMPR1A, FOXP2, FGFR1, CTNNB1,	3.039	0.00932339	0.193989
GO:0001764	neuron migration	64	15	GJA1, MEF2C, PRKG1, NR2F2, CDK5, MYH10, ADGRL3, ASPM, FZD3, PTK2, NTRK2, CHL1, SATB2, NDE1, CTNNB1,	1.9	0.00980263	0.195499
GO:0045766	positive regulation of angiogenesis	64	15	SFRP2, GATA6, HYAL1, TEK, WNT5A, RRAS, CD34, PRKD1, ECM1, PLCG1, AQP1, VASH2, ALOX12, CX3CL1, KDR,	1.9	0.00980263	0.195499
Decreased group
GO:0045087	innate immune response	79	37	CD14, SERINC3, NOD2, CLEC7A, PML, S100A8, FGR, TLR2, S100A9, TLR6, TRIM25, SH2D1A, BCL10, TLR8, MX1, CLEC5A, CLEC4E, TLR5, SYK, IFIH1, FCER1G, TLR1, CYBB, TLR9, ELF4, NLRP1, MSRB1, MYD88, MX2, DDX58, EIF2AK2, B2M, PTX3, CLEC4D, TRAF3, LOC101119159, TLR4,	3.418	1.05814e-12	4.98385e-09
GO:0002755	MyD88-dependent toll-like receptor signaling pathway	13	11	TLR6, TLR5, IRAK2, TLR7, TLR2, IRAK3, TLR4, TLR9, TLR1, MYD88, TLR8,	6.176	1.85706e-08	2.91558e-05
GO:0030593	neutrophil chemotaxis	22	14	CXCL8, FCER1G, PDE4B, VAV3, ITGB2, VAV1, S100A8, TREM1, C5AR1, SYK, S100A9, NCKAP1L, PREX1, CSF3R,	4.645	8.49558e-08	0.000100035
GO:0043123	positive regulation of I-kappaB kinase/NF-kappaB signaling	101	33	IRAK4, REL, NEK6, LITAF, ZDHHC13, SHISA5, BCL10, MAP3K3, NOD2, TAB2, HMOX1, TNFSF10, LTBR, NDFIP2, TLR6, TRIM25, TNFRSF1A, MYD88, TRAF3IP2, MIER1, MAP3K14, TBK1, PPM1A, RIPK1, PRKCB, TRAF6, PELI1, TRIM38, CFLAR, TIRAP, IKBKG, RNF31, CANT1,	2.385	8.1875e-07	0.000646922
GO:0051607	defense response to virus	67	25	IRF3, IL6, RNASEL, NLRP3, BST-2B, DDX41, SERINC3, UNC13D, SAMHD1, IRF1, SLFN11, CD86, IFNAR2, TLR8, IL12B, IFNAR1, TLR7, LOC101119159, ADAR, PMAIP1, ITGAX, MX2, RSAD2, ISG20, IRF5,	2.723	1.11158e-06	0.000646922
GO:0018105	peptidyl-serine phosphorylation	63	24	HIPK2, LRRK2, NEK6, LMTK2, MAPK14, MKNK1, HIPK3, CLK1, PRKX, PRKD2, MAPK13, CAB39, MORC3, UHMK1, TGFBR2, ULK1, CSNK1D, PAK2, SMG1, RICTOR, DYRK1A, TBK1, STK4, SYK,	2.781	1.17361e-06	0.000646922
GO:0071222	cellular response to lipopolysaccharide	55	22	HMGB2, CD180, CD80, PDE4B, PAF1, CMPK2, CCR5, IL12B, ZFP36, CTR9, ABCA1, NLRP3, IL6, TNFRSF1B, RARA, CXCL16, NFKB1, SBNO2, B2M, CD86, TRAF6, LITAF,	2.92	1.23616e-06	0.000646922
GO:0050707	regulation of cytokine secretion	10	8	TLR6, TLR9, TLR4, LYN, TLR1, TLR8, TLR2, TLR5,	5.839	4.25626e-06	0.00139182
GO:0045944	positive regulation of transcription from RNA polymerase II promoter	404	86	SENP2, ARID4B, PIK3R1, CDK7, CCNH, NAMPT, CCNT2, PRKD2, NR2C2, HCLS1, CHUK, SLC11A1, ASXL1, HMGB2, TNFRSF1A, RNASEL, IL1A, NIPBL, FLCN, DDX41, SUPT5H, AKIRIN2, CD81, GABPB2, TAL1, NOD2, ARHGEF2, IL6, NR3C1, SIRT1, SBNO2, NFKBIA, FOSL2, TGFB1, ELL3, RAF1, HSPH1, ARRB1, CHD7, KDM6B, PLAC8, CRTC3, IKBKB, NLRP3, TNF, RPS6KA1, IRF2BPL, PHIP, STAT6, CCPG1, AGAP2, DDX58, IKBKG, KDM3A, STAT4, PCGF5, CRLF…	1.554	1.45177e-05	0.00375434
GO:0006954	inflammatory response	109	32	SLC11A1, IL1B, CCR5, LOC101117971, TLR7, IL10, CCRL2, TNFRSF1B, TLR2, NLRP3, TLR8, IL6, MEFV, TLR4, CCL5, TNFRSF1A, MYD88, TLR9, CYBB, CXCL8, CCR3, PXK, TLR5, CD14, CCR7, CHI3L1, NLRP1, IL18, IRAK2, TLR6, TLR1, TGFB1,	2.143	1.51449e-05	0.00375434
GO:0051092	positive regulation of NF-kappaB transcription factor activity	72	24	IKBKB, NOD2, CAPN3, TRIM25, TRAF1, TLR2, PRKCB, LRRFIP1, TNF, NLRP3, BCL10, TLR4, TRAF6, TRIM38, IL1RAP, IRAK2, IKBKG, EIF2AK2, ARHGEF2, PRKD2, PSMA6, RIPK1, IRAK3, TIRAP,	2.433	1.72404e-05	0.00395197
GO:0031663	lipopolysaccharide-mediated signaling pathway	17	10	IRAK2, TGFB1, NFKBIA, IRF3, CCL5, CD14, MAPK14, TNF, LYN, IL18,	4.293	1.76203e-05	0.00395197
GO:0007229	integrin-mediated signaling pathway	56	20	ITGAM, ITGA4, SYK, VAV3, TYROBP, ITGB8, VAV1, ITGB7, ITGAX, RCC2, ITGAL, PLEK, PTK2B, TEC, FGR, FCER1G, SEMA7A, ZYX, FERMT3, ITGB2,	2.607	2.75212e-05	0.00589205
GO:0050853	B cell receptor signaling pathway	21	11	PTPN6, PLCG2, TEC, LYN, KLHL6, VAV3, NCKAP1L, PRKCB, SYK, NFAM1, LAT2,	3.823	2.90545e-05	0.00594986
GO:0071260	cellular response to mechanical stimulus	32	14	BCL10, MAP3K2, TNFRSF1A, TLR7, LTBR, NFKB1, TLR8, TLR4, TLR5, MAP3K1, MAP3K14, FAS, GADD45A, IRF1,	3.193	3.2584e-05	0.00639461
GO:0050766	positive regulation of phagocytosis	18	10	FCER1G, MERTK, TNF, SLC11A1, ABR, CD47, PTX3, RAB27A, DOCK2, FCGR1A,	4.055	3.47722e-05	0.00655109
GO:0019885	antigen processing and presentation of endogenous peptide antigen via MHC class I	5	5	TAPBP, ERAP2, TAP1, B2M, ERAP1,	7.299	4.8041e-05	0.00780253
GO:0035455	response to interferon-alpha	5	5	ERAP1, EIF2AK2, MX2, ADAR, LAMP3, IFNAR2,	7.299	4.8041e-05	0.00780253
GO:0045071	negative regulation of viral genome replication	19	10	CCL5, RSAD2, ISG20, ZC3HAV1, LOC101102194, ADAR, RNASEL, TNF, EIF2AK2, MX1,	3.842	6.43962e-05	0.0101102
GO:0033138	positive regulation of peptidyl-serine phosphorylation	42	16	OSM, HCLS1, BCAR3, RAF1, STK4, TGFB1, CD44, PIK3CA, ARRB1, FNIP1, TNF, PPP1R15A, GSK3A, IL6, PRKD2, BRAF,	2.781	7.05597e-05	0.0107205
GO:0007264	small GTPase mediated signal transduction	185	44	ARL5B, RAB33B, DOCK5, REM2, ARL5A, RHOF, RHOH, DOCK8, ARL4C, RASGEF1B, RIT1, DOCK10, DOCK2, ARL11, DOCK11, SOS2, CRACR2A, GDI1, VAV1, RAB5C, CHM, RASGRP2, RAB32, LRRK2, RAB27A, ARL8B, AGAP2, RAB8A, RAB10, RAB8B, KRAS, RAB9A, CHML, RHOB, RAPGEF6, VAV3, RAB31, RAB21, RAB39A, SOS1, RAB24, RAB5A, BCAR3,	1.736	0.00013937	0.0184217
GO:0032729	positive regulation of interferon-gamma production	32	13	PDE4B, TNF, IL12B, SLAMF6, CD3E, SASH3, TXK, TLR4, SLC11A1, IFNAR1, CD14, IL18R1, IL18,	2.965	0.000156605	0.018913
GO:0050852	T cell receptor signaling pathway	32	13	PLCG2, CD3E, PDE4B, PRKD2, BCL10, LCP2, ITK, PTPN22, CD247, TRAF6, PSEN1, SPPL3, PTPRC,	2.965	0.000156605	0.018913
GO:0030889	negative regulation of B cell proliferation	11	7	CD24, INPP5D, PRDM1, LYN, IL10, PKN1, RC3H1, PELI1, BCL6, NCKAP1L, CD81, SASH3, TNFSF13B, GPR183, CDKN1A, CLCF1, TLR4, VAV3,	4.645	0.000178242	0.0209881
GO:0030890	positive regulation of B cell proliferation	25	11	PELI1, BCL6, NCKAP1L, CD81, SASH3, TNFSF13B, GPR183, CDKN1A, CLCF1, TLR4, VAV3,	3.212	0.000216775	0.0249027
GO:0032755	positive regulation of interleukin-6 production	33	13	IL6R, NOD2, TNF, TLR7, IL6, TLR4, FCER1G, ARHGEF2, MAPK13, AKIRIN2, TLR2, IL1A, DDX58,	2.875	0.000226227	0.0253697
GO:0032715	negative regulation of interleukin-6 production	18	9	TNFAIP3, HGF, TLR4, IRAK3, TNF, NCKAP1L, IL10, ARRB1, ARRB2,	3.649	0.000251792	0.0261524
GO:0002237	response to molecule of bacterial origin	6	5	TLR9, IL10, BCL10, TLR2, CD24,	6.082	0.000255416	0.0261524
GO:0045410	positive regulation of interleukin-6 biosynthetic process	6	5	EREG, TLR1, TIRAP, TRAF6, TLR6,	6.082	0.000255416	0.0261524
GO:0070498	interleukin-1-mediated signaling pathway	6	5	TRAF6, IRAK3, IL1A, IRAK2, IKBKB,	6.082	0.000255416	0.0261524
GO:0032760	positive regulation of tumor necrosis factor production	26	11	TIRAP, LOC101114535, PIK3R1, IL12B, RIPK1, CD14, FCER1G, SASH3, NOD2, ARHGEF2, LY96,	3.088	0.000329502	0.0316726
GO:0043304	regulation of mast cell degranulation	4	4	UNC13D, LYN, FES, PDPK1,	7.299	0.000351327	0.0318221
GO:0034314	Arp2/3 complex-mediated actin nucleation	9	6	ARPC5, IQGAP2, ARPC3, ACTR2, ACTR3, JMY,	4.866	0.00038001	0.0337707
GO:0042771	intrinsic apoptotic signaling pathway in response to DNA damage by p53 class mediator	23	10	DDIT4, SHISA5, PMAIP1, PML, HIPK2, SIRT1, PGAP2, TOPORS, CDKN1A, EP300, TIPARP,	3.173	0.000473185	0.0402988
GO:0071407	cellular response to organic cyclic compound	23	10	TIPARP, P2RY1, TGFB1, P2RY13, IL18, PAK2, CCL5, GSK3A, CDKN1B, TMF1,	3.173	0.000473185	0.0402988
GO:0032088	negative regulation of NF-kappaB transcription factor activity	44	15	NLRP3, ARRB2, NLRP12, TAX1BP1, TNFAIP3, TRIM21, IRAK3, PELI1, SIRT1, CYLD, IRAK2, ARRB1, NFKBIA, TRAF3, NFKBID,	2.488	0.000487362	0.0402988
GO:0070527	platelet aggregation	27	11	HSPB1, ACTB, TLN1, SLC7A11, PTPN6, PLEK, STXBP3, BLOC1S4, RAP2B, P2RY12, FERMT3,	2.974	0.000487692	0.0402988
GO:0001782	B cell homeostasis	16	8	RC3H1, BCL2L11, TNFSF13B, LYN, GAPT, NCKAP1L, SOS1, PKN1,	3.649	0.000563918	0.0442676
GO:0048661	positive regulation of smooth muscle cell proliferation	16	8	TNF, AIF1, HMOX1, NR4A3, STAT1, IL6R, CCL5, IL6,	3.649	0.000563918	0.0442676
GO:2001238	positive regulation of extrinsic apoptotic signaling pathway	16	8	PAK2, CYLD, PML, RIPK1, BCL10, TNFSF10, DEDD2, LTBR,	3.649	0.000563918	0.0442676
GO:0046777	protein autophosphorylation	104	27	FES, DYRK1A, VRK2, UHMK1, SLK, PRKX, SMG1, CLK3, SYK, CSF1R, IRAK3, PRKD2, PAK2, CLK4, CLK1, TXK, TAOK3, LRRK2, FGR, MAP3K3, NEK6, LMTK2, ULK1, STK4, LYN, STK26, EIF2AK2,	1.895	0.000622893	0.0480955
GO:0030183	B cell differentiation	24	10	CR2, PIK3R1, BCL6, CLCF1, CEBPG, EP300, PTPN2, RBPJ, NFAM1, ADGRG3,	3.041	0.000712279	0.0514197
GO:0032728	positive regulation of interferon-beta production	13	7	IRF3, IRF1, DDX58, LOC101106722, IFNAR1, POLR3C, IFIH1,	3.93	0.00072053	0.0514197
GO:0033209	tumor necrosis factor-mediated signaling pathway	13	7	FOXO3, TRAF3, PTK2B, JAK2, TNF, IKBKB, STAT1,	3.93	0.00072053	0.0514197
GO:0032496	response to lipopolysaccharide	41	14	PELI1, AKIRIN2, PLCG2, HMGB2, IFNAR1, SLC11A1, IRAK3, LOC101106722, TIRAP, TRIB1, ABR, CD96, CCR7, PTGER2,	2.492	0.000732081	0.0514642
GO:0042116	macrophage activation	7	5	CRTC3, TLR6, TLR1, TLR4, SLC11A1,	5.213	0.000792506	0.0518431
GO:0045359	positive regulation of interferon-beta biosynthetic process	7	5	TLR7, TLR8, TLR4, TBK1, TLR9,	5.213	0.000792506	0.0518431
GO:0045416	positive regulation of interleukin-8 biosynthetic process	7	5	TLR8, TLR4, TNF, BCL10, TLR7,	5.213	0.000792506	0.0518431
GO:0045954	positive regulation of natural killer cell mediated cytotoxicity	7	5	SH2D1A, SLAMF6, VAV1, NCR3, STAT5B,	5.213	0.000792506	0.0518431
GO:0071404	cellular response to low-density lipoprotein particle stimulus	7	5	FCER1G, ITGB2, SYK, NPC1, CD81,	5.213	0.000792506	0.0518431
GO:0008360	regulation of cell shape	60	18	FGR, BRWD3, MKLN1, PLEKHO1, ARAP1, ARAP3, ANXA7, CSF1R, DIAPH1, SEMA4A, FMNL1, PTK2B, GNA13, FES, SEMA4D, LOC101114535, SLC9A3R1, ARHGAP18,	2.19	0.000806487	0.052035
GO:0032743	positive regulation of interleukin-2 production	10	6	TRAF6, PRKD2, CD83, SASH3, PDE4B, RUNX1,	4.379	0.000839707	0.0527336
GO:0060213	positive regulation of nuclear-transcribed mRNA poly(A) tail shortening	10	6	TNRC6B, ZFP36, TOB1, BTG2, AGO2, CPEB3,	4.379	0.000839707	0.0527336
GO:0043066	negative regulation of apoptotic process	183	41	BCL2A1, LOC101105044, NR2E1, CDKN1B, CSF1R, EGR3, PLK3, HGF, SETX, FAS, NAA15, AGAP2, TMF1, AGO4, ZNF830, LOC101104705, NAA35, BCL6, ARHGAP10, NCKAP1L, HIPK3, CTSH, NAA16, PIK3R1, SUPV3L1, CBL, STK40, STAT5B, CAPN3, RARA, ADAR, CHST11, UBE2B, IL6, PTK2B, EIF2AK2, PIM2, STAT3, PLAC8, CITED2, IFIT3,	1.635	0.000851959	0.0527991
GO:0032757	positive regulation of interleukin-8 production	17	8	DDX58, TIRAP, NOD2, DDIT3, TLR2, TLR5, RIPK1, PRKD2,	3.435	0.000937816	0.0566297
GO:1902042	negative regulation of extrinsic apoptotic signaling pathway via death domain receptors	17	8	HMOX1, HGF, CFLAR, LOC101106722, RFFL, TMBIM1, TNFAIP3, RAF1,	3.435	0.000937816	0.0566297
GO:0030217	T cell differentiation	21	9	IL7R, CHD7, PREX1, LFNG, PTPN2, RHOH, PKNOX1, PTPN22, VAV1,	3.128	0.001034	0.0616474
GO:0045022	early endosome to late endosome transport	14	7	RAB5A, HOOK3, AKTIP, SNX16, PIK3C3, LMTK2, HOOK1,	3.649	0.00127118	0.0730152
GO:0048662	negative regulation of smooth muscle cell proliferation	14	7	PPARG, AIF1, TNFAIP3, HMOX1, MFN2, IL12B, TRIB1,	3.649	0.00127118	0.0730152
GO:0050715	positive regulation of cytokine secretion	14	7	CLEC4E, CLEC5A, TNF, SYK, IL10, FGR, IL1A,	3.649	0.00127118	0.0730152
GO:0030036	actin cytoskeleton organization	48	15	BCL6, ELMO1, SLC9A3R1, TMOD3, MTSS1, ROCK1, FLII, ARHGAP26, ABR, KRAS, DOCK2, ABL2, PACSIN2, WASF2, SDCBP,	2.281	0.00135882	0.0771088
GO:0031623	receptor internalization	22	9	RAB31, GRIA1, FCER1G, GRB2, CD81, PICALM, DNM2, ITGB2, SYK,	2.986	0.00153894	0.0781747
GO:0002437	inflammatory response to antigenic stimulus	5	4	HMGB2, CYSLTR1, RBPJ, LOC101106722,	5.839	0.00156447	0.0781747
GO:0038066	p38MAPK cascade	5	4	ZFP36, NR2C2, MAP3K5, MAPK14,	5.839	0.00156447	0.0781747
GO:0042088	T-helper 1 type immune response	5	4	IL18, TLR6, TRAF6, IL18BP,	5.839	0.00156447	0.0781747
GO:0043122	regulation of I-kappaB kinase/NF-kappaB signaling	5	4	HSPB1, PDPK1, SQSTM1, CAPN3,	5.839	0.00156447	0.0781747
GO:0045577	regulation of B cell differentiation	5	4	PTPN6, CD24, NFAM1, IKZF3,	5.839	0.00156447	0.0781747
GO:0050869	negative regulation of B cell activation	5	4	BANK1, SAMSN1, TNFAIP3, FAS,	5.839	0.00156447	0.0781747
GO:2000271	positive regulation of fibroblast apoptotic process	5	4	BTG1, BCL2L11, STK17B, STK17A,	5.839	0.00156447	0.0781747
GO:0007050	cell cycle arrest	44	14	CDKN1A, SKIL, TP53INP1, CDKN2D, CXCL8, IL12B, IRF1, RB1, TGFB1, DDIT3, PML, UHMK1, NOTCH2, ERN1,	2.322	0.00160344	0.0786687
GO:0032727	positive regulation of interferon-alpha production	8	5	DDX58, IRF3, IFIH1, TLR4, TBK1,	4.562	0.00187441	0.0854848
GO:0042347	negative regulation of NF-kappaB import into nucleus	8	5	PPM1A, LITAF, NLRP3, CYLD, PPM1B,	4.562	0.00187441	0.0854848
GO:0045947	negative regulation of translational initiation	8	5	BANK1, RARA, AGO2, EIF4EBP1, PAIP2,	4.562	0.00187441	0.0854848
GO:0051279	regulation of release of sequestered calcium ion into cytosol	8	5	DIAPH1, PTK2B, UBASH3B, PTPN6, LYN,	4.562	0.00187441	0.0854848
GO:0045893	positive regulation of transcription	173	38	KLF7, RNF20, ATXN7L3, ETS2, CREBBP, NAA15, TOPORS, GPBP1L1, KDM7A, SERTAD3, MAP3K2, INPP5K, KAT6A, KAT8, RNF111, BCL10, KMT2E, PSEN1, HIVEP3, GPBP1, REL, ZNF281, TGFB1, TNNI2, ATF7IP, KDM5A, CAPN3, RNF14, STAT1, MECP2, PPARD, PPM1A, E2F3, IFNAR1, TP53INP1, IL10, RSF1, PICALM,	1.603	0.00188756	0.0854848
GO:0045672	positive regulation of osteoclast differentiation	15	7	FOS, IL12B, TRAF6, TNF, LOC101117971, KLF10, CREB1,	3.406	0.00210317	0.090943
GO:0006919	activation of cysteine-type endopeptidase activity involved in apoptotic process	36	12	S100A8, STAT1, S100A9, EGLN3, NLRP1, PDCD2, PPARG, PMAIP1, PML, TNF, NLRP3, P2RX1,	2.433	0.00218595	0.090943
GO:0032092	positive regulation of protein binding	36	12	HIPK2, LFNG, AKTIP, SPPL3, HERPUD1, ARRB1, STK4, EPB41, EP300, TIAM1, RALB, LRRK2,	2.433	0.00218595	0.090943
GO:0002283	neutrophil activation involved in immune response	3	3	SYK, FCER1G, TYROBP,	7.299	0.00256803	0.090943
GO:0002292	T cell differentiation involved in immune response	3	3	FCER1G, CLEC4D, CLEC4E,	7.299	0.00256803	0.090943
GO:0002374	cytokine secretion involved in immune response	3	3	TLR2, NOD2, TREM1,	7.299	0.00256803	0.090943
GO:0002554	serotonin secretion by platelet	3	3	P2RX1, FCER1G, SYK,	7.299	0.00256803	0.090943
GO:0030101	natural killer cell activation	3	3	IL18R1, IL18, IL12B,	7.299	0.00256803	0.090943
GO:0033522	histone H2A ubiquitination	3	3	UBR2, UBE2B, UBE2A,	7.299	0.00256803	0.090943
GO:0034154	toll-like receptor 7 signaling pathway	3	3	PIK3AP1, TLR7, UNC93B1,	7.299	0.00256803	0.090943
GO:0035509	negative regulation of myosin-light-chain-phosphatase activity	3	3	TNF, NCKAP1L, IKBKB,	7.299	0.00256803	0.090943
GO:0038094	Fc-gamma receptor signaling pathway	3	3	FCER1G, CLEC4D, CLEC4E,	7.299	0.00256803	0.090943
GO:0042495	detection of triacyl bacterial lipopeptide	3	3	TLR2, TLR6, TLR1,	7.299	0.00256803	0.090943
GO:0042531	positive regulation of tyrosine phosphorylation of STAT protein	3	3	HCLS1, LYN, CCL5,	7.299	0.00256803	0.090943
GO:0042590	antigen processing and presentation of exogenous peptide antigen via MHC class I	3	3	IFI30, FCGR1A, FCER1G,	7.299	0.00256803	0.090943
GO:0043270	positive regulation of ion transport	3	3	P2RX1, P2RY12, P2RY1,	7.299	0.00256803	0.090943
GO:0043372	positive regulation of CD4-positive	3	3	CD83, NCKAP1L, SASH3,	7.299	0.00256803	0.090943
GO:0043374	CD8-positive	3	3	IRF1, SATB1, TNFSF8,	7.299	0.00256803	0.090943
GO:0045588	positive regulation of gamma-delta T cell differentiation	3	3	SYK, STAT5B, NCKAP1L,	7.299	0.00256803	0.090943
GO:0055098	response to low-density lipoprotein particle	3	3	ABCA1, SREBF2, PPARG,	7.299	0.00256803	0.090943
GO:0060333	interferon-gamma-mediated signaling pathway	3	3	NMI, STAT1, IRF1,	7.299	0.00256803	0.090943
GO:0071726	cellular response to diacyl bacterial lipopeptide	3	3	CD14, TLR6, TLR2,	7.299	0.00256803	0.090943
GO:0071727	cellular response to triacyl bacterial lipopeptide	3	3	TLR1, CD14, TLR2,	7.299	0.00256803	0.090943
GO:1903140	regulation of establishment of endothelial barrier	3	3	TNF, IKBKB, TNFRSF1A,	7.299	0.00256803	0.090943
GO:2000973	regulation of pro-B cell differentiation	3	3	SOS1, FNIP1, FLCN,	7.299	0.00256803	0.090943
GO:0050830	defense response to Gram-positive bacterium	28	10	TBK1, C5AR1, B2M, TNF, HMGB2, FGR, LOC101106722, MYD88, TLR2, TNFSF8,	2.607	0.00283927	0.0972216
GO:0002092	positive regulation of receptor internalization	12	6	PLCG2, TBC1D5, SCYL2, SYK, ARRB1, ARRB2, KAT6A,	3.649	0.00288981	0.0972216
GO:0030099	myeloid cell differentiation	12	6	KAT8, CLEC5A, TET2, PML, PRKX,	3.649	0.00288981	0.0972216
GO:0032722	positive regulation of chemokine production	12	6	TLR4, TLR2, IL6R, TLR7, EIF2AK2, IL6,	3.649	0.00288981	0.0972216
GO:0042346	positive regulation of NF-kappaB import into nucleus	12	6	TLR2, TNF, IL18, IL18R1, TLR7, TLR4,	3.649	0.00288981	0.0972216
GO:0006914	autophagy	24	9	VPS39, ATG4D, NPC1, S100A8, ANXA7, VTI1A, MAP1LC3B, S100A9, LOC101119159,	2.737	0.00313114	0.103857
GO:0006935	chemotaxis	24	9	CXCR4, DOCK2, CCRL2, LOC101117971, CCR3, CYSLTR1, CXCR2, CXCR1, CCR5,	2.737	0.00313114	0.103857
GO:0010629	negative regulation of gene expression	57	16	FLOT2, CD3E, REL, CDKN1A, ITGB8, NDFIP2, TBK1, ANXA7, TIPARP, HMGB2, PTPN22, LOC101117971, PICALM, TGFB1, TMF1, LOC101106722,	2.049	0.00328484	0.108193
GO:0007249	I-kappaB kinase/NF-kappaB signaling	20	8	TRAF6, TANK, REL, BCL10, TLR8, BTK, IRAK2, MAP3K14,	2.92	0.00332208	0.10866
GO:0006911	phagocytosis	9	5	AIF1, ABCA1, FCER1G, FCGR1A, ELMO1,	4.055	0.0037424	0.115207
GO:0032740	positive regulation of interleukin-17 production	9	5	IL18, NOD2, SLAMF6, TGFB1, IL12B,	4.055	0.0037424	0.115207
GO:0034142	toll-like receptor 4 signaling pathway	9	5	CD14, PIK3AP1, TLR4, LY96, NFKBIA,	4.055	0.0037424	0.115207
GO:0035278	miRNA mediated inhibition of translation	9	5	STAT3, ZFP36, AGO4, AGO2, TNRC6B,	4.055	0.0037424	0.115207
GO:0035994	response to muscle stretch	9	5	NFKBIA, RAF1, MAPK14, FOS, NFKB1,	4.055	0.0037424	0.115207
GO:0045060	negative thymic T cell selection	9	5	CCR7, DOCK2, CD3E, SPN, FAS,	4.055	0.0037424	0.115207
GO:0050718	positive regulation of interleukin-1 beta secretion	9	5	NOD2, IFNAR1, GSDMD, NLRP3, LOC101114535,	4.055	0.0037424	0.115207
GO:0051384	response to glucocorticoid	9	5	FAS, TNF, IL1RN, IL10, IL6,	4.055	0.0037424	0.115207
GO:0001783	B cell apoptotic process	6	4	BCL2L11, BCL10, TRAF3IP2, PKN1,	4.866	0.00418258	0.119394
GO:0007289	spermatid nucleus differentiation	6	4	TMF1, AGFG1, LOC101106722, TBPL1,	4.866	0.00418258	0.119394
GO:0008015	blood circulation	6	4	STAT1, F5, FLI1, CHD7,	4.866	0.00418258	0.119394
GO:0030854	positive regulation of granulocyte differentiation	6	4	RUNX1, LEF1, HCLS1, KMT2E, LY86,	4.866	0.00418258	0.119394
GO:0031666	positive regulation of lipopolysaccharide-mediated signaling pathway	6	4	LY96, CD180, TRAF6, SOD2,	4.866	0.00418258	0.119394
GO:0042554	superoxide anion generation	6	4	NCF2, CYBB, NCF1,	4.866	0.00418258	0.119394
GO:0045078	positive regulation of interferon-gamma biosynthetic process	6	4	TLR8, CEBPG, TLR9, TLR7,	4.866	0.00418258	0.119394
GO:0045630	positive regulation of T-helper 2 cell differentiation	6	4	RARA, IL4R, NLRP3, IL6,	4.866	0.00418258	0.119394
GO:0050862	positive regulation of T cell receptor signaling pathway	6	4	LOC101116441, TESPA1, CCR7, PRKD2,	4.866	0.00418258	0.119394
GO:0050901	leukocyte tethering or rolling	6	4	TNF, ITGB7, GCNT1, ITGA4,	4.866	0.00418258	0.119394
GO:0006974	cellular response to DNA damage stimulus	64	17	SPDYA, RNF169, SUSD6, PLK3, VAV3, BTG2, BCL6, KIN, IKBKG, HELB, PHF1, LYN, CHD2, NIPBL, SGK1, PSEN1, CDKN2AIP,	1.939	0.00464461	0.130051
GO:0045766	positive regulation of angiogenesis	64	17	IL1A, CHI3L1, PRKCB, SIRT1, NR2E1, HSPB1, TGFBR2, LRG1, RHOB, CCR3, C5AR1, HIPK2, PTK2B, PRKD2, ERAP1, BTG1, CTSH,	1.939	0.00464461	0.130051
GO:0045787	positive regulation of cell cycle	21	8	NR4A3, NR2E1, TGM1, BCL2L11, RARA, CCPG1, CITED2, TRIM21,	2.781	0.00473013	0.130051
GO:0006349	regulation of gene expression by genetic imprinting	13	6	GSK3A, ARID4B, ARID4A, MECP2, KDM1B, EED,	3.369	0.0047492	0.130051
GO:0006959	humoral immune response	13	6	RBPJ, SH2D1A, TFE3, GPR183, TNF, TRAF3IP2,	3.369	0.0047492	0.130051
GO:0010875	positive regulation of cholesterol efflux	13	6	ABCG1, ABCA1, NFKBIA, SIRT1, ABCA7, NR1H2,	3.369	0.0047492	0.130051
GO:0043161	proteasome-mediated ubiquitin-dependent protein catabolic process	54	15	TRIM38, DDIT3, RFFL, ARRB2, TOPORS, ARRB1, PML, SIRT1, SPOP, SMURF1, SPOPL, PSMC5, GSK3A, ATXN3, UBE2B,	2.027	0.00484845	0.131711
GO:0043484	regulation of RNA splicing	17	7	CLK4, MBNL3, HNRNPF, CLK1, PQBP1, AFF2, CLK3,	3.005	0.00495414	0.132579
GO:0048008	platelet-derived growth factor receptor signaling pathway	17	7	SGPL1, IQGAP1, TIPARP, CSRNP1, TXNIP, PTPRJ, ARID5B,	3.005	0.00495414	0.132579
GO:0046330	positive regulation of JNK cascade	35	11	GADD45G, RB1CC1, RIPK1, TIRAP, TLR4, NOD2, PTK2B, GADD45A, LTBR, HIPK2, RASSF2,	2.294	0.00550288	0.146433
GO:0042742	defense response to bacterium	45	13	SYK, SPN, NOD2, TNFRSF1A, CLEC4D, FCGR1A, IL1B, PLAC8, TLR5, CLEC4E, RBPJ, TMF1, FCER1G,	2.109	0.00591205	0.155563
GO:0042981	regulation of apoptotic process	45	13	NOD2, TRAF3, RASSF3, SLK, BIRC3, TRAF6, IKZF3, STK26, MCL1, NLRP1, EIF2AK2, BCL2L1, CARD6,	2.109	0.00591205	0.155563
GO:0000165	MAPK cascade	31	10	TGFB1, SCG2, ZFP36, IL18, CCL5, MEF2D, BRAP, SETX, CCR5, TAOK3,	2.354	0.0065221	0.166481
GO:0006897	endocytosis	31	10	FNBP1, NECAP1, WASF2, ITSN2, EHD1, NPC1, NECAP2, SNX2, LRRK2, PICALM,	2.354	0.0065221	0.166481
GO:0010508	positive regulation of autophagy	22	8	MEFV, TP53INP1, TBC1D5, LRRK2, UVRAG, SVIP, TRIM21, FLCN,	2.654	0.00655367	0.166481
GO:0000122	negative regulation of transcription from RNA polymerase II promoter	283	54	PIAS1, EP300, KDM5A, BCOR, ZEB2, PLK3, KLF11, SUPT5H, TNF, DDIT3, SAP130, SQSTM1, EDNRB, RB1, NR4A3, STAT6, RBPJ, RREB1, DNMT3B, NR1H2, ERF, RARA, FNIP1, ATF7IP, SEMA4D, ELK4, ZFP36, MBD2, FLCN, LEF1, PPARG, PAF1, PEX2, TGFB1, ASXL1, TSC22D3, HCLS1, NCOA2, PSEN1, CPEB3, SIRT1, PRDM1, SIRT7, HNRNPA2B1, NIPBL, TXNIP, EPC1, IRF2BPL, TLE4, TRAF6, TAL1, CTR9, SUDS3, MECP2,	1.393	0.00661315	0.166481
GO:0031334	positive regulation of protein complex assembly	10	5	MPP7, FNIP1, SPIDR, TAL1, TGFB1, NCKAP1L,	3.649	0.00664509	0.166481
GO:0045579	positive regulation of B cell differentiation	10	5	SYK, PRDM1, INPP5D, STAT5B,	3.649	0.00664509	0.166481
GO:0048821	erythrocyte development	10	5	NCKAP1L, CITED2, BCL6, TMOD3, ARID4A,	3.649	0.00664509	0.166481
GO:0055072	iron ion homeostasis	10	5	B2M, SLC11A1, SOD2, PICALM, FBXL5,	3.649	0.00664509	0.166481
GO:2000249	regulation of actin cytoskeleton reorganization	10	5	CSF1R, ARHGDIB, TGFB1, GMFG, PTK2B,	3.649	0.00664509	0.166481
GO:0031398	positive regulation of protein ubiquitination	36	11	SENP2, RNF111, PELI1, BIRC3, SPRTN, BCL10, ARRB2, NDFIP2, ADRB2, RCHY1, UBE2D1,	2.23	0.00696233	0.172592
GO:0070936	protein K48-linked ubiquitination	36	11	PELI1, TOPORS, UBE2R2, UBE2K, TRIM38, UBE2D1, TNFAIP3, UBE2B, ARIH2, RFFL, UBE2A,	2.23	0.00696233	0.172592
GO:0030866	cortical actin cytoskeleton organization	18	7	TNF, EPB41, NCKAP1L, TLN1, PLEK, FMNL1, IKBKB,	2.838	0.00716073	0.175662
GO:0032007	negative regulation of TOR signaling	18	7	UBR2, SIRT1, FNIP1, DDIT4, FLCN, TSC1, GSK3A,	2.838	0.00716073	0.175662
GO:0035855	megakaryocyte development	14	6	PIP4K2A, PTPN6, TAL1, EP300, FLI1, WASF2,	3.128	0.00735772	0.179559
GO:0000082	G1/S transition of mitotic cell cycle	27	9	CDKN1B, SPDYA, CDKN2D, CDKN1A, EIF4EBP1, CRLF3, PIM2, PHF8, PLK3,	2.433	0.00765796	0.181663
GO:0032869	cellular response to insulin stimulus	27	9	VAMP2, INPP5K, CPEB2, PDPK1, PIK3R1, PPARG, RAB10, RAB31, STAT1,	2.433	0.00765796	0.181663
GO:0003014	renal system process	7	4	RRM2B, LGMN, PKN1, FAS,	4.171	0.00870268	0.181663
GO:0016064	immunoglobulin mediated immune response	7	4	INPP5D, FCER1G, BCL10, IL4R,	4.171	0.00870268	0.181663
GO:0031065	positive regulation of histone deacetylation	7	4	JDP2, NIPBL, BCL6, TGFB1,	4.171	0.00870268	0.181663
GO:0032481	positive regulation of type I interferon production	7	4	ZC3HAV1, SYK, CD14, PLCG2,	4.171	0.00870268	0.181663
GO:0032495	response to muramyl dipeptide	7	4	MAPK14, TNFAIP3, NFKBIA, IRF5,	4.171	0.00870268	0.181663
GO:0032691	negative regulation of interleukin-1 beta production	7	4	GSTP1, MEFV, TNFAIP3, ARRB2,	4.171	0.00870268	0.181663
GO:0042535	positive regulation of tumor necrosis factor biosynthetic process	7	4	TLR1, HSPB1, SPN, TLR4,	4.171	0.00870268	0.181663
GO:0043277	apoptotic cell clearance	7	4	RARA, MERTK, TGM2, MARCO,	4.171	0.00870268	0.181663
GO:0046488	phosphatidylinositol metabolic process	7	4	PLEK, FIG4, MBOAT7,	4.171	0.00870268	0.181663
GO:0046641	positive regulation of alpha-beta T cell proliferation	7	4	SYK, CD80, CD24, CD3E,	4.171	0.00870268	0.181663
GO:0051146	striated muscle cell differentiation	7	4	RB1, KRAS, MAPK14, BNIP2,	4.171	0.00870268	0.181663
GO:0061014	positive regulation of mRNA catabolic process	7	4	ZC3HAV1, RC3H1, ZFP36, CNOT8,	4.171	0.00870268	0.181663
GO:1900364	negative regulation of mRNA polyadenylation	7	4	CTR9, RNF20, SUPT5H, CCNT1,	4.171	0.00870268	0.181663
GO:2000145	regulation of cell motility	7	4	FES, PKN1, ARHGAP18, CD81,	4.171	0.00870268	0.181663
GO:0018107	peptidyl-threonine phosphorylation	23	8	DYRK1A, HIPK2, OXSR1, TGFBR2, CLK1, HIPK3, PDPK1, LMTK2, FLCN,	2.539	0.00886279	0.181663
GO:0051898	negative regulation of protein kinase B signaling	23	8	BANK1, SLC9A3R1, SIRT1, INPP5K, DDIT3, LMBRD1, PTPRJ,	2.539	0.00886279	0.181663
GO:0002322	B cell proliferation involved in immune response	4	3	GAPT, CD180, TLR4,	5.474	0.00921814	0.181663
GO:0002377	immunoglobulin production	4	3	FAS, IL7R, NIPAL3,	5.474	0.00921814	0.181663
GO:0002904	positive regulation of B cell apoptotic process	4	3	CD24, IL10, FNIP1,	5.474	0.00921814	0.181663
GO:0006003	fructose 2	4	3	PFKFB4, PFKFB3, PFKFB2,	5.474	0.00921814	0.181663
GO:0006556	S-adenosylmethionine biosynthetic process	4	3	MAT2B, SPRTN, MAT2A,	5.474	0.00921814	0.181663
GO:0010447	response to acidic pH	4	3	CTSS, GPR65, LGMN,	5.474	0.00921814	0.181663
GO:0019886	antigen processing and presentation of exogenous peptide antigen via MHC class II	4	3	TRAF6, FCER1G, IFI30,	5.474	0.00921814	0.181663
GO:0030206	chondroitin sulfate biosynthetic process	4	3	CHST12, CHST11, CHSY1,	5.474	0.00921814	0.181663
GO:0032494	response to peptidoglycan	4	3	IRAK3, IRF5, C5AR1,	5.474	0.00921814	0.181663
GO:0034123	positive regulation of toll-like receptor signaling pathway	4	3	TLR2, PIK3AP1, TLR5,	5.474	0.00921814	0.181663
GO:0034162	toll-like receptor 9 signaling pathway	4	3	UNC93B1, PIK3AP1, TLR9,	5.474	0.00921814	0.181663
GO:0042119	neutrophil activation	4	3	KMT2E, CXCL8, CCL5,	5.474	0.00921814	0.181663
GO:0042267	natural killer cell mediated cytotoxicity	4	3	PTPN6, LYST, CEBPG,	5.474	0.00921814	0.181663
GO:0043367	CD4-positive	4	3	BRAF, SATB1, RSAD2,	5.474	0.00921814	0.181663
GO:0045063	T-helper 1 cell differentiation	4	3	LEF1, SEMA4A, IL18R1,	5.474	0.00921814	0.181663
GO:0045356	positive regulation of interferon-alpha biosynthetic process	4	3	TLR9, TLR7, TLR8,	5.474	0.00921814	0.181663
GO:0045576	mast cell activation	4	3	RHOH, FCER1G, LCP2,	5.474	0.00921814	0.181663
GO:0048102	autophagic cell death	4	3	CDKN2D, CDKN1B, TP53INP1,	5.474	0.00921814	0.181663
GO:0050688	regulation of defense response to virus	4	3	HERC5, SPN, TRAF3,	5.474	0.00921814	0.181663
GO:0035556	intracellular signal transduction	190	38	PLCG2, PSEN1, JAK1, PLEKHM1, DGKA, PAG1, ARHGEF2, STK17A, PLCB2, STK38L, CAB39, SIK1, ITK, RPS6KA1, RAF1, WSB1, HSPB1, LYN, PTPN6, RGS14, OXSR1, GMIP, ARHGEF6, ZFP36, NFAM1, PRKCB, RASA2, PREX1, TYK2, JAK2, BRAF, STK17B, MKNK1, INPP5D, TEC, MAP3K3, ABR, ADCY7,	1.46	0.0097555	0.189869
GO:0006468	protein phosphorylation	28	9	PIK3CA, PIK3CG, HCST, MAML1, PIK3R1, RARA, CCNT1, ST3GAL1, CREB1,	2.346	0.0099405	0.191105
GO:0032436	positive regulation of proteasomal ubiquitin-dependent protein catabolic process	28	9	FBXO22, GCLC, PSEN1, CSNK1D, RFWD2, LRRK2, RCHY1, TRIB1, PIAS1, IL18,	2.346	0.0099405	0.191105
Variable group
GO:0006260	DNA replication	48	12	ORC5, BRCA1, GINS1, TICRR, RFC4, GINS3, POLQ, MCM10, RRM1, GINS4, PCNA, RFC3,	4.653	6.13426e-06	0.0035364
GO:0009887	organ morphogenesis	18	6	SLIT3, TNFSF11, GMNN, RELA, VEGFC, E2F4,	6.204	0.000250359	0.0835974
GO:0010332	response to gamma radiation	16	5	TP53, FANCD2, BRCA2, XRCC2, MYC,	5.817	0.00117335	0.154583
GO:0048709	oligodendrocyte differentiation	16	5	TRPC4, SLC8A3, TSPAN2, SOX9, ERBB2,	5.817	0.00117335	0.154583
GO:0090314	positive regulation of protein targeting to membrane	16	5	CEMIP, CDK5R1, AKT2, STOM, ERBB2,	5.817	0.00117335	0.154583
GO:0001833	inner cell mass cell proliferation	10	4	GINS1, BRCA2, NCAPG2, GINS4,	7.445	0.00133687	0.154583
GO:0007076	mitotic chromosome condensation	10	4	NCAPG, NUSAP1, SMC4, SMC2,	7.445	0.00133687	0.154583
GO:0033173	calcineurin-NFAT signaling cascade	5	3	NFATC1, NFATC4, NFATC2,	11.168	0.00142313	0.154583
GO:0006289	nucleotide-excision repair	17	5	BRCA2, TP53, RAD23A, NEIL3, LOC101118051,	5.474	0.00158941	0.154583
GO:0007019	microtubule depolymerization	6	3	SMN2, KIF2C, KIF18A,	9.307	0.00273266	0.154583
GO:0009165	nucleotide biosynthetic process	6	3	PRPSAP1, DHFR, PRPS1,	9.307	0.00273266	0.154583
GO:0030903	notochord development	6	3	ID3, COL2A1, SOX9,	9.307	0.00273266	0.154583
GO:0060174	limb bud formation	6	3	SOX9, FGF10, COL2A1,	9.307	0.00273266	0.154583
GO:0006007	glucose catabolic process	2	2	BAD, LRP5,	18.613	0.0028825	0.154583
GO:0007057	spindle assembly involved in female meiosis I	2	2	AURKA, FBXO5,	18.613	0.0028825	0.154583
GO:0042989	sequestering of actin monomers	2	2	SCIN, TWF1,	18.613	0.0028825	0.154583
GO:0043009	chordate embryonic development	2	2	BRCA1, CENPU,	18.613	0.0028825	0.154583
GO:0048730	epidermis morphogenesis	2	2	PLOD3, KLF4,	18.613	0.0028825	0.154583
GO:0051383	kinetochore organization	2	2	SMC4, SMC2,	18.613	0.0028825	0.154583
GO:0070384	Harderian gland development	2	2	FGF10, SOX9,	18.613	0.0028825	0.154583
GO:0090035	positive regulation of chaperone-mediated protein complex assembly	2	2	STUB1, HDAC6,	18.613	0.0028825	0.154583
GO:1990426	mitotic recombination-dependent replication fork processing	2	2	RAD51, BRCA2,	18.613	0.0028825	0.154583
GO:0000724	double-strand break repair via homologous recombination	47	8	RAD51B, BRCA2, RAD51, XRCC2, MMS22L, RAD51C, GEN1, BRCA1,	3.168	0.00325625	0.170657
GO:0000281	mitotic cytokinesis	20	5	NUSAP1, SNX18, ANLN, CEP55, KIF23,	4.653	0.00348275	0.178472
GO:0051260	protein homooligomerization	104	13	ECT2, SHKBP1, STOM, KCNA10, NACC1, PRND, RAD51, SCUBE3, TNFSF11, TOR1B, PRNP, KCTD10, POLQ,	2.327	0.00372248	0.186609
GO:0021915	neural tube development	13	4	DCHS1, PLOD3, TCF7, ZFP36L1,	5.727	0.00399953	0.186753
GO:0001958	endochondral ossification	21	5	BMP6, PHOSPHO1, ALPL, INPPL1, COL2A1,	4.432	0.00437198	0.186753
GO:2001240	negative regulation of extrinsic apoptotic signaling pathway in absence of ligand	21	5	UNC5B, COL2A1, MAPK7, STRADB, FGF10,	4.432	0.00437198	0.186753
GO:0000722	telomere maintenance via recombination	7	3	RAD51, RAD51C, BRCA2,	7.977	0.00459183	0.186753
GO:0030071	regulation of mitotic metaphase/anaphase transition	7	3	CENPE, CDC6, CDC26,	7.977	0.00459183	0.186753
GO:0050930	induction of positive chemotaxis	7	3	IL16, FGF10, VEGFC,	7.977	0.00459183	0.186753
GO:0090051	negative regulation of cell migration involved in sprouting angiogenesis	7	3	HDAC5, PDCD10, KLF4,	7.977	0.00459183	0.186753
GO:0007059	chromosome segregation	30	6	BRCA1, SKA1, ESCO2, SPC25, CDCA2, CENPN,	3.723	0.00461618	0.186753
GO:0050679	positive regulation of epithelial cell proliferation	30	6	SOX9, BAD, BMP5, ERBB2, MYC, FGF10,	3.723	0.00461618	0.186753
GO:0001502	cartilage condensation	15	4	SOX9, COL2A1, ACAN, COL11A1,	4.964	0.00700777	0.206762
GO:0031572	G2 DNA damage checkpoint	15	4	DTL, BRCA1, CLSPN, CHEK1,	4.964	0.00700777	0.206762
GO:0007569	cell aging	8	3	BRCA2, ZMIZ1, TP53,	6.98	0.00705536	0.206762
GO:0030198	extracellular matrix organization	54	8	MMP9, TNFRSF11B, SOX9, SMOC2, ADAMTSL4, NDNF, KAZALD1, IBSP,	2.758	0.00775364	0.206762
GO:0002062	chondrocyte differentiation	24	5	GLI2, CREB3L2, COL11A2, COL2A1, PTH1R,	3.878	0.00799305	0.206762
GO:0071479	cellular response to ionizing radiation	24	5	TP53, RAD51, ECT2, RAD51AP1, BLM,	3.878	0.00799305	0.206762
GO:0006004	fucose metabolic process	3	2	FUCA1, FUCA2,	12.409	0.00833862	0.206762
GO:0006029	proteoglycan metabolic process	3	2	COL11A1, COL2A1,	12.409	0.00833862	0.206762
GO:0008347	glial cell migration	3	2	CSPG4, MATN2,	12.409	0.00833862	0.206762
GO:0009263	deoxyribonucleotide biosynthetic process	3	2	RRM2, RRM1,	12.409	0.00833862	0.206762
GO:0010032	meiotic chromosome condensation	3	2	SMC4, SMC2,	12.409	0.00833862	0.206762
GO:0010469	regulation of receptor activity	3	2	HDAC6, PLAU,	12.409	0.00833862	0.206762
GO:0016139	glycoside catabolic process	3	2	FUCA1, FUCA2,	12.409	0.00833862	0.206762
GO:0030538	embryonic genitalia morphogenesis	3	2	FGF10, TCF7,	12.409	0.00833862	0.206762
GO:0031052	chromosome breakage	3	2	BRCA2, BRCA1,	12.409	0.00833862	0.206762
GO:0032348	negative regulation of aldosterone biosynthetic process	3	2	BMP5, DKK3,	12.409	0.00833862	0.206762
GO:0034508	centromere complex assembly	3	2	CENPO, CENPN,	12.409	0.00833862	0.206762
GO:0045132	meiotic chromosome segregation	3	2	SMC2, SMC4,	12.409	0.00833862	0.206762
GO:0046602	regulation of mitotic centrosome separation	3	2	CHEK1, NEK2,	12.409	0.00833862	0.206762
GO:0046651	lymphocyte proliferation	3	2	IMPDH1, HELLS,	12.409	0.00833862	0.206762
GO:0051984	positive regulation of chromosome segregation	3	2	CDC6, RAD18,	12.409	0.00833862	0.206762
GO:0060513	prostatic bud formation	3	2	FGF10, GLI2,	12.409	0.00833862	0.206762
GO:0060761	negative regulation of response to cytokine stimulus	3	2	KLF4, MAPK7,	12.409	0.00833862	0.206762
GO:0061088	regulation of sequestering of zinc ion	3	2	SLC30A3, AP3D1,	12.409	0.00833862	0.206762
GO:0071218	cellular response to misfolded protein	3	2	STUB1, HDAC6,	12.409	0.00833862	0.206762
GO:0071763	nuclear membrane organization	3	2	TMEM43, TOR1B,	12.409	0.00833862	0.206762
GO:0072757	cellular response to camptothecin	3	2	BLM, RAD51,	12.409	0.00833862	0.206762
GO:0098535	de novo centriole assembly	3	2	PLK4, CEP152,	12.409	0.00833862	0.206762
GO:2000065	negative regulation of cortisol biosynthetic process	3	2	BMP5, DKK3,	12.409	0.00833862	0.206762
