# Supplementary material for: Temporal gene expression profiling during early-stage traumatic temporomandibular joint bony ankylosis in a sheep model
Source: BMC Oral Health. 2024 Feb 28;24:284. doi: 10.1186/s12903-024-03971-x (PMC10903020; doi:10.1186/s12903-024-03971-x)
Supplement: Supplementary file 3 — Additional file 3. [file 12903_2024_3971_MOESM3_ESM.xls]

## Sheet: Sheet1
Table name	Column name	Column meaning
Pathway Enrichment	Pathway_ID	Pathway index number, which is consistent with the pathway index number of the KEGG database.
	Pathway_Name	pathway name, which is consistent with the naming of pathway in the KEGG database.
	Population_mapped_id	The number of genes included in the pathway.
	Study_mapped_id	The number of differential genes matched with the pathway.
	Genes	The name of differential genes matched with the pathway.
	Enrichment	Enrichment degree, when the p value is the same, the greater the enrichment degree of pathway, the greater the influence of the experiment on pathway.
	P_value	P value, evaluate the significance level of pathway, (P <0.01indicates that pathway has significant difference, special background).
	FDR	The misjudgment rate, the judgment of the accuracy of p value, and the re-judgment of the significance level of pathway.

## Sheet: Sheet2
Pathway enrichment analyses in increased, decreased and variable groups
Pathway_ID	Pathway_Name	Population_mapped_id	Study_mapped_id	Genes	Enrichment	P_value	FDR	Link
Increased group
oas04015	Rap1 signaling pathway	207	50	MRAS, RAPGEF5, CALML4, F2R, LPAR1, LPAR3, LPAR4, ADCY2, ADCY3, ADCY4, ADCY6, RAPGEF4, PLCB4, RASGRP3, FGF7, FGF5, NGF, IGF1, PDGFD, KITLG, VEGFB, ANGPT1, ANGPT2, EFNA1, EFNA5, EGFR, FGFR1, INSR, PDGFRA, PDGFRB, FLT4, KDR, MET, TEK, CTNNB1, MAGI1, PLCG1, PRKD1, GNAI1, ID1, RAC3, ITGB3, PFN2, PARD3, CTNND1, MAP2K6, PIK3R3, PIK3R2, PLCE1, RRAS,	2.273	1.6333e-08	3.38177e-06	www.genome.jp/kegg-bin/show_pathway?map=oas04015&multi_query=101110290%09yellow/101108303%09yellow/100037684%09yellow/101105757%09yellow/443346%09yellow/101111138%09yellow/101118506%09yellow/101102089%09yellow/101108203%09yellow/101119139%09yellow/101105735%09yellow/101112196%09yellow/101106864%09yellow/101101969%09yellow/443095%09yellow/100642180%09yellow/101104540%09yellow/443318%09yellow/10111…
oas04360	Axon guidance	178	45	NTNG1, PLCG1, TRPC1, PPP3CC, PTK2, RAC3, ABLIM3, PAK3, ROCK2, EFNA1, EFNA5, EFNB2, EFNB1, EPHA7, EPHB2, EPHB3, EPHB4, ENAH, CXCL12, GNAI1, SLIT2, ROBO1, SRGAP1, SEMA3D, SEMA3A, SEMA3F, NRP1, CFL1, RHOD, RND1, CDK5, SEMA4C, SEMA6D, MET, RRAS, PTCH1, SMO, ILK, BOC, WNT5A, FZD3, RYK, PIK3R3, PIK3R2, PARD3,	2.379	1.95478e-08	3.38177e-06	www.genome.jp/kegg-bin/show_pathway?map=oas04360&multi_query=101120121%09yellow/101103341%09yellow/101105204%09yellow/101115429%09yellow/101120842%09yellow/101112406%09yellow/101118949%09yellow/101110391%09yellow/101103800%09yellow/101105624%09yellow/101115792%09yellow/101115469%09yellow/101120475%09yellow/101107288%09yellow/101122928%09yellow/101106389%09yellow/101120886%09yellow/101104593%09yel…
oas00535	Proteoglycans BR	55	21	SDC1, SDC2, SDC4, GPC4, GPC6, PTPRZ1, CD74, BGN, DCN, ECM2, ASPN, FMOD, LUM, KERA, PRELP, OGN, TSKU, COL12A1, COL14A1, P3H1, COL15A1,	3.593	7.31752e-08	8.43954e-06	www.genome.jp/kegg-bin/show_pathway?map=oas00535&multi_query=101106837%09yellow/101108398%09yellow/101108677%09yellow/101109518%09yellow/101106600%09yellow/101103717%09yellow/101102561%09yellow/443011%09yellow/443048%09yellow/101108189%09yellow/101108885%09yellow/101111037%09yellow/101112967%09yellow/101112715%09yellow/101111470%09yellow/101108451%09yellow/101109738%09yellow/101109808%09yellow/10…
oas04510	Focal adhesion	209	46	COL15A1, COL1A2, COL1A1, COL4A1, COL6A3, COL6A2, COL6A1, LAMA1, LAMA3, LAMA4, LAMB1, LAMC1, RELN, THBS3, THBS4, THBS2, TNC, VWF, ITGA2, ITGA6, ITGA11, ITGAV, ITGB3, ITGB4, PDGFD, IGF1, VEGFB, PDGFRA, PDGFRB, KDR, EGFR, FLT4, MET, ROCK2, MYL9, MYLK, ILK, PARVB, PARVA, CTNNB1, PTK2, PIK3R3, PIK3R2, RAC3, PAK3, CAV2, CCND2,	2.071	1.08663e-06	9.39934e-05	www.genome.jp/kegg-bin/show_pathway?map=oas04510&multi_query=443512%09yellow/443483%09yellow/101115552%09yellow/443051%09yellow/101106490%09yellow/101111927%09yellow/101102692%09yellow/101120460%09yellow/101107969%09yellow/101105743%09yellow/101105588%09yellow/101120658%09yellow/101116784%09yellow/101115211%09yellow/101116840%09yellow/101118337%09yellow/101110931%09yellow/101119848%09yellow/10111…
oas04512	ECM-receptor interaction	92	26	COL1A2, COL1A1, COL4A1, COL6A3, COL6A2, COL6A1, LAMA1, LAMA3, LAMA4, LAMB1, LAMC1, RELN, THBS3, THBS4, THBS2, TNC, VWF, ITGA2, ITGA6, ITGA11, ITGAV, ITGB3, ITGB4, SDC1, SDC4, DAG1,	2.66	2.06599e-06	0.000142967	www.genome.jp/kegg-bin/show_pathway?map=oas04512&multi_query=443512%09yellow/443483%09yellow/101115552%09yellow/443051%09yellow/101106490%09yellow/101111927%09yellow/101102692%09yellow/101120460%09yellow/101107969%09yellow/101105743%09yellow/101105588%09yellow/101120658%09yellow/101116784%09yellow/101115211%09yellow/101116840%09yellow/101118337%09yellow/101110931%09yellow/101119848%09yellow/10111…
oas05414	Dilated cardiomyopathy (DCM)	85	24	ITGA2, ITGA6, ITGA11, ITGAV, ITGB3, ITGB4, SGCD, SGCB, DAG1, DES, TPM1, TPM2, LMNA, ADCY2, ADCY3, ADCY4, ADCY6, CACNA1C, CACNB1, CACNB3, PLN, IGF1, TGFB2, TGFB3,	2.657	5.1477e-06	0.000296851	www.genome.jp/kegg-bin/show_pathway?map=oas05414&multi_query=101119848%09yellow/101113656%09yellow/101105162%09yellow/443143%09yellow/100423047%09yellow/101119919%09yellow/101110936%09yellow/101113852%09yellow/101103515%09yellow/101117308%09yellow/100145865%09yellow/101114931%09yellow/101107924%09yellow/101102089%09yellow/101108203%09yellow/101119139%09yellow/101105735%09yellow/101116562%09yellow…
oas04520	Adherens junction	70	21	PVRL3, PARD3, RAC3, WASL, WASF3, LMO7, SORBS1, TJP1, CTNND1, CTNNB1, CTNNA1, PTPRB, TCF7L1, TCF7L2, INSR, MET, EGFR, FGFR1, YES1, SNAI2, SMAD3,	2.823	7.00274e-06	0.000346135	www.genome.jp/kegg-bin/show_pathway?map=oas04520&multi_query=101113983%09yellow/101110782%09yellow/101112406%09yellow/101106932%09yellow/101114880%09yellow/101102742%09yellow/101108178%09yellow/443200%09yellow/101122978%09yellow/100294600%09yellow/101112313%09yellow/101121760%09yellow/100913162%09yellow/101118068%09yellow/443431%09yellow/443076%09yellow/780479%09yellow/780507%09yellow/101104362%0…
oas05412	Arrhythmogenic right ventricular cardiomyopathy (ARVC)	68	20	ITGA2, ITGA6, ITGA11, ITGAV, ITGB3, ITGB4, SGCD, SGCB, DAG1, DES, LMNA, CTNNB1, TCF7L1, TCF7L2, CACNA1C, CACNB1, CACNB3, JUP, CTNNA1, GJA1,	2.768	1.59898e-05	0.000691558	www.genome.jp/kegg-bin/show_pathway?map=oas05412&multi_query=101119848%09yellow/101113656%09yellow/101105162%09yellow/443143%09yellow/100423047%09yellow/101119919%09yellow/101110936%09yellow/101113852%09yellow/101103515%09yellow/101117308%09yellow/101107924%09yellow/100294600%09yellow/100913162%09yellow/101118068%09yellow/101116562%09yellow/101122960%09yellow/101104978%09yellow/101119486%09yellow…
oas04151	PI3K-Akt signaling pathway	372	66	FGF7, FGF5, NGF, IGF1, IGF2, PDGFD, KITLG, VEGFB, ANGPT1, ANGPT2, EFNA1, EFNA5, EGFR, FGFR1, NTRK2, INSR, PDGFRA, PDGFRB, FLT4, KDR, MET, TEK, GHR, COL1A2, COL1A1, COL4A1, COL6A3, COL6A2, COL6A1, LAMA1, LAMA3, LAMA4, LAMB1, LAMC1, RELN, THBS3, THBS4, THBS2, TNC, VWF, ITGA2, ITGA6, ITGA11, ITGAV, ITGB3, ITGB4, PTK2, PIK3R3, PIK3R2, F2R, LPAR1, LPAR3, LPAR4, LPAR6, GNB3, GNB5, GNG4, GNG11, MLST8, M…	1.67	1.80093e-05	0.000692358	www.genome.jp/kegg-bin/show_pathway?map=oas04151&multi_query=443095%09yellow/100642180%09yellow/101104540%09yellow/443318%09yellow/443325%09yellow/101117784%09yellow/443371%09yellow/101115840%09yellow/497271%09yellow/497273%09yellow/101105624%09yellow/101115792%09yellow/780479%09yellow/780507%09yellow/101116015%09yellow/443431%09yellow/101106012%09yellow/101122783%09yellow/101117247%09yellow/4430…
oas05200	Pathways in cancer	533	86	CTNNB1, CTNNA1, TCF7L1, TCF7L2, BIRC5, WNT5A, WNT16, FZD1, FZD3, FZD6, F2R, LPAR1, LPAR3, LPAR4, LPAR6, GNA12, PLEKHG5, ROCK2, CXCL12, GNAI1, ADCY2, ADCY3, ADCY4, ADCY6, GNB3, GNB5, GNG4, GNG11, COL4A1, LAMA1, LAMA3, LAMA4, LAMB1, LAMC1, ITGA2, ITGA6, ITGAV, PTK2, PIK3R3, PIK3R2, FOXO1, EDNRA, PLCB4, IL6ST, RASGRP3, VEGFB, EGFR, PDGFRA, PDGFRB, IGF1, IGF2, KITLG, MET, FGF7, FGF5, FGFR1, MMP2, CDK…	1.518	4.38918e-05	0.00151866	www.genome.jp/kegg-bin/show_pathway?map=oas05200&multi_query=100294600%09yellow/101112313%09yellow/100913162%09yellow/101118068%09yellow/101123390%09yellow/101109745%09yellow/101103229%09yellow/101112309%09yellow/780482%09yellow/101122197%09yellow/101105757%09yellow/443346%09yellow/101111138%09yellow/101118506%09yellow/101114118%09yellow/101111070%09yellow/101121531%09yellow/101103800%09yellow/10…
oas04390	Hippo signaling pathway	155	33	PARD3, AMOT, YAP1, WWTR1, WTIP, AJUBA, FRMD6, TP53BP2, DLG2, TEAD2, TEAD1, TEAD3, CTGF, BIRC5, TGFB2, TGFB3, SMAD3, BMP4, BMPR1A, SMAD1, ID1, WNT5A, WNT16, FZD1, FZD3, FZD6, YWHAQ, CTNNB1, TCF7L1, TCF7L2, CCND2, SNAI2, CTNNA1,	2.004	7.01901e-05	0.0022078	www.genome.jp/kegg-bin/show_pathway?map=oas04390&multi_query=101110782%09yellow/101108810%09yellow/100913160%09yellow/101120978%09yellow/101112921%09yellow/101102150%09yellow/101106265%09yellow/101108587%09yellow/101104867%09yellow/101105097%09yellow/101120947%09yellow/101122474%09yellow/100303607%09yellow/101123390%09yellow/554322%09yellow/554323%09yellow/443169%09yellow/443502%09yellow/10111228…
oas05410	Hypertrophic cardiomyopathy (HCM)	82	21	ITGA2, ITGA6, ITGA11, ITGAV, ITGB3, ITGB4, SGCD, SGCB, DAG1, DES, TPM1, TPM2, LMNA, CACNA1C, CACNB1, CACNB3, PRKAB2, IGF1, TGFB2, TGFB3, EDN1,	2.41	9.56779e-05	0.00275871	www.genome.jp/kegg-bin/show_pathway?map=oas05410&multi_query=101119848%09yellow/101113656%09yellow/101105162%09yellow/443143%09yellow/100423047%09yellow/101119919%09yellow/101110936%09yellow/101113852%09yellow/101103515%09yellow/101117308%09yellow/100145865%09yellow/101114931%09yellow/101107924%09yellow/101116562%09yellow/101122960%09yellow/101104978%09yellow/101113114%09yellow/443318%09yellow/55…
oas04014	Ras signaling pathway	230	43	FGF7, FGF5, NGF, IGF1, IGF2, PDGFD, KITLG, VEGFB, ANGPT1, ANGPT2, EFNA1, EFNA5, EGFR, FGFR1, NTRK2, INSR, PDGFRA, PDGFRB, FLT4, KDR, MET, TEK, GAB1, PLCG1, RASGRP3, GNB3, GNB5, GNG4, GNG11, RASGRF2, CALML4, MRAS, RRAS, RASAL2, RAC3, PAK3, PIK3R3, PIK3R2, PLA2G12A, RAPGEF5, PLD2, PLD1, PLCE1,	1.759	0.000154809	0.0041203	www.genome.jp/kegg-bin/show_pathway?map=oas04014&multi_query=443095%09yellow/100642180%09yellow/101104540%09yellow/443318%09yellow/443325%09yellow/101117784%09yellow/443371%09yellow/101115840%09yellow/497271%09yellow/497273%09yellow/101105624%09yellow/101115792%09yellow/780479%09yellow/780507%09yellow/101116015%09yellow/443431%09yellow/101106012%09yellow/101122783%09yellow/101117247%09yellow/4430…
oas04072	Phospholipase D signaling pathway	147	30	PDGFD, KITLG, EGFR, PDGFRA, PDGFRB, INSR, GAB1, MRAS, RRAS, PIK3R3, PIK3R2, PLCG1, PLD2, PLD1, AGPAT4, DGKH, F2R, LPAR1, LPAR3, LPAR4, LPAR6, PTGFR, PLCB4, GNA12, ADCY2, ADCY3, ADCY4, ADCY6, RAPGEF4, DNM3,	1.921	0.000321193	0.00793807	www.genome.jp/kegg-bin/show_pathway?map=oas04072&multi_query=101117784%09yellow/443371%09yellow/780479%09yellow/101106012%09yellow/101122783%09yellow/443431%09yellow/101112165%09yellow/101110290%09yellow/101107545%09yellow/101123247%09yellow/101111546%09yellow/101103341%09yellow/101110687%09yellow/101114661%09yellow/101112654%09yellow/101108320%09yellow/101105757%09yellow/443346%09yellow/10111113…
oas00536	Glycosaminoglycan binding proteins BR	214	39	CXCL12, SELP, NCAM1, BMP4, WNT5A, WNT16, FGF7, FGF5, FGFR1, IGF2, NRG1, TGFB2, PTN, FBN1, TNC, THBS3, THBS4, THBS2, COL1A2, COL1A1, COL3A1, COL4A1, COL5A2, COL5A3, COL24A1, COL27A1, COL6A3, COL6A2, COL6A1, EFNA1, EFNA5, SLIT2, PLAT, TFPI, HYAL2, HYAL1, SOD3, APOE, SLC8A1,	1.715	0.000522244	0.0120464	www.genome.jp/kegg-bin/show_pathway?map=oas00536&multi_query=101121145%09yellow/443305%09yellow/101112759%09yellow/443502%09yellow/101109745%09yellow/101103229%09yellow/443095%09yellow/100642180%09yellow/780507%09yellow/443325%09yellow/678677%09yellow/554322%09yellow/101103149%09yellow/101109620%09yellow/101118337%09yellow/101116784%09yellow/101115211%09yellow/101116840%09yellow/443512%09yellow/4…
oas04928	Parathyroid hormone synthesis, secretion and action	106	23	GNAI1, ADCY2, ADCY3, ADCY4, ADCY6, PLCB4, VDR, RXRG, FGFR1, PTHLH, MEF2C, SOST, NACA, CREB3L1, RUNX2, MMP13, GNA12, PLD2, PLD1, MMP14, MMP16, MMP24, EGFR,	2.042	0.00063429	0.0130056	www.genome.jp/kegg-bin/show_pathway?map=oas04928&multi_query=101116393%09yellow/101102089%09yellow/101108203%09yellow/101119139%09yellow/101105735%09yellow/101106864%09yellow/101107273%09yellow/101111845%09yellow/780507%09yellow/443135%09yellow/100286738%09yellow/101114123%09yellow/101105899%09yellow/101113882%09yellow/101115489%09yellow/443113%09yellow/101111070%09yellow/101110687%09yellow/10111…
oas05418	Fluid shear stress and atherosclerosis	146	29	CAV2, CALML4, SDC1, SDC2, SDC4, GSTM3, MGST2, TXN, TXN2, PLAT, CDH5, KDR, CTNNB1, PIK3R3, PIK3R2, MEF2C, ITGAV, ITGB3, PTK2, MAP2K6, MMP2, EDN1, BMP4, ACVR1, BMPR1A, RAC3, SUMO2, SUMO3, SUMO1,	1.869	0.000639002	0.0130056	www.genome.jp/kegg-bin/show_pathway?map=oas05418&multi_query=100126571%09yellow/100037684%09yellow/101106837%09yellow/101108398%09yellow/101108677%09yellow/100037663%09yellow/101115574%09yellow/443439%09yellow/101121670%09yellow/101118332%09yellow/101107462%09yellow/443087%09yellow/100294600%09yellow/101123247%09yellow/101111546%09yellow/100286738%09yellow/443143%09yellow/100423047%09yellow/10112…
oas04270	Vascular smooth muscle contraction	140	28	EDN1, EDNRA, PLA2G12A, KCNMA1, KCNMB1, KCNMB4, CACNA1C, CALML4, MYLK, MYL6B, MYL6, MYL9, PLCB4, CALD1, ACTA2, GNA12, ROCK2, CALCRL, ADCY2, ADCY3, ADCY4, ADCY6, NPR1, NPR2, PRKG1, MRVI1, GUCY1A3, GUCY1B3,	1.882	0.000701757	0.0134893	www.genome.jp/kegg-bin/show_pathway?map=oas04270&multi_query=443498%09yellow/443465%09yellow/101119561%09yellow/100270685%09yellow/100302624%09yellow/100620050%09yellow/101116562%09yellow/100037684%09yellow/443334%09yellow/101110925%09yellow/100135445%09yellow/101121534%09yellow/101106864%09yellow/101121342%09yellow/101121051%09yellow/101111070%09yellow/101103800%09yellow/101115511%09yellow/10110…
oas03010	Ribosome	248	43	MRPS6, MRPS21, RPS3A, RPS7, RPS8, RPS10, RPS13, RPS14, RPS15, RPS18, RPS19, RPS20, RPS25, RPS26, RPS26, RPS27A, RPSA, MRPL10, MRPL11, MRPL14, MRPL30, MRPL35, RPL3, RPL6, RPL10, RPL10, RPL12, RPL14, RPL22, RPL24, RPL27, RPL27A, RPL28, RPL29, RPL31, RPL32, RPL34, RPL35, RPL35A, RPL38, RPL39, UBA52, RPLP2,	1.632	0.000817885	0.0148941	www.genome.jp/kegg-bin/show_pathway?map=oas03010&multi_query=101120370%09yellow/101104105%09yellow/101106110%09yellow/101114496%09yellow/101117800%09yellow/101115487%09yellow/101115399%09yellow/101102145%09yellow/541599%09yellow/100036761%09yellow/101106101%09yellow/100135683%09yellow/443521%09yellow/443468%09yellow/106990112%09yellow/100135694%09yellow/100125628%09yellow/101118201%09yellow/10111…
oas04022	cGMP-PKG signaling pathway	170	32	EDNRA, GNA12, PPP3CC, MEF2C, NPR1, NPR2, PRKG1, PRKG2, CACNA1C, KCNMA1, KCNMB1, KCNMB4, SLC8A1, PLCB4, MRVI1, PLN, ROCK2, CALML4, MYLK, MYL9, ADCY2, ADCY3, ADCY4, ADCY6, PDE5A, GUCY1A3, GUCY1B3, ADORA1, GNAI1, INSR, KCNJ8, CREB3L1,	1.772	0.00091085	0.0157577	www.genome.jp/kegg-bin/show_pathway?map=oas04022&multi_query=443465%09yellow/101111070%09yellow/101115429%09yellow/100286738%09yellow/101123436%09yellow/101112950%09yellow/443010%09yellow/101113758%09yellow/101116562%09yellow/100270685%09yellow/100302624%09yellow/100620050%09yellow/101116716%09yellow/101106864%09yellow/101102086%09yellow/101102067%09yellow/101103800%09yellow/100037684%09yellow/44…
oas04392	Hippo signaling pathway - multiple species	28	9	FAT4, FRMD6, WTIP, AJUBA, YAP1, WWTR1, TEAD2, TEAD1, TEAD3,	3.025	0.00177844	0.029302	www.genome.jp/kegg-bin/show_pathway?map=oas04392&multi_query=101123237%09yellow/101106265%09yellow/101112921%09yellow/101102150%09yellow/100913160%09yellow/101120978%09yellow/101105097%09yellow/101120947%09yellow/101122474%09yellow/
oas04810	Regulation of actin cytoskeleton	215	37	LPAR1, LPAR4, CXCL12, F2R, FGF7, FGF5, PDGFD, EGFR, FGFR1, PDGFRA, PDGFRB, ITGA2, ITGA6, ITGA11, ITGAV, ITGB3, ITGB4, GNA12, FGD1, PTK2, RRAS, MRAS, PIK3R3, PIK3R2, RAC3, PAK3, ROCK2, MYLK, MYL9, ENAH, WASL, NCKAP1, ABI2, PFN2, CFL1, IQGAP3, GSN,	1.62	0.00209201	0.0329016	www.genome.jp/kegg-bin/show_pathway?map=oas04810&multi_query=443346%09yellow/101118506%09yellow/101121145%09yellow/101105757%09yellow/443095%09yellow/100642180%09yellow/101117784%09yellow/780479%09yellow/780507%09yellow/101106012%09yellow/101122783%09yellow/101119848%09yellow/101113656%09yellow/101105162%09yellow/443143%09yellow/100423047%09yellow/101119919%09yellow/101111070%09yellow/101117050%0…
oas04723	Retrograde endocannabinoid signaling	146	27	CACNA1C, PLCB4, GNAI1, GNB3, GNB5, GNG4, GNG11, KCNJ3, ADCY2, ADCY3, ADCY4, ADCY6, NDUFA3, NDUFA4, NDUFA4L2, NDUFA5, NDUFA6, NDUFA7, NDUFA11, NDUFA13, NDUFB3, NDUFB5, NDUFB6, NDUFB8, NDUFS4, NDUFS5, GABRB3,	1.74	0.00286612	0.0431163	www.genome.jp/kegg-bin/show_pathway?map=oas04723&multi_query=101116562%09yellow/101106864%09yellow/101116393%09yellow/101110493%09yellow/101106267%09yellow/101114927%09yellow/100192421%09yellow/101115095%09yellow/101102089%09yellow/101108203%09yellow/101119139%09yellow/101105735%09yellow/101103257%09yellow/101122593%09yellow/101123455%09yellow/101123463%09yellow/101114007%09yellow/101103062%09yel…
oas04310	Wnt signaling pathway	147	27	WNT5A, WNT16, SERPINF1, SOST, SFRP1, SFRP2, SFRP4, FZD1, FZD3, FZD6, CTNNB1, TCF7L1, TCF7L2, CCND2, WISP1, GPC4, ROR1, ROR2, RYK, PRICKLE1, PRICKLE2, DAAM1, DAAM2, ROCK2, RAC3, PLCB4, PPP3CC,	1.729	0.003165	0.0456287	www.genome.jp/kegg-bin/show_pathway?map=oas04310&multi_query=101109745%09yellow/101103229%09yellow/100192425%09yellow/101114123%09yellow/101121066%09yellow/100302355%09yellow/101107858%09yellow/101112309%09yellow/780482%09yellow/101122197%09yellow/100294600%09yellow/100913162%09yellow/101118068%09yellow/100147799%09yellow/101120418%09yellow/101109518%09yellow/101109659%09yellow/101109779%09yellow…
oas05205	Proteoglycans in cancer	207	35	CTTN, RRAS, MRAS, ROCK2, GAB1, PIK3R3, PIK3R2, PLCE1, DCN, IGF1, EGFR, CAV2, CTNNB1, KDR, MET, MMP2, LUM, TGFB2, SDC1, ITGA2, ITGAV, ITGB3, FZD1, FZD3, FZD6, SDC2, SDC4, FGFR1, PLCG1, PTK2, IGF2, WNT5A, WNT16, PTCH1, SMO,	1.591	0.00365802	0.0478346	www.genome.jp/kegg-bin/show_pathway?map=oas05205&multi_query=101117549%09yellow/101107545%09yellow/101110290%09yellow/101103800%09yellow/101112165%09yellow/101123247%09yellow/101111546%09yellow/101105703%09yellow/443048%09yellow/443318%09yellow/780479%09yellow/100126571%09yellow/100294600%09yellow/443087%09yellow/443076%09yellow/443115%09yellow/101112967%09yellow/554322%09yellow/101106837%09yello…
oas03011	Ribosome BR	283	45	RPS3A, RPS7, RPS8, RPS10, RPS13, RPS14, RPS15, RPS18, RPS19, RPS20, RPS25, RPS26, RPS26, RPS27A, RPSA, RPL3, RPL6, RPL10, RPL10, RPL12, RPL14, RPL22, RPL24, RPL27, RPL27A, RPL28, RPL29, RPL31, RPL32, RPL34, RPL35, RPL35A, RPL38, RPL39, UBA52, RPLP2, MRPS6, MRPS21, MRPL10, MRPL11, MRPL14, MRPL30, MRPL35, MRPL37, MRPL42,	1.496	0.00370613	0.0478346	www.genome.jp/kegg-bin/show_pathway?map=oas03011&multi_query=101106110%09yellow/101114496%09yellow/101117800%09yellow/101115487%09yellow/101115399%09yellow/101102145%09yellow/541599%09yellow/100036761%09yellow/101106101%09yellow/100135683%09yellow/443521%09yellow/443468%09yellow/106990112%09yellow/100135694%09yellow/100125628%09yellow/101106836%09yellow/100135440%09yellow/100127215%09yellow/10699…
oas04540	Gap junction	93	19	GJA1, LPAR1, GNAI1, PDGFD, PDGFRA, PDGFRB, EGFR, TJP1, ADCY2, ADCY3, ADCY4, ADCY6, HTR2A, HTR2B, PLCB4, GUCY1A3, GUCY1B3, PRKG1, PRKG2,	1.923	0.00373276	0.0478346	www.genome.jp/kegg-bin/show_pathway?map=oas04540&multi_query=101122284%09yellow/443346%09yellow/101116393%09yellow/101117784%09yellow/101106012%09yellow/101122783%09yellow/780479%09yellow/443200%09yellow/101102089%09yellow/101108203%09yellow/101119139%09yellow/101105735%09yellow/443018%09yellow/101106827%09yellow/101106864%09yellow/101110000%09yellow/443165%09yellow/443010%09yellow/101113758%09ye…
oas04926	Relaxin signaling pathway	132	24	GNAI1, GNB3, GNB5, GNG4, GNG11, CREB3L1, VEGFB, PIK3R3, PIK3R2, MMP2, EDN1, MMP13, SMAD3, ACTA2, COL1A2, COL1A1, COL3A1, COL4A1, ADCY2, ADCY3, ADCY4, ADCY6, PLCB4, EGFR,	1.711	0.00592868	0.0732616	www.genome.jp/kegg-bin/show_pathway?map=oas04926&multi_query=101116393%09yellow/101110493%09yellow/101106267%09yellow/101114927%09yellow/100192421%09yellow/101113882%09yellow/101115840%09yellow/101123247%09yellow/101111546%09yellow/443115%09yellow/443498%09yellow/443113%09yellow/443169%09yellow/101121051%09yellow/443512%09yellow/443483%09yellow/100101231%09yellow/101115552%09yellow/101102089%09ye…
oas05010	Alzheimer disease	177	30	APBB1, BACE1, BACE2, NDUFA3, NDUFA4, NDUFA4L2, NDUFA5, NDUFA6, NDUFA7, NDUFA11, NDUFA13, NDUFB3, NDUFB5, NDUFB6, NDUFB8, NDUFS4, NDUFS5, UQCRH, ATP5D, ATP5G2, ATP5G3, ATP5H, ATP5O, ATP5J, APOE, CALML4, PPP3CC, PLCB4, CACNA1C, CDK5,	1.595	0.00655537	0.0782123	www.genome.jp/kegg-bin/show_pathway?map=oas05010&multi_query=101118129%09yellow/101119667%09yellow/101102027%09yellow/101103257%09yellow/101122593%09yellow/101123455%09yellow/101123463%09yellow/101114007%09yellow/101103062%09yellow/101108484%09yellow/101104823%09yellow/101106662%09yellow/101108008%09yellow/100462693%09yellow/100415906%09yellow/101118899%09yellow/101118232%09yellow/100270719%09yel…
oas04921	Oxytocin signaling pathway	155	26	MEF2C, PLCB4, CACNA1C, CACNB1, CACNB3, CALML4, PPP3CC, RCAN1, PRKAB2, CAMK1D, GUCY1A3, GUCY1B3, NPR1, NPR2, MYLK, MYL6B, MYL6, MYL9, ROCK2, ADCY2, ADCY3, ADCY4, ADCY6, GNAI1, KCNJ3, EGFR,	1.579	0.0123526	0.140271	www.genome.jp/kegg-bin/show_pathway?map=oas04921&multi_query=100286738%09yellow/101106864%09yellow/101116562%09yellow/101122960%09yellow/101104978%09yellow/100037684%09yellow/101115429%09yellow/443255%09yellow/101113114%09yellow/101108939%09yellow/101110000%09yellow/443165%09yellow/101123436%09yellow/101112950%09yellow/443334%09yellow/101110925%09yellow/100135445%09yellow/101121534%09yellow/10110…
oas04924	Renin secretion	69	14	AQP1, ADCY6, KCNMA1, ADORA1, GNAI1, CACNA1C, EDNRA, PLCB4, CALML4, PPP3CC, GUCY1A3, GUCY1B3, NPR1, PRKG2,	1.91	0.0125676	0.140271	www.genome.jp/kegg-bin/show_pathway?map=oas04924&multi_query=442999%09yellow/101105735%09yellow/100270685%09yellow/101109816%09yellow/101116393%09yellow/101116562%09yellow/443465%09yellow/101106864%09yellow/100037684%09yellow/101115429%09yellow/101110000%09yellow/443165%09yellow/101123436%09yellow/101113758%09yellow/
oas05012	Parkinson disease	150	25	GNAI1, SNCAIP, UCHL1, NDUFA3, NDUFA4, NDUFA4L2, NDUFA5, NDUFA6, NDUFA7, NDUFA11, NDUFA13, NDUFB3, NDUFB5, NDUFB6, NDUFB8, NDUFS4, NDUFS5, UQCRH, ATP5D, ATP5G2, ATP5G3, ATP5H, ATP5O, ATP5J, PARK7,	1.569	0.0150698	0.15835	www.genome.jp/kegg-bin/show_pathway?map=oas05012&multi_query=101116393%09yellow/101111543%09yellow/101117250%09yellow/101103257%09yellow/101122593%09yellow/101123455%09yellow/101123463%09yellow/101114007%09yellow/101103062%09yellow/101108484%09yellow/101104823%09yellow/101106662%09yellow/101108008%09yellow/100462693%09yellow/100415906%09yellow/101118899%09yellow/101118232%09yellow/100270719%09yel…
oas04923	Regulation of lipolysis in adipocytes	57	12	ADCY2, ADCY3, ADCY4, ADCY6, NPR1, PRKG1, PRKG2, INSR, PIK3R3, PIK3R2, ADORA1, GNAI1,	1.981	0.0151027	0.15835	www.genome.jp/kegg-bin/show_pathway?map=oas04923&multi_query=101102089%09yellow/101108203%09yellow/101119139%09yellow/101105735%09yellow/101123436%09yellow/443010%09yellow/101113758%09yellow/443431%09yellow/101123247%09yellow/101111546%09yellow/101109816%09yellow/101116393%09yellow/
oas05202	Transcriptional misregulation in cancer	181	29	RUNX1T1, JUP, PBX1, WNT16, MLLT1, PBX3, RUNX2, SMAD1, MEF2C, CDK14, MEIS1, SIX1, SIX4, EYA1, CDKN2C, CCND2, RXRG, PLAT, ETV1, ETV5, PTK2, MEN1, IGF1, IGFBP3, ARNT2, TSPAN7, MLF1, FOXO1, MET,	1.508	0.0157784	0.160568	www.genome.jp/kegg-bin/show_pathway?map=oas05202&multi_query=101113340%09yellow/101119486%09yellow/101108880%09yellow/101103229%09yellow/101110235%09yellow/101105732%09yellow/101115489%09yellow/443229%09yellow/100286738%09yellow/101109265%09yellow/101112041%09yellow/100381248%09yellow/101104155%09yellow/101105259%09yellow/101109224%09yellow/100147799%09yellow/101111845%09yellow/101118332%09yellow…
oas04713	Circadian entrainment	93	17	CALML4, GNAI1, GNB3, GNB5, GNG4, GNG11, ADCY2, ADCY3, ADCY4, ADCY6, GUCY1A3, GUCY1B3, PRKG1, PRKG2, CACNA1C, PLCB4, KCNJ3,	1.72	0.0177198	0.175173	www.genome.jp/kegg-bin/show_pathway?map=oas04713&multi_query=100037684%09yellow/101116393%09yellow/101110493%09yellow/101106267%09yellow/101114927%09yellow/100192421%09yellow/101102089%09yellow/101108203%09yellow/101119139%09yellow/101105735%09yellow/101110000%09yellow/443165%09yellow/443010%09yellow/101113758%09yellow/101116562%09yellow/101106864%09yellow/101115095%09yellow/
oas04611	Platelet activation	126	21	F2R, ROCK2, MYLK, PLCB4, ITGB3, GNAI1, ADCY2, ADCY3, ADCY4, ADCY6, COL1A2, COL1A1, COL3A1, ITGA2, PIK3R3, PIK3R2, VWF, GUCY1A3, GUCY1B3, PRKG1, PRKG2,	1.569	0.0244195	0.234698	www.genome.jp/kegg-bin/show_pathway?map=oas04611&multi_query=101105757%09yellow/101103800%09yellow/443334%09yellow/101106864%09yellow/100423047%09yellow/101116393%09yellow/101102089%09yellow/101108203%09yellow/101119139%09yellow/101105735%09yellow/443512%09yellow/443483%09yellow/100101231%09yellow/101119848%09yellow/101123247%09yellow/101111546%09yellow/101110931%09yellow/101110000%09yellow/44316…
oas04916	Melanogenesis	104	18	ADCY2, ADCY3, ADCY4, ADCY6, CREB3L1, WNT5A, WNT16, FZD1, FZD3, FZD6, CTNNB1, TCF7L1, TCF7L2, KITLG, EDN1, GNAI1, PLCB4, CALML4,	1.629	0.0251633	0.23531	www.genome.jp/kegg-bin/show_pathway?map=oas04916&multi_query=101102089%09yellow/101108203%09yellow/101119139%09yellow/101105735%09yellow/101113882%09yellow/101109745%09yellow/101103229%09yellow/101112309%09yellow/780482%09yellow/101122197%09yellow/100294600%09yellow/100913162%09yellow/101118068%09yellow/443371%09yellow/443498%09yellow/101116393%09yellow/101106864%09yellow/100037684%09yellow/
oas04724	Glutamatergic synapse	105	18	PPP3CC, TRPC1, HOMER2, PLCB4, PLD2, PLD1, ADCY2, ADCY3, ADCY4, ADCY6, GNAI1, GNB3, GNB5, GNG4, GNG11, KCNJ3, CACNA1C, SLC38A3,	1.613	0.0274634	0.250061	www.genome.jp/kegg-bin/show_pathway?map=oas04724&multi_query=101115429%09yellow/101105204%09yellow/101106114%09yellow/101106864%09yellow/101110687%09yellow/101114661%09yellow/101102089%09yellow/101108203%09yellow/101119139%09yellow/101105735%09yellow/101116393%09yellow/101110493%09yellow/101106267%09yellow/101114927%09yellow/100192421%09yellow/101115095%09yellow/101116562%09yellow/101116182%09yel…
oas04670	Leukocyte transendothelial migration	115	19	JAM3, JAM2, CDH5, CLDN16, ESAM, PIK3R3, PIK3R2, CTNNB1, CTNND1, CTNNA1, MMP2, PLCG1, PTK2, THY1, ROCK2, MYL9, CXCL12, GNAI1, RAPGEF4,	1.555	0.0337972	0.299841	www.genome.jp/kegg-bin/show_pathway?map=oas04670&multi_query=101117375%09yellow/101118411%09yellow/101107462%09yellow/101105382%09yellow/101108435%09yellow/101123247%09yellow/101111546%09yellow/100294600%09yellow/101122978%09yellow/101112313%09yellow/443115%09yellow/101103341%09yellow/101120842%09yellow/101109906%09yellow/101103800%09yellow/101121534%09yellow/101121145%09yellow/101116393%09yellow…
oas03110	Chaperones and folding catalysts BR	234	34	SERPINH1, DNAJB4, DNAJB5, DNAJC18, CRYAB, PFDN1, PFDN5, HTRA1, HTRA3, BAG2, BAG3, CRTAP, P3H1, P3H4, CNPY4, PCSK5, CTSK, CTSA, HEXA, NGF, VWF, PPIB, PPIC, PPIG, PPIH, FKBP7, FKBP10, FKBP9, FKBP14, TXN, TXN2, P4HB, PDIA5, TXNDC5,	1.367	0.0363476	0.314406	www.genome.jp/kegg-bin/show_pathway?map=oas03110&multi_query=101109208%09yellow/101101935%09yellow/101119367%09yellow/101115207%09yellow/497274%09yellow/101117841%09yellow/101105486%09yellow/101101854%09yellow/101119395%09yellow/101112009%09yellow/101108530%09yellow/101113179%09yellow/101105862%09yellow/101108671%09yellow/101107493%09yellow/101121570%09yellow/101108972%09yellow/101113615%09yellow…
oas04933	AGE-RAGE signaling pathway in diabetic complications	109	18	TGFB2, TGFB3, SMAD3, COL1A2, COL1A1, COL3A1, COL4A1, NOX4, PLCB4, PLCG1, PLCE1, VEGFB, MMP2, EDN1, PIK3R3, PIK3R2, FOXO1, CDK4,	1.554	0.0382619	0.32268	www.genome.jp/kegg-bin/show_pathway?map=oas04933&multi_query=554322%09yellow/554323%09yellow/443169%09yellow/443512%09yellow/443483%09yellow/100101231%09yellow/101115552%09yellow/100034665%09yellow/101106864%09yellow/101103341%09yellow/101105703%09yellow/101115840%09yellow/443115%09yellow/443498%09yellow/101123247%09yellow/101111546%09yellow/101107877%09yellow/100144756%09yellow/
oas04550	Signaling pathways regulating pluripotency of stem cells	140	22	LIF, IL6ST, PIK3R3, PIK3R2, SMAD3, BMP4, BMPR1A, ACVR1, SMAD1, ID1, WNT5A, WNT16, FZD1, FZD3, FZD6, CTNNB1, FGFR1, IGF1, PCGF2, MEIS1, DLX5, ZFHX3,	1.479	0.0391693	0.32268	www.genome.jp/kegg-bin/show_pathway?map=oas04550&multi_query=101110180%09yellow/101113174%09yellow/101123247%09yellow/101111546%09yellow/443169%09yellow/443502%09yellow/101112282%09yellow/443161%09yellow/443229%09yellow/101111650%09yellow/101109745%09yellow/101103229%09yellow/101112309%09yellow/780482%09yellow/101122197%09yellow/100294600%09yellow/780507%09yellow/443318%09yellow/101120343%09yello…
oas04371	Apelin signaling pathway	133	21	ADCY2, ADCY3, ADCY4, ADCY6, GNAI1, GNB3, GNB5, GNG4, GNG11, PLCB4, CALML4, SLC8A1, MYLK, RRAS, MRAS, PRKAB2, MEF2C, SMAD3, ACTA2, CTGF, PLAT,	1.486	0.0412792	0.332153	www.genome.jp/kegg-bin/show_pathway?map=oas04371&multi_query=101102089%09yellow/101108203%09yellow/101119139%09yellow/101105735%09yellow/101116393%09yellow/101110493%09yellow/101106267%09yellow/101114927%09yellow/100192421%09yellow/101106864%09yellow/100037684%09yellow/101116716%09yellow/443334%09yellow/101107545%09yellow/101110290%09yellow/101113114%09yellow/100286738%09yellow/443169%09yellow/10…
oas00534	Glycosaminoglycan biosynthesis - heparan sulfate / heparin	25	6	B4GALT7, EXTL2, EXTL3, EXT1, NDST1, HS3ST1,	2.259	0.0430355	0.338416	www.genome.jp/kegg-bin/show_pathway?map=oas00534&multi_query=100316848%09yellow/101115079%09yellow/101108814%09yellow/101114877%09yellow/101102810%09yellow/101104909%09yellow/
oas05222	Small cell lung cancer	96	16	RXRG, CDK4, CKS1B, SKP2, COL4A1, LAMA1, LAMA3, LAMA4, LAMB1, LAMC1, ITGA2, ITGA6, ITGAV, PTK2, PIK3R3, PIK3R2,	1.569	0.0453563	0.34874	www.genome.jp/kegg-bin/show_pathway?map=oas05222&multi_query=101111845%09yellow/100144756%09yellow/101113974%09yellow/101109483%09yellow/101115552%09yellow/101102692%09yellow/101120460%09yellow/101107969%09yellow/101105743%09yellow/101105588%09yellow/101119848%09yellow/101113656%09yellow/443143%09yellow/101120842%09yellow/101123247%09yellow/101111546%09yellow/
oas99992	Structural proteins	82	14	GJA5, CLN6, PGM5, FERMT2, REEP3, FBLN5, HMCN1, FBLN7, TSPAN9, TSPAN18, TSPAN12, SNX7, SNX17, SSPN,	1.607	0.0493442	0.371154	www.genome.jp/kegg-bin/show_pathway?map=oas99992&multi_query=101115082%09yellow/678673%09yellow/101108630%09yellow/101115796%09yellow/101122325%09yellow/101112927%09yellow/101109289%09yellow/101118347%09yellow/100180629%09yellow/101111390%09yellow/101102475%09yellow/101109840%09yellow/101117487%09yellow/101112556%09yellow/
Decreased group
oas05162	Measles	134	53	SH2D1A, CD3E, CD3G, IL2RA, IL2RG, PIK3R1, PIK3CD, PIK3CB, PIK3CA, JAK1, STAT3, STAT5B, DDX58, IFIH1, TBK1, IRF3, TLR7, TLR9, MYD88, IRAK4, CHUK, TLR2, TLR4, TRAF6, TAB2, NFKBIA, NFKB1, TNFAIP3, IL1A, IL1B, IL6, IL12B, FCGR2B, IFNAR1, IFNAR2, TYK2, STAT1, STAT2, IRF9, IFNGR1, IFNGR2, JAK2, OAS1, ADAR, MX1, CDKN1B, RAB9A, HSPA1A, HSPA6, EIF2AK2, RCHY1, FAS, TNFSF10,	3.167	1.6325e-15	5.73006e-13	www.genome.jp/kegg-bin/show_pathway?map=oas05162&multi_query=101117307%09yellow/443437%09yellow/443398%09yellow/443435%09yellow/101103538%09yellow/101121455%09yellow/101117348%09yellow/101109759%09yellow/101110015%09yellow/101110716%09yellow/100294659%09yellow/101122961%09yellow/101107257%09yellow/101106234%09yellow/101110830%09yellow/780485%09yellow/554254%09yellow/494547%09yellow/678682%09yello…
oas04620	Toll-like receptor signaling pathway	104	45	TLR1, TLR2, TLR6, CD14, LY96, TLR4, TLR5, TLR7, TLR8, TLR9, PIK3CD, PIK3CB, PIK3CA, PIK3R1, MYD88, TIRAP, IRAK4, TRAF6, TAB2, IKBKG, CHUK, IKBKB, NFKBIA, NFKB1, MAP3K8, MAP2K2, MAPK13, MAPK14, FOS, TNF, IL1B, IL6, IL12B, CXCL8, CCL5, RIPK1, IRF5, TBK1, TRAF3, IRF3, CD80, CD86, IFNAR1, IFNAR2, STAT1,	3.465	4.32248e-15	7.09563e-13	www.genome.jp/kegg-bin/show_pathway?map=oas04620&multi_query=554261%09yellow/554262%09yellow/554257%09yellow/443216%09yellow/101108235%09yellow/554263%09yellow/554256%09yellow/554254%09yellow/554259%09yellow/494547%09yellow/101117348%09yellow/101109759%09yellow/101110015%09yellow/101121455%09yellow/678682%09yellow/101118490%09yellow/100216438%09yellow/101107132%09yellow/101122114%09yellow/1011073…
oas04380	Osteoclast differentiation	125	50	CSF1R, GRB2, PIK3CD, PIK3CB, PIK3CA, PIK3R1, IFNGR1, IFNGR2, STAT1, IL1A, IL1B, TNF, TNFRSF1A, TGFB1, TGFBR2, LOC101103463, TRAF6, MAP3K14, CHUK, TAB2, IKBKG, IKBKB, NFKBIA, NFKB1, MAPK13, MAPK14, FOS, FOSL2, NCF2, NCF1, NCF4, BTK, TEC, FCGR1A, FCGR2B, SIRPA, TYROBP, SYK, LCP2, PLCG2, CREB1, PPARG, IFNAR1, IFNAR2, JAK1, TYK2, STAT2, IRF9, CYLD, SQSTM1,	3.203	6.06465e-15	7.09563e-13	www.genome.jp/kegg-bin/show_pathway?map=oas04380&multi_query=101109969%09yellow/101109893%09yellow/101117348%09yellow/101109759%09yellow/101110015%09yellow/101121455%09yellow/101112907%09yellow/101122484%09yellow/100307049%09yellow/443404%09yellow/443539%09yellow/443540%09yellow/100135698%09yellow/443417%09yellow/494191%09yellow/101103463%09yellow/101107132%09yellow/101118799%09yellow/101111143%0…
oas05164	Influenza A	183	63	OAS1, RNASEL, DNAJB1, HSPA1A, HSPA6, EIF2AK2, MAPK13, MAPK14, DDX58, IFIH1, IKBKB, NFKBIA, NFKB1, TRIM25, TBK1, IRF3, CREBBP, EP300, PIK3R1, PIK3CD, PIK3CB, PIK3CA, TLR4, TLR7, MYD88, IRAK4, IL1A, IL1B, IL6, IL12B, TNF, CXCL8, CCL5, IFNAR1, IFNAR2, JAK1, TYK2, STAT1, STAT2, IRF9, MX1, ADAR, PML, IFNGR1, IFNGR2, JAK2, LOC101108696, LOC101109220, NLRP3, IL18, TNFSF10, FAS, TNFRSF1A, KPNA1, AGFG1, R…	2.757	8.95979e-15	7.86222e-13	www.genome.jp/kegg-bin/show_pathway?map=oas05164&multi_query=105602911%09yellow/101103495%09yellow/101122104%09yellow/100913152%09yellow/101107064%09yellow/101121673%09yellow/100194428%09yellow/100217411%09yellow/101107257%09yellow/101106234%09yellow/780484%09yellow/780520%09yellow/101108228%09yellow/101122873%09yellow/101110830%09yellow/780485%09yellow/101123600%09yellow/101110136%09yellow/10112…
oas04062	Chemokine signaling pathway	179	60	CXCL8, CXCL16, CCL5, CXCR2, CXCR1, CXCR4, XCR1, CCR7, CCR5, CCR3, JAK2, STAT1, STAT2, STAT3, STAT5B, ADCY7, LYN, HCK, FGR, GRB2, SOS1, SOS2, KRAS, RAF1, BRAF, PIK3CD, PIK3CB, PIK3CA, PIK3R1, PIK3CG, PIK3R5, FOXO3, CHUK, IKBKB, IKBKG, NFKBIA, NFKB1, GSK3A, ITK, VAV3, VAV1, RAC2, WAS, ROCK1, PREX1, ELMO1, DOCK2, CRKL, PTK2B, PLCB2, RASGRP2, RAP1A, TIAM1, PRKCB, PRKCD, NCF1, ADRBK1, GRK6, ARRB2, ARR…	2.684	1.51577e-13	1.06407e-11	www.genome.jp/kegg-bin/show_pathway?map=oas04062&multi_query=443418%09yellow/101111722%09yellow/101115553%09yellow/101110214%09yellow/101108811%09yellow/443532%09yellow/101118228%09yellow/101109462%09yellow/101117453%09yellow/443111%09yellow/101113909%09yellow/100307049%09yellow/101108211%09yellow/100294659%09yellow/101122961%09yellow/101112667%09yellow/100302103%09yellow/101113167%09yellow/10110…
oas04064	NF-kappa B signaling pathway	93	40	LYN, BTK, PLCG2, PRKCB, BCL10, IL1B, MYD88, IRAK4, TRAF6, TNF, TNFRSF1A, RIPK1, LOC101103463, BIRC3, DDX58, TRIM25, CD14, TLR4, LY96, TIRAP, TRAF3, LTBR, MAP3K14, TAB2, TAB3, TNFSF13B, IKBKG, CHUK, IKBKB, NFKBIA, NFKB1, CFLAR, XIAP, BCL2L1, BCL2, TRAF1, BCL2A1, CXCL8, TNFAIP3,	3.444	1.84445e-13	1.079e-11	www.genome.jp/kegg-bin/show_pathway?map=oas04064&multi_query=101105303%09yellow/100302103%09yellow/101105725%09yellow/101122126%09yellow/101118410%09yellow/101113372%09yellow/443539%09yellow/678682%09yellow/100216438%09yellow/101107132%09yellow/443540%09yellow/100135698%09yellow/101110186%09yellow/101103463%09yellow/101120189%09yellow/101107257%09yellow/101122873%09yellow/443216%09yellow/554263%0…
oas04662	B cell receptor signaling pathway	67	33	LYN, SYK, BTK, DAPP1, VAV3, VAV1, RAC2, PLCG2, NFATC3, GRB2, SOS1, SOS2, KRAS, RAF1, MAP2K2, FOS, PRKCB, BCL10, CHUK, IKBKB, IKBKG, NFKB1, NFKBIA, CD81, CR2, PIK3R1, PIK3CD, PIK3CB, PIK3CA, FCGR2B, INPP5D, PTPN6, PIK3AP1,	3.944	2.16567e-13	1.08593e-11	www.genome.jp/kegg-bin/show_pathway?map=oas04662&multi_query=100302103%09yellow/101105303%09yellow/101105725%09yellow/101110675%09yellow/101120709%09yellow/101107354%09yellow/101107592%09yellow/101122126%09yellow/101117607%09yellow/101109893%09yellow/101118865%09yellow/101102732%09yellow/101114005%09yellow/101103190%09yellow/101113846%09yellow/443218%09yellow/101118410%09yellow/101113372%09yellow…
oas05169	Epstein-Barr virus infection	226	69	CR2, LOC101108696, LOC101109220, TLR2, MYD88, IRAK4, TRAF6, TAB2, CHUK, IKBKB, IKBKG, NFKBIA, NFKB1, TNF, IL6, DDX58, TRAF3, TBK1, IRF3, IFNAR1, IFNAR2, JAK1, TYK2, STAT1, STAT2, IRF9, EIF2AK2, OAS1, ISG15, FAS, BCL2L11, BCL2, CD3E, CD3G, CD247, PSMC5, PSMD12, PSMD14, TAP1, TAPBP, B2M, RBPJ, MDM2, CDKN1A, GADD45A, GADD45G, POLK, PIK3CD, PIK3CB, PIK3CA, PIK3R1, MAP3K14, LOC101103463, RIPK1, MAPK13…	2.445	3.98382e-13	1.7479e-11	www.genome.jp/kegg-bin/show_pathway?map=oas05169&multi_query=443017%09yellow/101108696%09yellow/101109220%09yellow/554262%09yellow/678682%09yellow/100216438%09yellow/101107132%09yellow/101122114%09yellow/101111143%09yellow/780484%09yellow/101107332%09yellow/780520%09yellow/101108228%09yellow/443540%09yellow/443406%09yellow/101107257%09yellow/100036758%09yellow/101110830%09yellow/780485%09yellow/4…
oas04621	NOD-like receptor signaling pathway	175	58	IKBKG, CHUK, IKBKB, NFKBIA, NFKB1, IL1B, IL18, IL6, TNF, CXCL8, CCL5, NOD2, TAB2, TAB3, MAPK13, MAPK14, ATG12, RNF31, XIAP, CARD6, BIRC3, LOC101103463, TRAF6, TNFAIP3, TRAF3, TBK1, TANK, IRF3, ANTXR2, NLRP1, BCL2, BCL2L1, NLRP3, PLCB2, ITPR2, OAS1, RNASEL, MFN2, RIPK1, NAMPT, CYBB, TXNIP, MEFV, NLRP12, NAIP, PRKCD, IFI16, GSDMD, IFNAR1, IFNAR2, JAK1, TYK2, STAT1, STAT2, IRF9, TLR4, MYD88, IRAK4,	2.654	6.6769e-13	2.60399e-11	www.genome.jp/kegg-bin/show_pathway?map=oas04621&multi_query=101107332%09yellow/101111143%09yellow/780484%09yellow/780520%09yellow/101108228%09yellow/443539%09yellow/443206%09yellow/443406%09yellow/443540%09yellow/443418%09yellow/101115553%09yellow/780465%09yellow/101122114%09yellow/101119184%09yellow/100194428%09yellow/100217411%09yellow/101107357%09yellow/101116911%09yellow/101116381%09yellow/1…
oas05161	Hepatitis B	145	51	TGFB1, CDKN1A, EGR2, EGR3, CREBBP, EP300, FAS, MAP3K1, NFKBIA, NFKB1, BCL2, PIK3CD, PIK3CB, PIK3CA, PIK3R1, CHUK, IKBKB, IKBKG, NFATC3, TNF, PTK2B, GRB2, KRAS, CXCL8, JAK1, STAT1, STAT2, STAT3, STAT4, STAT5B, STAT6, ATP6AP1, PRKCB, RAF1, MAP2K2, CREB1, FOS, IFNAR1, DDX58, IFIH1, TBK1, IRF3, TLR4, TLR2, TIRAP, MYD88, IL6, RB1, E2F2, E2F3, CDKN1B,	2.816	1.26787e-12	4.45021e-11	www.genome.jp/kegg-bin/show_pathway?map=oas05161&multi_query=443417%09yellow/100302083%09yellow/101122407%09yellow/101121578%09yellow/101123600%09yellow/101110136%09yellow/100144426%09yellow/101112260%09yellow/780520%09yellow/101108228%09yellow/101119602%09yellow/101117348%09yellow/101109759%09yellow/101110015%09yellow/101121455%09yellow/101111143%09yellow/780484%09yellow/101107332%09yellow/10111…
oas04625	C-type lectin receptor signaling pathway	103	40	CLEC7A, KRAS, RAF1, IL12B, IL1B, SYK, MAP3K14, CHUK, PLCG2, ITPR2, NFATC3, IL10, EGR2, EGR3, PRKCD, NLRP3, BCL10, IKBKG, IKBKB, NFKBIA, NFKB1, TNF, IL6, MAPK13, MAPK14, CLEC6A, FCER1G, PLK3, STAT1, IRF9, STAT2, CYLD, CLEC4E, PIK3CD, PIK3CB, PIK3CA, PIK3R1, MDM2, IRF1, CLEC4D,	3.11	9.60504e-12	3.06488e-10	www.genome.jp/kegg-bin/show_pathway?map=oas04625&multi_query=678685%09yellow/101114005%09yellow/101103190%09yellow/443472%09yellow/443539%09yellow/101105303%09yellow/101118799%09yellow/101111143%09yellow/101122126%09yellow/101113317%09yellow/101117607%09yellow/443342%09yellow/101122407%09yellow/101121578%09yellow/101107639%09yellow/101107699%09yellow/101113372%09yellow/101107332%09yellow/780484%0…
oas05221	Acute myeloid leukemia	66	30	PIK3CD, PIK3CB, PIK3CA, PIK3R1, CHUK, IKBKB, IKBKG, NFKB1, EIF4EBP1, GRB2, SOS1, SOS2, KRAS, BRAF, RAF1, MAP2K2, STAT3, STAT5B, PIM2, RUNX1, CSF1R, PML, RARA, CD14, ITGAM, FCGR1A, BCL2A1, DUSP6, LEF1, PPARD,	3.64	3.56667e-11	1.04325e-09	www.genome.jp/kegg-bin/show_pathway?map=oas05221&multi_query=101117348%09yellow/101109759%09yellow/101110015%09yellow/101121455%09yellow/101111143%09yellow/780484%09yellow/101107332%09yellow/101108228%09yellow/101111426%09yellow/101109893%09yellow/101118865%09yellow/101102732%09yellow/101114005%09yellow/101107438%09yellow/101103190%09yellow/101113846%09yellow/100294659%09yellow/101122961%09yellow…
oas05140	Leishmaniasis	86	35	TLR2, TLR4, MYD88, IRAK4, TRAF6, TAB2, NFKBIA, NFKB1, IL1A, IL1B, IL12B, TNF, IL10, TGFB1, ITGAM, ITGB2, FCGR1A, ITGA4, PRKCB, NCF1, NCF2, NCF4, CYBB, FOS, MAPK13, MAPK14, IFNGR1, IFNGR2, JAK1, JAK2, STAT1, LOC101108696, LOC101109220, MARCKSL1, PTPN6,	3.259	4.01086e-11	1.08293e-09	www.genome.jp/kegg-bin/show_pathway?map=oas05140&multi_query=554262%09yellow/554263%09yellow/678682%09yellow/100216438%09yellow/101107132%09yellow/101122114%09yellow/780520%09yellow/101108228%09yellow/443404%09yellow/443539%09yellow/443472%09yellow/443540%09yellow/443342%09yellow/443417%09yellow/443217%09yellow/494433%09yellow/100192431%09yellow/443499%09yellow/101118410%09yellow/780489%09yellow/…
oas05220	Chronic myeloid leukemia	79	33	CRKL, CBL, PIK3CD, PIK3CB, PIK3CA, PIK3R1, BCL2L1, CHUK, IKBKB, IKBKG, NFKBIA, NFKB1, MDM2, CDKN1B, GRB2, SOS1, SOS2, KRAS, RAF1, BRAF, MAP2K2, STAT5B, CDKN1A, RB1, E2F2, E2F3, GADD45A, GADD45G, POLK, TGFB1, TGFBR2, RUNX1, CTBP2,	3.345	6.26525e-11	1.57079e-09	www.genome.jp/kegg-bin/show_pathway?map=oas05220&multi_query=101117537%09yellow/101115401%09yellow/101117348%09yellow/101109759%09yellow/101110015%09yellow/101121455%09yellow/443061%09yellow/101111143%09yellow/780484%09yellow/101107332%09yellow/780520%09yellow/101108228%09yellow/101104979%09yellow/100127219%09yellow/101109893%09yellow/101118865%09yellow/101102732%09yellow/101114005%09yellow/10110…
oas05152	Tuberculosis	200	59	TNF, TNFRSF1A, BCL2, IFNGR1, IFNGR2, JAK1, JAK2, STAT1, CREB1, LOC101108696, LOC101109220, CREBBP, EP300, IL10, IL10RA, IL10RB, CTSS, CLEC4E, FCER1G, CLEC7A, SYK, BCL10, NOD2, TLR2, TLR1, TLR6, TLR4, CD14, TIRAP, MYD88, IRAK4, IRAK2, TRAF6, NFKB1, MAPK13, MAPK14, IL6, IL12B, IL18, IL1A, IL1B, CEBPG, TLR9, PLK3, RAF1, TGFB1, ITGAX, ITGB2, ITGAM, PIK3C3, RAB5A, RAB5C, ATP6V0A1, TCIRG1, ATP6AP1, ATP…	2.362	9.60464e-11	2.24748e-09	www.genome.jp/kegg-bin/show_pathway?map=oas05152&multi_query=443540%09yellow/100135698%09yellow/101119602%09yellow/101112907%09yellow/101122484%09yellow/101110716%09yellow/101113909%09yellow/100307049%09yellow/443118%09yellow/101108696%09yellow/101109220%09yellow/101123600%09yellow/101110136%09yellow/443342%09yellow/101120946%09yellow/105609264%09yellow/780472%09yellow/100135686%09yellow/443204%0…
oas04068	FoxO signaling pathway	133	45	TGFB1, TGFBR2, PRKAB1, MDM2, CREBBP, EP300, SIRT1, STK4, PIK3CD, PIK3CB, PIK3CA, PIK3R1, PDPK1, CHUK, IKBKB, SGK1, SGK3, FOXO3, AGAP2, IL6, IL10, STAT3, GRB2, SOS1, SOS2, KRAS, BRAF, RAF1, MAP2K2, MAPK13, MAPK14, CCNG2, CDKN2D, CDKN1A, CDKN1B, PLK3, GADD45A, GADD45G, BCL2L11, TNFSF10, BCL6, ATG12, SOD2, IL7R, S1PR4,	2.709	1.18596e-10	2.6017e-09	www.genome.jp/kegg-bin/show_pathway?map=oas04068&multi_query=443417%09yellow/494191%09yellow/101107899%09yellow/101104979%09yellow/101123600%09yellow/101110136%09yellow/101102956%09yellow/101110437%09yellow/101117348%09yellow/101109759%09yellow/101110015%09yellow/101121455%09yellow/101117211%09yellow/101111143%09yellow/780484%09yellow/101107709%09yellow/101122444%09yellow/100913151%09yellow/10111…
oas04660	T cell receptor signaling pathway	100	37	CD3E, CD3G, CD247, PTPRC, LCP2, ITK, TEC, VAV3, VAV1, GRB2, PAK2, MAPK13, MAPK14, NFATC3, SOS1, SOS2, KRAS, RAF1, MAP2K2, FOS, BCL10, CHUK, IKBKB, IKBKG, NFKB1, NFKBIA, ICOS, PIK3R1, PIK3CD, PIK3CB, PIK3CA, PDPK1, MAP3K8, MAP3K14, PTPN6, IL10, TNF,	2.963	2.96505e-10	6.12196e-09	www.genome.jp/kegg-bin/show_pathway?map=oas04660&multi_query=443437%09yellow/443398%09yellow/443436%09yellow/101102917%09yellow/101105277%09yellow/101112899%09yellow/101102485%09yellow/101120709%09yellow/101107354%09yellow/101109893%09yellow/101123517%09yellow/100194428%09yellow/100217411%09yellow/101117607%09yellow/101118865%09yellow/101102732%09yellow/101114005%09yellow/101103190%09yellow/10111…
oas05167	Kaposi sarcoma-associated herpesvirus infection	194	56	TRAF3, TBK1, IRF3, CREBBP, EP300, IFNAR1, IFNAR2, JAK1, TYK2, STAT1, STAT2, IRF9, EIF2AK2, MAPK13, MAPK14, ZFP36, IL6, CCR3, CCR5, FAS, TNFRSF1A, LOC101103463, CHUK, IKBKB, IKBKG, NFKBIA, NFKB1, CDKN1A, RB1, E2F2, E2F3, IFNGR1, CD86, PIK3C3, ATG3, KRAS, RAF1, MAP2K2, FOS, PIK3CG, PIK3R5, PIK3CD, PIK3CB, PIK3CA, PIK3R1, PREX1, SYK, HCK, LYN, PLCG2, ITPR2, NFATC3, CXCL8, JAK2, STAT3, CREB1,	2.311	7.13462e-10	1.39125e-08	www.genome.jp/kegg-bin/show_pathway?map=oas05167&multi_query=100036758%09yellow/101110830%09yellow/780485%09yellow/101123600%09yellow/101110136%09yellow/443126%09yellow/443363%09yellow/101110716%09yellow/101117248%09yellow/100307049%09yellow/101108211%09yellow/101116656%09yellow/101121673%09yellow/100194428%09yellow/100217411%09yellow/443283%09yellow/443406%09yellow/443111%09yellow/101117453%09ye…
oas04210	Apoptosis	145	46	TNFSF10, FAS, TNF, TNFRSF1A, CFLAR, CASP7, TUBA4A, MCL1, ACTB, LMNB1, ERN1, LOC101103463, ITPR2, CAPN1, DDIT3, CTSH, CTSS, CTSZ, BIRC3, XIAP, BCL2L11, BCL2L1, BCL2, RIPK1, MAP3K5, FOS, MAP3K14, CHUK, IKBKB, IKBKG, NFKBIA, NFKB1, GADD45A, GADD45G, TRAF1, BCL2A1, PMAIP1, CSF2RB, PIK3CD, PIK3CB, PIK3CA, PIK3R1, PDPK1, KRAS, RAF1, MAP2K2,	2.54	8.37212e-10	1.54664e-08	www.genome.jp/kegg-bin/show_pathway?map=oas04210&multi_query=101114153%09yellow/100144426%09yellow/443540%09yellow/100135698%09yellow/101106914%09yellow/101122741%09yellow/100302357%09yellow/554329%09yellow/443052%09yellow/100037680%09yellow/101102746%09yellow/101103463%09yellow/101113317%09yellow/443130%09yellow/541600%09yellow/101108427%09yellow/780472%09yellow/101101911%09yellow/101120189%09ye…
oas05223	Non-small cell lung cancer	64	27	RB1, E2F2, E2F3, KRAS, STK4, PIK3CD, PIK3CB, PIK3CA, PIK3R1, PDPK1, FOXO3, TGFA, GRB2, SOS1, SOS2, BRAF, RAF1, MAP2K2, PLCG2, PRKCB, CDKN1A, GADD45A, GADD45G, POLK, EML4, STAT3, STAT5B,	3.378	2.63573e-09	4.6257e-08	www.genome.jp/kegg-bin/show_pathway?map=oas05223&multi_query=100144755%09yellow/105606975%09yellow/101121809%09yellow/101114005%09yellow/101110437%09yellow/101117348%09yellow/101109759%09yellow/101110015%09yellow/101121455%09yellow/101117211%09yellow/100913151%09yellow/101106508%09yellow/101109893%09yellow/101118865%09yellow/101102732%09yellow/101107438%09yellow/101103190%09yellow/101113846%09yel…
oas05160	Hepatitis C	160	47	CD81, CLDN15, OAS1, RNASEL, DDX58, TRAF3, TBK1, IRF3, TRAF6, RIPK1, CHUK, IKBKB, IKBKG, NFKBIA, NFKB1, TNF, EIF2AK2, STAT3, IFNAR1, IFNAR2, JAK1, TYK2, STAT1, STAT2, IRF9, MX1, RSAD2, PIAS1, GRB2, SOS1, SOS2, KRAS, BRAF, RAF1, MAP2K2, PIK3R1, PIK3CD, PIK3CB, PIK3CA, CDKN1A, RB1, E2F2, E2F3, TNFRSF1A, LOC101103463, FAS, CFLAR,	2.352	9.01192e-09	1.50628e-07	www.genome.jp/kegg-bin/show_pathway?map=oas05160&multi_query=100147790%09yellow/101121229%09yellow/105602911%09yellow/101103495%09yellow/101107257%09yellow/100036758%09yellow/101110830%09yellow/780485%09yellow/101107132%09yellow/101110186%09yellow/101111143%09yellow/780484%09yellow/101107332%09yellow/780520%09yellow/101108228%09yellow/443540%09yellow/101121673%09yellow/100294659%09yellow/443126%0…
oas05145	Toxoplasmosis	126	40	IFNGR1, IFNGR2, JAK1, JAK2, STAT1, LOC101108696, LOC101109220, MYD88, IRAK4, TRAF6, TAB2, MAPK13, MAPK14, CHUK, IKBKB, IKBKG, NFKBIA, NFKB1, IL12B, TNF, BCL2, BCL2L1, BIRC3, XIAP, LY96, TLR4, HSPA1A, HSPA6, TLR2, TNFRSF1A, PIK3CG, PIK3R5, PDPK1, CCR5, IL10, IL10RA, IL10RB, TYK2, STAT3, TGFB1,	2.542	1.02767e-08	1.6396e-07	www.genome.jp/kegg-bin/show_pathway?map=oas05145&multi_query=101112907%09yellow/101122484%09yellow/101110716%09yellow/101113909%09yellow/100307049%09yellow/101108696%09yellow/101109220%09yellow/678682%09yellow/100216438%09yellow/101107132%09yellow/101122114%09yellow/100194428%09yellow/100217411%09yellow/101111143%09yellow/780484%09yellow/101107332%09yellow/780520%09yellow/101108228%09yellow/44347…
oas04131	Membrane trafficking BR	1380	240	SYTL3, PDPK1, PLCB2, PLCG2, PIP5K1C, LRRK2, LYN, FGR, HCK, STK26, RAB8A, RAB8B, RAB10, RAB27A, RAB3IP, STXBP5, TBC1D1, TBC1D10B, MICAL1, RHOF, EXOC6, EXOC8, RALB, RBSN, PLEK, STEAP4, STX11, STX7, VTI1A, GOSR1, STX6, VAMP2, STXBP2, STXBP3, UNC13D, ZDHHC20, ZDHHC7, ZDHHC13, DNM2, FCHO2, EPS15, PICALM, ITSN2, HSPA1A, HSPA6, LRP10, NUMB, ARRB2, ARRB1, GRB2, SYNJ1, SCYL2, DYRK1A, CBL, CBLL1, MDM2, TRA…	1.393	1.19105e-08	1.81765e-07	www.genome.jp/kegg-bin/show_pathway?map=oas04131&multi_query=101109544%09yellow/101117211%09yellow/101113074%09yellow/101122126%09yellow/101115537%09yellow/101111447%09yellow/100302103%09yellow/101107075%09yellow/101113167%09yellow/101120307%09yellow/100302063%09yellow/101111969%09yellow/100302064%09yellow/101122791%09yellow/101123284%09yellow/101121429%09yellow/101111550%09yellow/101120980%09yel…
oas05163	Human cytomegalovirus infection	230	60	PIK3CD, PIK3CB, PIK3CA, PIK3R1, TSC1, EIF4EBP1, CHUK, IKBKB, IKBKG, NFKB1, GRB2, SOS1, SOS2, KRAS, RAF1, MAP2K2, SP1, RAC2, TBK1, IRF3, TNF, TNFRSF1A, RIPK1, LOC101103463, IL1B, NFKBIA, CCL5, CXCL8, IL6, PLCB2, ITPR2, NFATC3, ADCY7, GNA13, ROCK1, PTGER2, IL6R, JAK1, STAT3, MAPK13, MAPK14, CREB1, CXCR4, PRKCB, PTK2B, CRKL, IL10RA, IL10RB, CXCR2, CCR3, CCR5, TAP1, TAPBP, B2M, MDM2, CDKN1A, RB1, E2F…	2.089	1.264e-08	1.8486e-07	www.genome.jp/kegg-bin/show_pathway?map=oas05163&multi_query=101117348%09yellow/101109759%09yellow/101110015%09yellow/101121455%09yellow/101119127%09yellow/101111426%09yellow/101111143%09yellow/780484%09yellow/101107332%09yellow/101108228%09yellow/101109893%09yellow/101118865%09yellow/101102732%09yellow/101114005%09yellow/101103190%09yellow/101113846%09yellow/101104139%09yellow/101107592%09yellow…
oas05142	Chagas disease (American trypanosomiasis)	113	37	TLR4, TLR2, TLR6, TLR9, MYD88, IRAK4, TRAF6, MAPK13, MAPK14, FOS, IKBKG, CHUK, IKBKB, NFKBIA, NFKB1, CCL5, TNF, IL12B, IL6, CXCL8, IL1B, IFNGR1, IFNGR2, TNFRSF1A, IL10, TGFB1, PLCB2, PIK3R1, PIK3CD, PIK3CB, PIK3CA, TGFBR2, FAS, CFLAR, CD3E, CD3G, CD247,	2.622	1.44365e-08	2.02688e-07	www.genome.jp/kegg-bin/show_pathway?map=oas05142&multi_query=554263%09yellow/554262%09yellow/554257%09yellow/494547%09yellow/678682%09yellow/100216438%09yellow/101107132%09yellow/100194428%09yellow/100217411%09yellow/443218%09yellow/101107332%09yellow/101111143%09yellow/780484%09yellow/780520%09yellow/101108228%09yellow/101115553%09yellow/443540%09yellow/443472%09yellow/443406%09yellow/443418%09y…
oas04010	MAPK signaling pathway	298	72	CACNB2, PRKCB, RASGRP2, RASA2, RAP1A, TGFA, EREG, AREG, FGF4, HGF, CSF1R, GRB2, SOS1, SOS2, KRAS, BRAF, RAF1, MAP2K2, LAMTOR3, MKNK1, RPS6KA1, ELK4, FOS, TNF, IL1A, IL1B, TGFB1, TNFRSF1A, IL1RAP, TGFBR2, FAS, CD14, RAC2, LOC101103463, MYD88, IRAK4, TRAF6, GADD45A, GADD45G, TAB2, PAK2, STK4, MAP4K2, MAP3K8, MAP3K1, MAP3K2, MAP3K3, MAP3K5, TAOK3, CRKL, ARRB2, ARRB1, MAPK13, MAPK14, NFATC3, DDIT3, M…	1.935	1.54697e-08	2.08841e-07	www.genome.jp/kegg-bin/show_pathway?map=oas04010&multi_query=101112498%09yellow/101118410%09yellow/101104023%09yellow/101108362%09yellow/101115080%09yellow/101106508%09yellow/101103724%09yellow/443427%09yellow/101116004%09yellow/443075%09yellow/101109969%09yellow/101109893%09yellow/101118865%09yellow/101102732%09yellow/101114005%09yellow/101107438%09yellow/101103190%09yellow/101113846%09yellow/10…
oas04668	TNF signaling pathway	114	37	TNF, TNFRSF1A, LOC101103463, RIPK1, BIRC3, TAB2, TAB3, CFLAR, MAPK13, MAPK14, MAP3K5, MAP3K14, IKBKG, IKBKB, CHUK, NFKBIA, NFKB1, MAP3K8, CREB1, MLKL, CASP7, CCL5, FAS, IL18R1, IL1B, IL6, TNFAIP3, TRAF1, FOS, NOD2, TNFRSF1B, TRAF3, PIK3CD, PIK3CB, PIK3CA, PIK3R1, IRF1,	2.599	1.88394e-08	2.44912e-07	www.genome.jp/kegg-bin/show_pathway?map=oas04668&multi_query=443540%09yellow/100135698%09yellow/101103463%09yellow/101110186%09yellow/101120189%09yellow/101122114%09yellow/101119184%09yellow/101106914%09yellow/100194428%09yellow/100217411%09yellow/101121018%09yellow/101118799%09yellow/101107332%09yellow/780484%09yellow/101111143%09yellow/780520%09yellow/101108228%09yellow/101117094%09yellow/44311…
oas05212	Pancreatic cancer	76	28	KRAS, PIK3CD, PIK3CB, PIK3CA, PIK3R1, ARHGEF6, RAC2, NFKB1, CHUK, IKBKB, IKBKG, BCL2L1, BRAF, RAF1, RALB, TGFA, JAK1, STAT3, STAT1, RB1, E2F2, E2F3, CDKN1A, GADD45A, GADD45G, POLK, TGFB1, TGFBR2,	2.95	4.766e-08	5.97452e-07	www.genome.jp/kegg-bin/show_pathway?map=oas05212&multi_query=101114005%09yellow/101117348%09yellow/101109759%09yellow/101110015%09yellow/101121455%09yellow/101104043%09yellow/101107592%09yellow/101108228%09yellow/101111143%09yellow/780484%09yellow/101107332%09yellow/443061%09yellow/101107438%09yellow/101103190%09yellow/101113566%09yellow/101106508%09yellow/101110716%09yellow/100294659%09yellow/10…
oas04054	Pattern recognition receptors BR	57	23	TLR1, TLR2, TLR4, TLR5, TLR6, TLR7, TLR8, TLR9, CLEC1A, CLEC4A, CLEC4D, CLEC4E, CLEC5A, CLEC6A, CLEC7A, OLR1, NOD2, NAIP, NLRP1, NLRP3, NLRP12, DDX58, IFIH1,	3.231	1.07367e-07	1.29951e-06	www.genome.jp/kegg-bin/show_pathway?map=oas04054&multi_query=554261%09yellow/554262%09yellow/554263%09yellow/554256%09yellow/554257%09yellow/554254%09yellow/554259%09yellow/494547%09yellow/101118775%09yellow/101104478%09yellow/101104735%09yellow/100135686%09yellow/101111012%09yellow/678675%09yellow/678685%09yellow/101117918%09yellow/780465%09yellow/101110450%09yellow/101114035%09yellow/101107699%…
oas04090	CD molecules BR	445	94	CD3E, CD3G, ITGAL, ITGAM, ITGAX, CD14, ITGB2, CR2, CD24, IL2RA, FCGR2B, CD37, SPN, CD44, PTPRC, CD47, ITGA4, ICAM3, CD53, CD55, CD58, FCGR1A, CD68, CD69, CD80, CD81, CD83, CD86, PLAUR, C5AR1, FCAR, FAS, CD96, ADGRE5, SEMA4A, SEMA4D, CD101, SEMA7A, CSF3R, CSF1R, IFNGR1, TNFRSF1A, TNFRSF1B, IL1R2, IL4R, IL6R, IL7R, CSF2RB, IL2RG, THBD, PTPRJ, TNFSF8, ADAM10, SELPLG, ALCAM, SIRPA, CD180, CXCR1, CXCR…	1.691	1.27991e-07	1.49749e-06	www.genome.jp/kegg-bin/show_pathway?map=oas04090&multi_query=443437%09yellow/443398%09yellow/641296%09yellow/443217%09yellow/101106739%09yellow/443216%09yellow/494433%09yellow/443017%09yellow/101119731%09yellow/443435%09yellow/100192432%09yellow/101110864%09yellow/101120462%09yellow/101113884%09yellow/101102917%09yellow/101111153%09yellow/443499%09yellow/101113326%09yellow/101112271%09yellow/1011…
oas04664	Fc epsilon RI signaling pathway	66	25	FCER1G, SYK, LYN, BTK, INPP5D, PLCG2, PIK3CD, PIK3CB, PIK3CA, PIK3R1, PDPK1, RAC2, MAPK13, MAPK14, TNF, LCP2, VAV3, VAV1, GRB2, SOS1, SOS2, KRAS, RAF1, MAP2K2, ALOX5AP,	3.033	1.32306e-07	1.49804e-06	www.genome.jp/kegg-bin/show_pathway?map=oas04664&multi_query=443204%09yellow/101105303%09yellow/100302103%09yellow/101105725%09yellow/101112941%09yellow/101122126%09yellow/101117348%09yellow/101109759%09yellow/101110015%09yellow/101121455%09yellow/101117211%09yellow/101107592%09yellow/100194428%09yellow/100217411%09yellow/443540%09yellow/101105277%09yellow/101120709%09yellow/101107354%09yellow/10…
oas04666	Fc gamma R-mediated phagocytosis	85	29	FCGR1A, PTPRC, HCK, LYN, SYK, PIK3CD, PIK3CB, PIK3CA, PIK3R1, PLCG2, PRKCD, RAF1, MARCKSL1, PRKCB, NCF1, VAV3, VAV1, WAS, VASP, ARPC5, ARPC3, ARPC2, RAC2, WASF2, PIP5K1C, CRKL, DOCK2, FCGR2B, INPP5D,	2.732	1.91745e-07	2.1032e-06	www.genome.jp/kegg-bin/show_pathway?map=oas04666&multi_query=100192431%09yellow/101102917%09yellow/101113167%09yellow/100302103%09yellow/101105303%09yellow/101117348%09yellow/101109759%09yellow/101110015%09yellow/101121455%09yellow/101122126%09yellow/101107639%09yellow/101103190%09yellow/101105729%09yellow/101118410%09yellow/780489%09yellow/101120709%09yellow/101107354%09yellow/101114336%09yellow…
oas04659	Th17 cell differentiation	116	35	IL1B, IL1RAP, MAPK13, MAPK14, TGFB1, TGFBR2, IL21R, IL2RG, JAK1, IL6, IL6R, JAK2, TYK2, STAT3, LOC101108696, LOC101109220, CD3E, CD3G, CD247, NFATC3, CHUK, IKBKB, IKBKG, NFKBIA, NFKB1, FOS, IL4R, STAT6, RUNX1, IFNGR1, IFNGR2, STAT1, IL2RA, STAT5B, RARA,	2.416	3.41757e-07	3.63505e-06	www.genome.jp/kegg-bin/show_pathway?map=oas04659&multi_query=443539%09yellow/101108354%09yellow/100194428%09yellow/100217411%09yellow/443417%09yellow/494191%09yellow/100820753%09yellow/101103538%09yellow/101110716%09yellow/443406%09yellow/101103369%09yellow/101113909%09yellow/101117248%09yellow/100294659%09yellow/101108696%09yellow/101109220%09yellow/443437%09yellow/443398%09yellow/443436%09yello…
oas04630	Jak-STAT signaling pathway	184	48	IL6, IL10, IL12B, OSM, IL2RA, IL2RG, IL4R, IL6R, IL7R, IL10RA, IL10RB, IL13RA1, IL15RA, IL21R, IL22RA2, IFNAR1, IFNAR2, IFNGR1, IFNGR2, CSF2RB, CSF3R, JAK1, JAK2, TYK2, STAT1, STAT2, STAT3, STAT4, STAT5B, STAT6, BCL2, MCL1, BCL2L1, CDKN1A, PTPN2, PTPN6, IRF9, CREBBP, EP300, PIAS1, GRB2, SOS1, SOS2, RAF1, PIK3CD, PIK3CB, PIK3CA, PIK3R1,	2.089	3.57748e-07	3.69322e-06	www.genome.jp/kegg-bin/show_pathway?map=oas04630&multi_query=443406%09yellow/443342%09yellow/443472%09yellow/101122466%09yellow/443435%09yellow/101103538%09yellow/101109063%09yellow/101103369%09yellow/101111126%09yellow/101120946%09yellow/105609264%09yellow/443518%09yellow/101107377%09yellow/100820753%09yellow/101121781%09yellow/443126%09yellow/443363%09yellow/101112907%09yellow/101122484%09yello…
oas05215	Prostate cancer	93	30	CDKN1B, RB1, E2F2, E2F3, IL1R2, TGFA, PIK3CD, PIK3CB, PIK3CA, PIK3R1, PDPK1, CDKN1A, MDM2, CREB1, CREBBP, EP300, LEF1, CHUK, IKBKB, IKBKG, NFKBIA, NFKB1, BCL2, GRB2, SOS1, SOS2, KRAS, BRAF, RAF1, MAP2K2,	2.583	4.76665e-07	4.78027e-06	www.genome.jp/kegg-bin/show_pathway?map=oas05215&multi_query=100127219%09yellow/100144755%09yellow/105606975%09yellow/101121809%09yellow/101103308%09yellow/101106508%09yellow/101117348%09yellow/101109759%09yellow/101110015%09yellow/101121455%09yellow/101117211%09yellow/100302083%09yellow/101104979%09yellow/443118%09yellow/101123600%09yellow/101110136%09yellow/780521%09yellow/101111143%09yellow/78…
oas05321	Inflammatory bowel disease (IBD)	75	26	TLR2, TLR4, TLR5, NFKB1, NOD2, LOC101108696, LOC101109220, IFNGR1, IFNGR2, STAT1, IL12B, STAT4, IL18, IL18R1, IL18RAP, TNF, IL6, IL1A, IL1B, TGFB1, STAT3, IL21R, IL4R, IL2RG, STAT6, IL10,	2.776	5.72802e-07	5.58482e-06	www.genome.jp/kegg-bin/show_pathway?map=oas05321&multi_query=554262%09yellow/554263%09yellow/554256%09yellow/101108228%09yellow/780465%09yellow/101108696%09yellow/101109220%09yellow/101112907%09yellow/101122484%09yellow/100307049%09yellow/443472%09yellow/101117562%09yellow/443206%09yellow/101102552%09yellow/101109262%09yellow/443540%09yellow/443406%09yellow/443404%09yellow/443539%09yellow/443417%…
oas04050	Cytokine receptors BR	109	33	IL2RA, IL2RG, IL4R, IL7R, IL15RA, IL21R, IL13RA1, CSF2RB, IL6R, CSF3R, IL10RA, IL10RB, IL22RA2, IFNAR1, IFNAR2, IFNGR1, IFNGR2, IL1R2, IL1RAP, IL18R1, IL18RAP, CCR3, CCR5, CCR7, CCRL2, CXCR1, CXCR2, CXCR4, XCR1, TNFRSF1A, TNFRSF1B, LTBR, FAS,	2.424	6.74074e-07	6.3946e-06	www.genome.jp/kegg-bin/show_pathway?map=oas04050&multi_query=443435%09yellow/101103538%09yellow/101109063%09yellow/101111126%09yellow/101107377%09yellow/100820753%09yellow/443518%09yellow/101123199%09yellow/101103369%09yellow/101118070%09yellow/101120946%09yellow/105609264%09yellow/101121781%09yellow/443126%09yellow/443363%09yellow/101112907%09yellow/101122484%09yellow/101103308%09yellow/10110835…
oas05170	Human immunodeficiency virus 1 infection	218	53	CXCR4, CCR5, PIK3CD, PIK3CB, PIK3CA, PIK3R1, PTK2B, CRKL, NFKB1, FOS, KRAS, RAF1, MAP2K2, PLCG2, ITPR2, NFATC3, PRKCB, RAC2, PAK2, TNF, TNFRSF1B, BCL2L1, TLR2, TLR4, MYD88, IRAK4, TRAF6, TAB2, CHUK, IKBKB, IKBKG, NFKBIA, MAPK13, MAPK14, TBK1, IRF3, APOBEC3Z1, SAMHD1, BST-2B, TNFRSF1A, RIPK1, LOC101103463, FAS, BCL2, CD3E, CD3G, CD247, TAP1, TAPBP, AP1B1, AP1S2, AP1S3, B2M,	1.947	9.93862e-07	9.18015e-06	www.genome.jp/kegg-bin/show_pathway?map=oas05170&multi_query=443532%09yellow/101117453%09yellow/101117348%09yellow/101109759%09yellow/101110015%09yellow/101121455%09yellow/101106906%09yellow/101117537%09yellow/101108228%09yellow/443218%09yellow/101114005%09yellow/101103190%09yellow/101113846%09yellow/101122126%09yellow/101113317%09yellow/101117607%09yellow/101118410%09yellow/101107592%09yellow/10…
oas05211	Renal cell carcinoma	69	24	EGLN3, VHL, CREBBP, EP300, TGFB1, TGFA, HGF, PIK3CD, PIK3CB, PIK3CA, PIK3R1, CRKL, RAP1A, GRB2, SOS1, SOS2, KRAS, BRAF, RAF1, MAP2K2, PAK2, TFE3, CDKN1A, FLCN,	2.785	1.44504e-06	1.30053e-05	www.genome.jp/kegg-bin/show_pathway?map=oas05211&multi_query=101117367%09yellow/101122897%09yellow/101123600%09yellow/101110136%09yellow/443417%09yellow/101106508%09yellow/443075%09yellow/101117348%09yellow/101109759%09yellow/101110015%09yellow/101121455%09yellow/101117537%09yellow/101115080%09yellow/101109893%09yellow/101118865%09yellow/101102732%09yellow/101114005%09yellow/101107438%09yellow/10…
oas05200	Pathways in cancer	533	104	LEF1, GNA13, ROCK1, CXCR4, PTGER2, ADCY7, PIK3CD, PIK3CB, PIK3CA, PIK3R1, CHUK, IKBKB, IKBKG, NFKBIA, NFKB1, BCL2, BIRC3, XIAP, BCL2L1, TRAF1, LOC101103463, TRAF3, TRAF6, MDM2, CDKN1B, CDKN1A, CRKL, CBL, STAT5B, PIM2, EDNRB, PLCB2, PRKCB, IL6, IL12B, IL2RA, IL2RG, IL4R, CSF2RB, IL6R, IL7R, IL13RA1, IL15RA, IFNAR1, IFNAR2, IFNGR1, IFNGR2, EML4, RASGRP2, JAK1, JAK2, STAT3, STAT1, STAT2, STAT4, STAT…	1.562	1.5683e-06	1.37618e-05	www.genome.jp/kegg-bin/show_pathway?map=oas05200&multi_query=780521%09yellow/101117003%09yellow/101102442%09yellow/443532%09yellow/443013%09yellow/101112667%09yellow/101117348%09yellow/101109759%09yellow/101110015%09yellow/101121455%09yellow/101111143%09yellow/780484%09yellow/101107332%09yellow/780520%09yellow/101108228%09yellow/101119602%09yellow/101120189%09yellow/101116381%09yellow/443061%09ye…
oas04658	Th1 and Th2 cell differentiation	105	31	MAML1, MAML2, RBPJ, NFKB1, IFNGR1, IFNGR2, JAK1, JAK2, STAT1, IL12B, TYK2, STAT4, LOC101108696, LOC101109220, CD3E, CD3G, CD247, NFATC3, CHUK, IKBKB, IKBKG, NFKBIA, FOS, MAPK13, MAPK14, IL2RA, IL2RG, STAT5B, IL4R, STAT6, NOTCH2,	2.364	2.6385e-06	2.25881e-05	www.genome.jp/kegg-bin/show_pathway?map=oas04658&multi_query=101119558%09yellow/101102586%09yellow/101107196%09yellow/101108228%09yellow/101112907%09yellow/101122484%09yellow/101110716%09yellow/101113909%09yellow/100307049%09yellow/443472%09yellow/101117248%09yellow/101117562%09yellow/101108696%09yellow/101109220%09yellow/443437%09yellow/443398%09yellow/443436%09yellow/101117607%09yellow/10111114…
oas05202	Transcriptional misregulation in cancer	181	45	RUNX1, CSF1R, NCOR1, CD14, ITGAM, FCGR1A, PML, RARA, BCL2A1, DUSP6, CCNT2, CCNT1, DOT1L, KLF3, JMJD1C, KDM6A, CDKN1B, HHEX, REL, TRAF1, BCL2L1, CD86, BCL6, ITGB7, H3F3A, PPARG, TFE3, CDKN1A, IL1R2, ELK4, MAX, MDM2, SP1, FLI1, ID2, TGFBR2, ATF1, NR4A3, DDIT3, IL6, NFKB1, CXCL8, GADD45A, GADD45G, POLK,	1.991	3.39857e-06	2.84023e-05	www.genome.jp/kegg-bin/show_pathway?map=oas05202&multi_query=101108280%09yellow/101109969%09yellow/101117774%09yellow/443216%09yellow/443217%09yellow/100192431%09yellow/101111580%09yellow/101107973%09yellow/101114560%09yellow/101110315%09yellow/101106913%09yellow/101106415%09yellow/101121261%09yellow/101111966%09yellow/101123089%09yellow/101103543%09yellow/100127219%09yellow/101104445%09yellow/10…
oas05210	Colorectal cancer	88	27	LEF1, KRAS, PIK3CD, PIK3CB, PIK3CA, PIK3R1, BRAF, RAF1, MAP2K2, FOS, RALB, RAC2, TGFB1, TGFBR2, PMAIP1, BCL2L11, BCL2, CDKN1A, GADD45A, GADD45G, POLK, TGFA, EREG, AREG, GRB2, SOS1, SOS2,	2.457	5.17027e-06	4.21247e-05	www.genome.jp/kegg-bin/show_pathway?map=oas05210&multi_query=780521%09yellow/101114005%09yellow/101117348%09yellow/101109759%09yellow/101110015%09yellow/101121455%09yellow/101107438%09yellow/101103190%09yellow/101113846%09yellow/443218%09yellow/101113566%09yellow/101107592%09yellow/443417%09yellow/494191%09yellow/101102359%09yellow/100505402%09yellow/101119602%09yellow/100302083%09yellow/10111524…
oas04144	Endocytosis	265	59	PIP5K1C, DNM2, TGFBR2, ZFYVE16, PML, CBL, EPS15, MDM2, TRAF6, SMURF1, CCR5, CXCR1, CXCR2, CXCR4, ADRBK1, GRK6, ARRB2, ARRB1, WAS, ARPC2, ARPC3, ARPC5, WIPF2, WIPF1, HSPA1A, HSPA6, KIAA1033, LOC101119385, CAPZA2, VPS26A, STAMBP, VPS37B, CHMP2A, CHMP7, VPS4B, CHMP5, IST1, SNX2, SNX6, IL2RA, IL2RG, RAB5A, RAB5C, RBSN, EHD1, RAB31, RAB10, RAB8A, RAB11FIP1, SMAP2, GIT2, ACAP2, ARAP1, ARAP2, ARAP3, AGA…	1.783	5.28059e-06	4.21247e-05	www.genome.jp/kegg-bin/show_pathway?map=oas04144&multi_query=101115537%09yellow/101115027%09yellow/494191%09yellow/101120662%09yellow/101111580%09yellow/101115401%09yellow/101110462%09yellow/101104979%09yellow/101107132%09yellow/101103370%09yellow/101117453%09yellow/101108811%09yellow/101110214%09yellow/443532%09yellow/101108265%09yellow/101107019%09yellow/101112493%09yellow/101108418%09yellow/10…
oas04650	Natural killer cell mediated cytotoxicity	141	37	PTPN6, ITGAL, ITGB2, PTK2B, VAV3, VAV1, RAC2, MAP2K2, TNF, TYROBP, NCR3, FCER1G, CD247, SYK, LCP2, PLCG2, SH3BP2, PIK3CD, PIK3CB, PIK3CA, PIK3R1, GRB2, SOS1, SOS2, KRAS, BRAF, RAF1, HCST, PRKCB, SH2D1B, SH2D1A, IFNGR1, IFNGR2, IFNAR1, IFNAR2, TNFSF10, FAS,	2.101	6.59926e-06	5.14743e-05	www.genome.jp/kegg-bin/show_pathway?map=oas04650&multi_query=101108643%09yellow/641296%09yellow/494433%09yellow/101106906%09yellow/101120709%09yellow/101107354%09yellow/101107592%09yellow/101113846%09yellow/443540%09yellow/443208%09yellow/101122313%09yellow/443204%09yellow/443436%09yellow/101105303%09yellow/101105277%09yellow/101122126%09yellow/101123467%09yellow/101117348%09yellow/101109759%09ye…
oas04066	HIF-1 signaling pathway	101	29	IL6, IL6R, STAT3, TLR4, IFNGR1, IFNGR2, NFKB1, MAP2K2, MKNK1, PIK3CD, PIK3CB, PIK3CA, PIK3R1, EIF4EBP1, VHL, EGLN3, CREBBP, EP300, CYBB, PLCG2, PRKCB, LTBR, HMOX1, HKDC1, HK3, PFKFB3, BCL2, CDKN1A, CDKN1B,	2.299	1.0036e-05	7.59366e-05	www.genome.jp/kegg-bin/show_pathway?map=oas04066&multi_query=443406%09yellow/101103369%09yellow/100294659%09yellow/554263%09yellow/101112907%09yellow/101122484%09yellow/101108228%09yellow/101113846%09yellow/101104102%09yellow/101117348%09yellow/101109759%09yellow/101110015%09yellow/101121455%09yellow/101111426%09yellow/101122897%09yellow/101117367%09yellow/101123600%09yellow/101110136%09yellow/10…
oas01521	EGFR tyrosine kinase inhibitor resistance	81	25	TGFA, HGF, IL6, IL6R, JAK1, JAK2, STAT3, PIK3CD, PIK3CB, PIK3CA, PIK3R1, EIF4EBP1, FOXO3, BCL2L11, PLCG2, PRKCB, GRB2, SOS1, SOS2, KRAS, BRAF, RAF1, MAP2K2, BCL2L1, BCL2,	2.471	1.01969e-05	7.59366e-05	www.genome.jp/kegg-bin/show_pathway?map=oas01521&multi_query=101106508%09yellow/443075%09yellow/443406%09yellow/101103369%09yellow/101110716%09yellow/101113909%09yellow/100294659%09yellow/101117348%09yellow/101109759%09yellow/101110015%09yellow/101121455%09yellow/101111426%09yellow/100913151%09yellow/100505402%09yellow/101122126%09yellow/101118410%09yellow/101109893%09yellow/101118865%09yellow/10…
oas01001	Protein kinases BR	529	100	PRKX, PRKCB, PRKCD, PKN1, PDPK1, SGK1, SGK3, RPS6KA1, STK38L, MAST3, ROCK1, ADRBK1, GRK6, HUNK, SIK1, SIK3, SNRK, STK17B, STK17A, MKNK1, PIM2, PRKD2, TRIB1, STK40, CSNK1D, VRK3, VRK2, CDK20, CDK7, CDK17, MAPK6, MAPK13, MAPK14, GSK3A, CLK1, CLK4, CLK3, DYRK1A, HIPK2, HIPK3, MAP2K2, MAP4K2, OXSR1, PAK2, SLK, STK4, STK26, TAOK3, MAP3K1, MAP3K2, MAP3K3, MAP3K5, MAP3K8, MAP3K14, IRAK2, IRAK3, IRAK4, T…	1.514	1.03845e-05	7.59366e-05	www.genome.jp/kegg-bin/show_pathway?map=oas01001&multi_query=101116807%09yellow/101118410%09yellow/101107639%09yellow/101118101%09yellow/101117211%09yellow/101107709%09yellow/101122444%09yellow/101110124%09yellow/101111789%09yellow/101111802%09yellow/101102442%09yellow/101108265%09yellow/101107019%09yellow/101114080%09yellow/101122497%09yellow/101112594%09yellow/101120870%09yellow/101119535%09yel…
oas04722	Neurotrophin signaling pathway	123	33	GRB2, SOS1, SOS2, KRAS, RAF1, BRAF, MAP2K2, RPS6KA1, BCL2, CRKL, RAP1A, MAP3K3, MAPK13, MAPK14, PIK3R1, PIK3CD, PIK3CB, PIK3CA, NFKBIA, NFKB1, FOXO3, PDPK1, PLCG2, PRKCD, ARHGDIB, MAP3K1, MAP3K5, TRAF6, IRAK2, IRAK3, IRAK4, IKBKB, PSEN1,	2.148	1.24035e-05	8.88493e-05	www.genome.jp/kegg-bin/show_pathway?map=oas04722&multi_query=101109893%09yellow/101118865%09yellow/101102732%09yellow/101114005%09yellow/101103190%09yellow/101107438%09yellow/101113846%09yellow/101110124%09yellow/101119602%09yellow/101117537%09yellow/101115080%09yellow/101122537%09yellow/100194428%09yellow/100217411%09yellow/101121455%09yellow/101117348%09yellow/101109759%09yellow/101110015%09yel…
oas04217	Necroptosis	173	42	TNF, TNFRSF1A, LOC101103463, RIPK1, BIRC3, XIAP, RNF31, CYLD, CFLAR, CYBB, PYGM, FTH1, CAPN1, MLKL, NLRP3, IL1B, CHMP2A, VPS4B, CHMP5, CHMP7, IL1A, TNFSF10, FAS, IFNAR1, IFNAR2, IFNGR1, IFNGR2, JAK1, JAK2, TYK2, STAT1, STAT2, STAT3, STAT4, STAT5B, STAT6, IRF9, EIF2AK2, TLR4, SQSTM1, TNFAIP3, BCL2,	1.944	1.33921e-05	9.40129e-05	www.genome.jp/kegg-bin/show_pathway?map=oas04217&multi_query=443540%09yellow/100135698%09yellow/101103463%09yellow/101110186%09yellow/101120189%09yellow/101116381%09yellow/101116911%09yellow/101113429%09yellow/101106914%09yellow/100036757%09yellow/442998%09yellow/443355%09yellow/443130%09yellow/101115147%09yellow/101107699%09yellow/443539%09yellow/101112505%09yellow/101103111%09yellow/101104370%0…
oas04622	RIG-I-like receptor signaling pathway	84	25	DDX58, IFIH1, TRAF3, TANK, IKBKG, TBK1, IRF3, RIPK1, CHUK, IKBKB, NFKBIA, NFKB1, LOC101103463, TRAF6, MAP3K1, MAPK13, MAPK14, CXCL8, TNF, IL12B, TRIM25, CYLD, ISG15, ATG12, SIKE1,	2.383	2.05726e-05	0.000141588	www.genome.jp/kegg-bin/show_pathway?map=oas04622&multi_query=101107257%09yellow/101106234%09yellow/100036758%09yellow/101108632%09yellow/101107332%09yellow/101110830%09yellow/780485%09yellow/101110186%09yellow/101111143%09yellow/780484%09yellow/780520%09yellow/101108228%09yellow/101103463%09yellow/101107132%09yellow/101112260%09yellow/100194428%09yellow/100217411%09yellow/443418%09yellow/443540%0…
oas05214	Glioma	70	22	TGFA, PLCG2, PRKCB, GRB2, SOS1, SOS2, KRAS, BRAF, RAF1, MAP2K2, PIK3CD, PIK3CB, PIK3CA, PIK3R1, MDM2, CDKN1A, RB1, E2F2, E2F3, GADD45A, GADD45G, POLK,	2.517	2.49452e-05	0.00016838	www.genome.jp/kegg-bin/show_pathway?map=oas05214&multi_query=101106508%09yellow/101122126%09yellow/101118410%09yellow/101109893%09yellow/101118865%09yellow/101102732%09yellow/101114005%09yellow/101107438%09yellow/101103190%09yellow/101113846%09yellow/101117348%09yellow/101109759%09yellow/101110015%09yellow/101121455%09yellow/101104979%09yellow/100302083%09yellow/100144755%09yellow/105606975%09yel…
oas05133	Pertussis	85	25	ITGAM, ITGB2, CASP7, NLRP3, IL1B, C4BPA, LY96, TLR4, CD14, TIRAP, MYD88, IRAK4, TRAF6, NFKB1, IRF3, MAPK13, MAPK14, FOS, IL6, IL12B, TNF, IL10, IRF1, CXCL8, IL1A,	2.355	2.5735e-05	0.000170434	www.genome.jp/kegg-bin/show_pathway?map=oas05133&multi_query=443217%09yellow/494433%09yellow/101122741%09yellow/101107699%09yellow/443539%09yellow/101119740%09yellow/101108235%09yellow/554263%09yellow/443216%09yellow/101118490%09yellow/678682%09yellow/100216438%09yellow/101107132%09yellow/101108228%09yellow/780485%09yellow/100194428%09yellow/100217411%09yellow/443218%09yellow/443406%09yellow/4434…
oas05168	Herpes simplex infection	225	50	TRAF1, LOC101103463, TRAF3, FOS, IKBKB, CHUK, IKBKG, NFKBIA, NFKB1, TLR2, MYD88, TRAF6, TAB2, TLR9, IRF3, DDX58, IFIH1, TBK1, CCL5, TNF, IL1B, IL6, IL12B, EIF2AK2, PPP1CC, OAS1, RNASEL, CFP, UBE2R2, PML, CREBBP, EP300, TBPL1, MED8, NXF1, LOC101108696, LOC101109220, TAP1, IFNAR1, IFNAR2, JAK1, TYK2, STAT1, STAT2, IRF9, IFNGR1, IFNGR2, JAK2, FAS, TNFRSF1A,	1.779	2.85149e-05	0.000185347	www.genome.jp/kegg-bin/show_pathway?map=oas05168&multi_query=101122077%09yellow/101103463%09yellow/100036758%09yellow/443218%09yellow/780484%09yellow/101111143%09yellow/101107332%09yellow/780520%09yellow/101108228%09yellow/554262%09yellow/678682%09yellow/101107132%09yellow/101122114%09yellow/494547%09yellow/780485%09yellow/101107257%09yellow/101106234%09yellow/101110830%09yellow/101115553%09yello…
oas04121	Ubiquitin system BR	794	137	ISG15, ATG12, UBE2A, UBE2B, UBE2D3, UBE2D1, UBE2H, UBE2L6, UBE2R2, UBE2W, UBE2K, ATG3, UBE3C, SMURF1, HERC1, HERC3, HERC4, RNF20, CBL, MDM2, NFXL1, PELI1, PELI2, PEX2, ARIH2, RNF14, RNF19A, RNF19B, RNF31, RFFL, RNF144B, RNF169, RNF217, LOC101103463, TRAF6, TRIM6, TRIM14, PML, TRIM21, TRIM25, TRIM38, UBR2, UBR4, BIRC3, XIAP, BRAP, CBLL1, DTX3L, MAP3K1, MKRN1, MYCBP2, MYLIP, PJA2, RCHY1, RC3H1, RFW…	1.382	3.42647e-05	0.000218671	www.genome.jp/kegg-bin/show_pathway?map=oas04121&multi_query=443057%09yellow/101107357%09yellow/101105312%09yellow/100381250%09yellow/101107195%09yellow/101120209%09yellow/101115024%09yellow/101121201%09yellow/101103036%09yellow/101107531%09yellow/101109971%09yellow/101121560%09yellow/101107439%09yellow/101103370%09yellow/101110595%09yellow/101118611%09yellow/101103532%09yellow/101121065%09yellow…
oas05166	Human T-cell leukemia virus 1 infection	247	53	ITGAL, ITGB2, KRAS, MAP2K2, TLN1, NFATC3, IL2RG, JAK1, STAT5B, B2M, CDKN1A, RB1, E2F2, E2F3, PIK3R1, PIK3CD, PIK3CB, PIK3CA, TNF, TNFRSF1A, MAP3K1, IL1R2, CD3E, CD3G, MAP3K3, CHUK, IKBKB, IKBKG, NFKBIA, NFKB1, LTBR, MAP3K14, ZFP36, IL2RA, IL15RA, IL6, BCL2L1, XIAP, TGFB1, TGFBR2, ADCY7, LOC101108696, LOC101109220, ELK4, ETS2, TBPL1, FOS, EGR2, CREB1, CRTC2, CRTC3, CREBBP, EP300,	1.718	4.57996e-05	0.000287065	www.genome.jp/kegg-bin/show_pathway?map=oas05166&multi_query=641296%09yellow/494433%09yellow/101114005%09yellow/101113846%09yellow/101114674%09yellow/101117607%09yellow/101103538%09yellow/101110716%09yellow/101122961%09yellow/443295%09yellow/100302083%09yellow/100144755%09yellow/105606975%09yellow/101121809%09yellow/101121455%09yellow/101117348%09yellow/101109759%09yellow/101110015%09yellow/44354…
oas04670	Leukocyte transendothelial migration	115	30	ITGAM, ITGB2, ITGA4, ITGAL, CLDN15, ACTB, PIK3CD, PIK3CB, PIK3CA, PIK3R1, CYBB, NCF2, NCF1, NCF4, MAPK13, MAPK14, PLCG2, PRKCB, ROCK1, RAP1A, SIPA1, VASP, CXCR4, PTK2B, ITK, TXK, VAV3, VAV1, RAC2, RHOH,	2.089	5.39571e-05	0.000332262	www.genome.jp/kegg-bin/show_pathway?map=oas04670&multi_query=443217%09yellow/494433%09yellow/443499%09yellow/641296%09yellow/101121229%09yellow/443052%09yellow/101117348%09yellow/101109759%09yellow/101110015%09yellow/101121455%09yellow/100036757%09yellow/101106094%09yellow/780489%09yellow/101122939%09yellow/100194428%09yellow/100217411%09yellow/101122126%09yellow/101118410%09yellow/101102442%09ye…
oas05132	Salmonella infection	89	25	CD14, TLR4, MYD88, TLR5, RHOG, MAPK13, MAPK14, FOS, NFKB1, IL18, IL1B, IL1A, IL6, CXCL8, WASF2, WAS, ARPC5, ARPC3, ARPC2, ACTB, PKN1, ROCK1, DYNC1LI1, IFNGR1, IFNGR2,	2.249	6.01468e-05	0.000363992	www.genome.jp/kegg-bin/show_pathway?map=oas05132&multi_query=443216%09yellow/554263%09yellow/678682%09yellow/554256%09yellow/101116859%09yellow/100194428%09yellow/100217411%09yellow/443218%09yellow/101108228%09yellow/443206%09yellow/443539%09yellow/443404%09yellow/443406%09yellow/443418%09yellow/101107336%09yellow/101114336%09yellow/101106701%09yellow/101105028%09yellow/101110485%09yellow/443052%…
oas04142	Lysosome	128	32	ATP6V0A1, TCIRG1, ATP6AP1, ATP6V0C, ATP6V0B, CTSH, CTSS, CTSZ, LGMN, TPP1, GALC, ARSG, IDS, SGSH, ASAH1, PSAP, PPT2, LAMP3, CD68, SCARB2, NPC1, SLC11A1, LAPTM5, CLN5, AP1B1, AP1S2, AP1S3, AP3M2, AP4E1, GGA3, GGA1, LITAF,	2.002	7.56955e-05	0.000448528	www.genome.jp/kegg-bin/show_pathway?map=oas04142&multi_query=101123476%09yellow/101113184%09yellow/101119886%09yellow/443003%09yellow/101114221%09yellow/101108427%09yellow/780472%09yellow/101101911%09yellow/678680%09yellow/101116858%09yellow/101118106%09yellow/101109286%09yellow/101116540%09yellow/101121184%09yellow/101117904%09yellow/100135695%09yellow/101112855%09yellow/101103444%09yellow/10110…
oas04012	ErbB signaling pathway	85	24	TGFA, AREG, PLCG2, PRKCB, CBL, STAT5B, CRKL, ABL2, PAK2, EREG, GRB2, SOS1, SOS2, KRAS, BRAF, RAF1, MAP2K2, PIK3CD, PIK3CB, PIK3CA, PIK3R1, EIF4EBP1, CDKN1B, CDKN1A,	2.261	7.66715e-05	0.000448528	www.genome.jp/kegg-bin/show_pathway?map=oas04012&multi_query=101106508%09yellow/443427%09yellow/101122126%09yellow/101118410%09yellow/101115401%09yellow/101122961%09yellow/101117537%09yellow/101121110%09yellow/101123517%09yellow/101103724%09yellow/101109893%09yellow/101118865%09yellow/101102732%09yellow/101114005%09yellow/101107438%09yellow/101103190%09yellow/101113846%09yellow/101117348%09yellow…
oas05222	Small cell lung cancer	96	26	CDKN1A, GADD45A, GADD45G, POLK, BCL2, MAX, CDKN1B, RB1, E2F2, E2F3, PIK3CD, PIK3CB, PIK3CA, PIK3R1, CHUK, IKBKB, IKBKG, NFKBIA, NFKB1, BIRC3, XIAP, BCL2L1, TRAF1, LOC101103463, TRAF3, TRAF6,	2.169	8.47598e-05	0.000487716	www.genome.jp/kegg-bin/show_pathway?map=oas05222&multi_query=100302083%09yellow/101115240%09yellow/100885762%09yellow/101109360%09yellow/101119602%09yellow/101120670%09yellow/100127219%09yellow/100144755%09yellow/105606975%09yellow/101121809%09yellow/101117348%09yellow/101109759%09yellow/101110015%09yellow/101121455%09yellow/101111143%09yellow/780484%09yellow/101107332%09yellow/780520%09yellow/10…
oas04657	IL-17 signaling pathway	91	25	TRAF3IP2, TRAF6, NFKB1, FOS, TRAF3, TNFAIP3, TBK1, TAB2, TAB3, IKBKG, CHUK, IKBKB, NFKBIA, MAPK13, MAPK14, MAPK6, USP25, LOC101103463, CXCL8, IL6, TNF, S100A8, S100A9, MMP1, IL1B,	2.2	8.95705e-05	0.000507085	www.genome.jp/kegg-bin/show_pathway?map=oas04657&multi_query=101109809%09yellow/101107132%09yellow/101108228%09yellow/443218%09yellow/100036758%09yellow/101113156%09yellow/101110830%09yellow/101122114%09yellow/101119184%09yellow/101107332%09yellow/101111143%09yellow/780484%09yellow/780520%09yellow/100194428%09yellow/100217411%09yellow/101103324%09yellow/101116878%09yellow/101103463%09yellow/44341…
oas05323	Rheumatoid arthritis	103	27	CD80, CD86, LOC101108696, LOC101109220, ITGAL, ITGB2, TNFSF13B, TNF, IL1A, IL1B, IL6, IL18, TLR2, TLR4, FOS, TGFB1, ATP6V1A, ATP6V1C1, ATP6V1E1, ATP6V0A1, TCIRG1, ATP6AP1, ATP6V0C, ATP6V0B, MMP1, CCL5, CXCL8,	2.099	0.000114523	0.000638059	www.genome.jp/kegg-bin/show_pathway?map=oas05323&multi_query=554317%09yellow/554318%09yellow/101108696%09yellow/101109220%09yellow/641296%09yellow/494433%09yellow/780517%09yellow/443540%09yellow/443404%09yellow/443539%09yellow/443406%09yellow/443206%09yellow/554262%09yellow/554263%09yellow/443218%09yellow/443417%09yellow/101102025%09yellow/101122445%09yellow/494438%09yellow/101123476%09yellow/101…
oas04933	AGE-RAGE signaling pathway in diabetic complications	109	28	TGFB1, TGFBR2, CDKN1B, CYBB, PLCB2, PLCG2, PRKCB, PRKCD, IL1A, IL1B, IL6, CXCL8, TNF, THBD, MAPK13, MAPK14, NFKB1, DIAPH1, KRAS, PIK3CD, PIK3CB, PIK3CA, PIK3R1, BCL2, JAK2, STAT3, STAT1, STAT5B,	2.057	0.00012617	0.000691963	www.genome.jp/kegg-bin/show_pathway?map=oas04933&multi_query=443417%09yellow/494191%09yellow/100127219%09yellow/100036757%09yellow/101113074%09yellow/101122126%09yellow/101118410%09yellow/101107639%09yellow/443404%09yellow/443539%09yellow/443406%09yellow/443418%09yellow/443540%09yellow/101103256%09yellow/100194428%09yellow/100217411%09yellow/101108228%09yellow/101106682%09yellow/101114005%09yello…
oas04611	Platelet activation	126	31	GNA13, ROCK1, PPP1CC, P2RX1, ITPR2, P2RY1, PLCB2, RASGRP2, RAP1A, APBB1IP, TLN1, FERMT3, P2RY12, ADCY7, PIK3CG, PIK3R5, VASP, ACTB, SYK, FCER1G, LYN, PIK3CD, PIK3CB, PIK3CA, PIK3R1, LCP2, PLCG2, BTK, MAPK13, MAPK14, TBXAS1,	1.97	0.000133802	0.000722533	www.genome.jp/kegg-bin/show_pathway?map=oas04611&multi_query=101117003%09yellow/101102442%09yellow/101106284%09yellow/101101902%09yellow/101113317%09yellow/101114407%09yellow/101113074%09yellow/101104023%09yellow/101115080%09yellow/101110258%09yellow/101114674%09yellow/101115330%09yellow/101117897%09yellow/101112667%09yellow/101102896%09yellow/101109983%09yellow/101113616%09yellow/443052%09yellow…
oas04810	Regulation of actin cytoskeleton	215	46	CXCR4, FGF4, ITGA4, ITGAL, ITGAM, ITGAX, ITGB2, ITGB7, ITGB8, GNA13, FGD3, CRKL, SOS1, SOS2, KRAS, ARHGEF6, PIK3CD, PIK3CB, PIK3CA, PIK3R1, VAV3, VAV1, TIAM1, BRAF, RAF1, MAP2K2, RAC2, PAK2, ROCK1, PPP1CC, DIAPH1, DIAPH2, PIP5K1C, PIP4K2A, PIP4K2C, WAS, WASF2, CYFIP2, NCKAP1L, ARPC5, ARPC3, ARPC2, ACTB, SSH2, IQGAP1, IQGAP2,	1.713	0.000152472	0.000810874	www.genome.jp/kegg-bin/show_pathway?map=oas04810&multi_query=443532%09yellow/101116004%09yellow/443499%09yellow/641296%09yellow/443217%09yellow/101106739%09yellow/494433%09yellow/101109956%09yellow/101107517%09yellow/101117003%09yellow/101107664%09yellow/101117537%09yellow/101118865%09yellow/101102732%09yellow/101114005%09yellow/101104043%09yellow/101117348%09yellow/101109759%09yellow/101110015%0…
oas05213	Endometrial cancer	58	18	PIK3CD, PIK3CB, PIK3CA, PIK3R1, PDPK1, FOXO3, GRB2, SOS1, SOS2, KRAS, BRAF, RAF1, MAP2K2, LEF1, CDKN1A, GADD45A, GADD45G, POLK,	2.485	0.000160134	0.00083891	www.genome.jp/kegg-bin/show_pathway?map=oas05213&multi_query=101117348%09yellow/101109759%09yellow/101110015%09yellow/101121455%09yellow/101117211%09yellow/100913151%09yellow/101109893%09yellow/101118865%09yellow/101102732%09yellow/101114005%09yellow/101107438%09yellow/101103190%09yellow/101113846%09yellow/780521%09yellow/100302083%09yellow/101115240%09yellow/100885762%09yellow/101109360%09yellow/
oas04071	Sphingolipid signaling pathway	122	30	CERS6, SGMS1, TNF, TNFRSF1A, ASAH1, ASAH2, LOC101103463, MAP3K5, MAPK13, MAPK14, BCL2, PPP2R5A, FCER1G, PIK3CD, PIK3CB, PIK3CA, PIK3R1, PLCB2, ABCC1, SGPL1, KRAS, RAF1, MAP2K2, PDPK1, RAC2, PRKCB, S1PR4, GNA13, ROCK1, NFKB1,	1.969	0.000172205	0.000888884	www.genome.jp/kegg-bin/show_pathway?map=oas04071&multi_query=101122252%09yellow/101118575%09yellow/443540%09yellow/100135698%09yellow/101117904%09yellow/101121732%09yellow/101103463%09yellow/101121018%09yellow/100194428%09yellow/100217411%09yellow/101119602%09yellow/101117264%09yellow/443204%09yellow/101117348%09yellow/101109759%09yellow/101110015%09yellow/101121455%09yellow/101113074%09yellow/10…
oas04140	Autophagy - animal	128	31	PIK3CD, PIK3CB, PIK3CA, PIK3R1, PDPK1, KRAS, RAF1, MAP2K2, DDIT4, TSC1, ULK1, ATG13, RB1CC1, WIPI1, SUPT20H, RRAGD, PRKCD, BCL2, BCL2L1, PIK3C3, TRAF6, UVRAG, ERN1, MTMR3, MTMR14, ATG12, ATG16L2, ATG3, CFLAR, RAB33B, ATG4D,	1.939	0.000181973	0.00092569	www.genome.jp/kegg-bin/show_pathway?map=oas04140&multi_query=101117348%09yellow/101109759%09yellow/101110015%09yellow/101121455%09yellow/101117211%09yellow/101114005%09yellow/101103190%09yellow/101113846%09yellow/101114584%09yellow/101119127%09yellow/101117701%09yellow/101115063%09yellow/101113247%09yellow/101109028%09yellow/101104410%09yellow/101114114%09yellow/101107639%09yellow/101119602%09yel…
oas01522	Endocrine resistance	96	25	FOS, SP1, NCOR1, ADCY7, GRB2, SOS1, SOS2, KRAS, BRAF, RAF1, MAP2K2, PIK3CD, PIK3CB, PIK3CA, PIK3R1, MAPK13, MAPK14, BCL2, NOTCH2, RB1, E2F2, E2F3, MDM2, CDKN1A, CDKN1B,	2.085	0.000226158	0.00113402	www.genome.jp/kegg-bin/show_pathway?map=oas01522&multi_query=443218%09yellow/101104139%09yellow/101117774%09yellow/101112667%09yellow/101109893%09yellow/101118865%09yellow/101102732%09yellow/101114005%09yellow/101107438%09yellow/101103190%09yellow/101113846%09yellow/101117348%09yellow/101109759%09yellow/101110015%09yellow/101121455%09yellow/100194428%09yellow/100217411%09yellow/101119602%09yellow…
oas00500	Starch and sucrose metabolism	33	12	MGAM, GANC, UGP2, GYS1, GYG1, GBE1, PYGM, AGL, HKDC1, HK3, PGM2L1, GPI,	2.912	0.000390628	0.00193113	www.genome.jp/kegg-bin/show_pathway?map=oas00500&multi_query=101113407%09yellow/101117423%09yellow/101115777%09yellow/101108772%09yellow/101103289%09yellow/101120124%09yellow/442998%09yellow/101111501%09yellow/101107841%09yellow/101119209%09yellow/101106106%09yellow/101112413%09yellow/
oas04931	Insulin resistance	111	27	RPS6KA1, PPP1CC, PPP1R3D, PPP1R3B, PIK3CD, PIK3CB, PIK3CA, PIK3R1, PRKCB, IL6, STAT3, GYS1, TNF, TNFRSF1A, IKBKB, NFKBIA, NFKB1, PRKAB1, PRKCD, PYGM, NR1H2, MLXIP, CPT1A, PDPK1, MGEA5, CRTC2, CREB1,	1.948	0.000429291	0.00209279	www.genome.jp/kegg-bin/show_pathway?map=oas04931&multi_query=101110124%09yellow/101106284%09yellow/101113779%09yellow/101102871%09yellow/101117348%09yellow/101109759%09yellow/101110015%09yellow/101121455%09yellow/101118410%09yellow/443406%09yellow/100294659%09yellow/101108772%09yellow/443540%09yellow/100135698%09yellow/780484%09yellow/780520%09yellow/101108228%09yellow/101107899%09yellow/10110763…
oas05134	Legionellosis	68	19	ITGAM, ITGB2, NFKBIA, NFKB1, HSPA1A, HSPA6, NAIP, CASP7, IL18, IL1B, TLR5, TLR2, CD14, TLR4, MYD88, TNF, IL6, IL12B, CXCL8,	2.237	0.000480794	0.00231176	www.genome.jp/kegg-bin/show_pathway?map=oas05134&multi_query=443217%09yellow/494433%09yellow/780520%09yellow/101108228%09yellow/100913152%09yellow/101107064%09yellow/101110450%09yellow/101122741%09yellow/443206%09yellow/443539%09yellow/554256%09yellow/554262%09yellow/443216%09yellow/554263%09yellow/678682%09yellow/443540%09yellow/443406%09yellow/443472%09yellow/443418%09yellow/
oas04070	Phosphatidylinositol signaling system	101	25	PI4K2B, SACM1L, PIP5K1C, SYNJ1, PIK3CD, PIK3CB, PIK3CA, PIK3R1, INPP5D, MTMR3, MTMR8, MTMR14, PIP4K2A, PIP4K2C, TMEM55B, PIK3C3, PLCB2, PLCG2, IPMK, INPP5K, IP6K1, DGKA, CDS2, ITPR2, PRKCB,	1.982	0.000522085	0.00247638	www.genome.jp/kegg-bin/show_pathway?map=oas04070&multi_query=101105250%09yellow/101118997%09yellow/101115537%09yellow/101101853%09yellow/101117348%09yellow/101109759%09yellow/101110015%09yellow/101121455%09yellow/101112941%09yellow/101109302%09yellow/101104812%09yellow/101102342%09yellow/101103999%09yellow/101119125%09yellow/101117510%09yellow/101105709%09yellow/101113074%09yellow/101122126%09yel…
oas05146	Amoebiasis	103	25	IL1B, IL1R2, NFKB1, HSPB1, PLCB2, PRKCB, RAB5A, RAB5C, TLR2, TLR4, CD14, IL6, CXCL8, TNF, IL12B, ARG2, ITGB2, ITGAM, PIK3R1, PIK3CD, PIK3CB, PIK3CA, SERPINB1, IL10, TGFB1,	1.944	0.000713173	0.00333765	www.genome.jp/kegg-bin/show_pathway?map=oas05146&multi_query=443539%09yellow/101103308%09yellow/101108228%09yellow/101115754%09yellow/101113074%09yellow/101118410%09yellow/100302084%09yellow/101122039%09yellow/554262%09yellow/554263%09yellow/443216%09yellow/443406%09yellow/443418%09yellow/443540%09yellow/443472%09yellow/780468%09yellow/494433%09yellow/443217%09yellow/101121455%09yellow/101117348%…
oas04150	mTOR signaling pathway	150	33	ATP6V1A, ATP6V1C1, ATP6V1E1, LAMTOR3, FLCN, FNIP1, RRAGD, CLIP1, ULK1, EIF4EBP1, CAB39, TSC1, DDIT4, TNF, TNFRSF1A, IKBKB, GRB2, SOS1, SOS2, KRAS, BRAF, RAF1, MAP2K2, RPS6KA1, PIK3R1, PIK3CD, PIK3CB, PIK3CA, PDPK1, CHUK, RICTOR, PRKCB, SGK1,	1.762	0.000745618	0.00344358	www.genome.jp/kegg-bin/show_pathway?map=oas04150&multi_query=101102025%09yellow/101122445%09yellow/494438%09yellow/101110413%09yellow/101121947%09yellow/101123298%09yellow/101114114%09yellow/101121120%09yellow/101117701%09yellow/101111426%09yellow/101106309%09yellow/101119127%09yellow/101114584%09yellow/443540%09yellow/100135698%09yellow/780484%09yellow/101109893%09yellow/101118865%09yellow/10110…
oas05231	Choline metabolism in cancer	99	24	GRB2, SOS1, SOS2, KRAS, RAF1, MAP2K2, PIK3CD, PIK3CB, PIK3CA, PIK3R1, PDPK1, TSC1, EIF4EBP1, PIP5K1C, WAS, RAC2, WASF2, SP1, CHKA, FOS, CHPT1, DGKA, PRKCB, GPCPD1,	1.941	0.000919857	0.00419312	www.genome.jp/kegg-bin/show_pathway?map=oas05231&multi_query=101109893%09yellow/101118865%09yellow/101102732%09yellow/101114005%09yellow/101103190%09yellow/101113846%09yellow/101117348%09yellow/101109759%09yellow/101110015%09yellow/101121455%09yellow/101117211%09yellow/101119127%09yellow/101111426%09yellow/101115537%09yellow/101114336%09yellow/101107592%09yellow/101107336%09yellow/101104139%09yel…
oas00562	Inositol phosphate metabolism	77	20	PIK3C3, MTMR3, MTMR8, MTMR14, PI4K2B, SACM1L, PIP5K1C, SYNJ1, PIK3CD, PIK3CB, PIK3CA, PIK3CG, INPP5D, FIG4, PIP4K2A, PIP4K2C, PLCB2, PLCG2, INPP5K,	2.08	0.000959648	0.00431841	www.genome.jp/kegg-bin/show_pathway?map=oas00562&multi_query=101105709%09yellow/101109302%09yellow/101104812%09yellow/101102342%09yellow/101105250%09yellow/101118997%09yellow/101115537%09yellow/101101853%09yellow/101117348%09yellow/101109759%09yellow/101110015%09yellow/101102896%09yellow/101112941%09yellow/101113245%09yellow/101103999%09yellow/101119125%09yellow/101113074%09yellow/101122126%09yel…
oas04672	Intestinal immune network for IgA production	58	16	IPMK, CD80, CD86, LOC101108696, LOC101109220, IL6, IL10, TGFB1, TNFSF13B, ICOS, ICOSLG, ITGA4, ITGB7, CXCR4, LTBR, MAP3K14, IL15RA,	2.209	0.00152004	0.0067536	www.genome.jp/kegg-bin/show_pathway?map=oas04672&multi_query=554317%09yellow/554318%09yellow/101108696%09yellow/101109220%09yellow/443406%09yellow/443342%09yellow/443417%09yellow/780517%09yellow/101113567%09yellow/101102203%09yellow/443499%09yellow/101109956%09yellow/443532%09yellow/101114509%09yellow/101118799%09yellow/101107377%09yellow/
oas04910	Insulin signaling pathway	138	30	PIK3R1, PIK3CD, PIK3CB, PIK3CA, PDPK1, GYS1, PPP1CC, PPP1R3D, PPP1R3B, PHKA2, PYGM, PDE3B, PRKAR1A, FLOT2, CBL, CRKL, HKDC1, HK3, PRKAB1, EIF4EBP1, TSC1, GRB2, SOS1, SOS2, KRAS, BRAF, RAF1, MAP2K2, MKNK1, IKBKB,	1.741	0.0015477	0.00679051	www.genome.jp/kegg-bin/show_pathway?map=oas04910&multi_query=101121455%09yellow/101117348%09yellow/101109759%09yellow/101110015%09yellow/101117211%09yellow/101108772%09yellow/101106284%09yellow/101113779%09yellow/101102871%09yellow/101108807%09yellow/442998%09yellow/101121291%09yellow/100216463%09yellow/101108401%09yellow/101115401%09yellow/101117537%09yellow/101107841%09yellow/101119209%09yellow…
oas05218	Melanoma	71	18	FGF4, HGF, KRAS, BRAF, RAF1, MAP2K2, PIK3CD, PIK3CB, PIK3CA, PIK3R1, MDM2, CDKN1A, RB1, E2F2, E2F3, GADD45A, GADD45G, POLK,	2.03	0.00226615	0.00981998	www.genome.jp/kegg-bin/show_pathway?map=oas05218&multi_query=101116004%09yellow/443075%09yellow/101114005%09yellow/101107438%09yellow/101103190%09yellow/101113846%09yellow/101117348%09yellow/101109759%09yellow/101110015%09yellow/101121455%09yellow/101104979%09yellow/100302083%09yellow/100144755%09yellow/105606975%09yellow/101121809%09yellow/101115240%09yellow/100885762%09yellow/101109360%09yellow/
oas04917	Prolactin signaling pathway	83	20	JAK2, PIK3CD, PIK3CB, PIK3CA, PIK3R1, FOXO3, GRB2, SOS1, SOS2, KRAS, RAF1, MAP2K2, FOS, MAPK13, MAPK14, STAT1, STAT3, STAT5B, NFKB1, IRF1,	1.929	0.00256114	0.0109629	www.genome.jp/kegg-bin/show_pathway?map=oas04917&multi_query=101113909%09yellow/101117348%09yellow/101109759%09yellow/101110015%09yellow/101121455%09yellow/100913151%09yellow/101109893%09yellow/101118865%09yellow/101102732%09yellow/101114005%09yellow/101103190%09yellow/101113846%09yellow/443218%09yellow/100194428%09yellow/100217411%09yellow/100307049%09yellow/100294659%09yellow/101122961%09yellow…
oas05144	Malaria	56	15	CD81, HGF, TLR9, MYD88, TLR2, TLR4, IL10, TGFB1, CXCL8, IL6, IL1B, TNF, IL18, ITGAL, ITGB2,	2.145	0.00289029	0.0122228	www.genome.jp/kegg-bin/show_pathway?map=oas05144&multi_query=100147790%09yellow/443075%09yellow/494547%09yellow/678682%09yellow/554262%09yellow/554263%09yellow/443342%09yellow/443417%09yellow/443418%09yellow/443406%09yellow/443539%09yellow/443540%09yellow/443206%09yellow/641296%09yellow/494433%09yellow/
oas04218	Cellular senescence	169	34	TGFB1, TGFBR2, RB1, E2F2, E2F3, PIK3CD, PIK3CB, PIK3CA, PIK3R1, FOXO3, CDKN1A, KRAS, TSC1, SIRT1, MDM2, HIPK2, HIPK3, PPP1CC, RAF1, MAP2K2, MAPK13, MAPK14, GADD45A, GADD45G, SQSTM1, TRAF3IP2, NFKB1, IL1A, IL6, CXCL8, EIF4EBP1, CAPN1, NFATC3, ITPR2,	1.611	0.00309773	0.0129441	www.genome.jp/kegg-bin/show_pathway?map=oas04218&multi_query=443417%09yellow/494191%09yellow/100144755%09yellow/105606975%09yellow/101121809%09yellow/101117348%09yellow/101109759%09yellow/101110015%09yellow/101121455%09yellow/100913151%09yellow/100302083%09yellow/101114005%09yellow/101119127%09yellow/101102956%09yellow/101104979%09yellow/101111092%09yellow/101123406%09yellow/101106284%09yellow/10…
oas04072	Phospholipase D signaling pathway	147	30	GRB2, SOS1, SOS2, KRAS, RALB, PIK3CD, PIK3CB, PIK3CA, PIK3R1, TSC1, PLCG2, FCER1G, SYK, AGPAT3, RAF1, MAP2K2, PIP5K1C, DGKA, CXCL8, CXCR1, CXCR2, PLCB2, PTK2B, GNA13, PIK3CG, PIK3R5, CYTH1, CYTH4, ADCY7, DNM2,	1.634	0.00422811	0.0173291	www.genome.jp/kegg-bin/show_pathway?map=oas04072&multi_query=101109893%09yellow/101118865%09yellow/101102732%09yellow/101114005%09yellow/101113566%09yellow/101117348%09yellow/101109759%09yellow/101110015%09yellow/101121455%09yellow/101119127%09yellow/101122126%09yellow/443204%09yellow/101105303%09yellow/101107246%09yellow/101103190%09yellow/101113846%09yellow/101115537%09yellow/101113224%09yellow…
oas04145	Phagosome	185	36	STX7, ACTB, LOC101108696, LOC101109220, RAB5A, RAB5C, PIK3C3, ATP6V1A, ATP6V1C1, ATP6V1E1, ATP6V0A1, TCIRG1, ATP6V0C, ATP6V0B, ATP6AP1, DYNC1LI1, TUBA4A, CTSS, TAP1, FCAR, FCGR1A, FCGR2B, ITGAM, ITGB2, TLR2, TLR6, TLR4, CD14, CLEC7A, MSR1, MARCO, OLR1, CYBB, NCF1, NCF2, NCF4,	1.558	0.00424587	0.0173291	www.genome.jp/kegg-bin/show_pathway?map=oas04145&multi_query=101123563%09yellow/443052%09yellow/101108696%09yellow/101109220%09yellow/100302084%09yellow/101122039%09yellow/101105709%09yellow/101102025%09yellow/101122445%09yellow/494438%09yellow/101123476%09yellow/101113184%09yellow/443003%09yellow/101114221%09yellow/101119886%09yellow/101112428%09yellow/100302357%09yellow/780472%09yellow/10111558…
oas05143	African trypanosomiasis	38	11	TLR9, MYD88, IL10, IL12B, IL18, TNF, IL1B, IL6, FAS, PLCB2, PRKCB,	2.318	0.00538231	0.0217148	www.genome.jp/kegg-bin/show_pathway?map=oas05143&multi_query=494547%09yellow/678682%09yellow/443342%09yellow/443472%09yellow/443206%09yellow/443540%09yellow/443539%09yellow/443406%09yellow/100144426%09yellow/101113074%09yellow/101118410%09yellow/
oas04623	Cytosolic DNA-sensing pathway	60	15	POLR3C, DDX58, NFKB1, IL6, TBK1, IRF3, RIPK1, IKBKG, CHUK, IKBKB, NFKBIA, CCL5, IL1B, IL18, ADAR,	2.002	0.00585682	0.0233215	www.genome.jp/kegg-bin/show_pathway?map=oas04623&multi_query=101116616%09yellow/101107257%09yellow/101108228%09yellow/443406%09yellow/101110830%09yellow/780485%09yellow/101110186%09yellow/101107332%09yellow/101111143%09yellow/780484%09yellow/780520%09yellow/101115553%09yellow/443539%09yellow/443206%09yellow/101104366%09yellow/
oas04919	Thyroid hormone signaling pathway	113	24	KRAS, RAF1, MAP2K2, STAT1, NCOR1, NCOA2, CREBBP, EP300, MED4, MED12, MED13L, NOTCH2, PLCB2, PLCG2, PRKCB, ATP1B1, PIK3CD, PIK3CB, PIK3CA, PIK3R1, PDPK1, MDM2, PFKFB2, ACTB,	1.701	0.00591343	0.0233215	www.genome.jp/kegg-bin/show_pathway?map=oas04919&multi_query=101114005%09yellow/101103190%09yellow/101113846%09yellow/100307049%09yellow/101117774%09yellow/101104249%09yellow/101123600%09yellow/101110136%09yellow/101113861%09yellow/101123015%09yellow/101108604%09yellow/101112098%09yellow/101113074%09yellow/101122126%09yellow/101118410%09yellow/443384%09yellow/101117348%09yellow/101109759%09yellow…
oas05203	Viral carcinogenesis	222	41	KRAS, CREB1, JAK1, STAT3, STAT5B, PIK3CD, PIK3CB, PIK3CA, PIK3R1, REL, NFKB1, EGR2, EGR3, LTBR, CDKN1A, EIF2AK2, GRB2, TBPL1, MDM2, RBPJ, GTF2E1, CREBBP, EP300, GTF2B, TRAF1, LOC101103463, TRAF3, LYN, SYK, IRF3, RB1, CDKN1B, UBR4, IRF9, GTF2A1, IKBKG, NFKBIA, RASA2, CCR5, CCR3, PMAIP1,	1.479	0.00622593	0.0242811	www.genome.jp/kegg-bin/show_pathway?map=oas05203&multi_query=101114005%09yellow/443118%09yellow/101110716%09yellow/100294659%09yellow/101122961%09yellow/101117348%09yellow/101109759%09yellow/101110015%09yellow/101121455%09yellow/101118600%09yellow/101108228%09yellow/101122407%09yellow/101121578%09yellow/101114509%09yellow/100302083%09yellow/101121673%09yellow/101109893%09yellow/101107201%09yellow…
oas04640	Hematopoietic cell lineage	116	24	IL6, IL1A, IL1B, TNF, LOC101108696, LOC101109220, CD44, IL2RA, IL7R, CD3E, CD3G, CD24, CR2, CD37, IL4R, IL6R, FCGR1A, CSF1R, ITGAM, CD14, IL1R2, CSF3R, CD55, ITGA4,	1.657	0.00826785	0.0318903	www.genome.jp/kegg-bin/show_pathway?map=oas04640&multi_query=443406%09yellow/443404%09yellow/443539%09yellow/443540%09yellow/101108696%09yellow/101109220%09yellow/101113884%09yellow/443435%09yellow/101111126%09yellow/443437%09yellow/443398%09yellow/101119731%09yellow/443017%09yellow/101110864%09yellow/101109063%09yellow/101103369%09yellow/100192431%09yellow/101109969%09yellow/443217%09yellow/4432…
oas05205	Proteoglycans in cancer	207	38	CD44, HCLS1, GRB2, KRAS, BRAF, RAF1, MAP2K2, IQGAP1, ACTB, TIAM1, ROCK1, PIK3CD, PIK3CB, PIK3CA, PIK3R1, PPP1CC, ITPR2, STAT3, PDPK1, CDKN1A, TGFB1, TLR2, TLR4, TNF, IL12B, CBL, FAS, MDM2, HPSE, PLAUR, HGF, SOS1, SOS2, PLCG2, PRKCB, MAPK13, MAPK14, PTPN6,	1.47	0.00906956	0.0346024	www.genome.jp/kegg-bin/show_pathway?map=oas05205&multi_query=101113884%09yellow/101110196%09yellow/101109893%09yellow/101114005%09yellow/101107438%09yellow/101103190%09yellow/101113846%09yellow/101104610%09yellow/443052%09yellow/101103280%09yellow/101102442%09yellow/101117348%09yellow/101109759%09yellow/101110015%09yellow/101121455%09yellow/101106284%09yellow/101113317%09yellow/100294659%09yellow…
oas04330	Notch signaling pathway	52	13	LFNG, NOTCH2, RBPJ, NUMB, DTX3L, PSEN1, NCSTN, APH1B, MAML1, MAML2, CREBBP, EP300, CTBP2,	2.002	0.0099469	0.0375415	www.genome.jp/kegg-bin/show_pathway?map=oas04330&multi_query=101112372%09yellow/101112098%09yellow/101107196%09yellow/101102733%09yellow/101119106%09yellow/101102488%09yellow/101120457%09yellow/101111553%09yellow/101119558%09yellow/101102586%09yellow/101123600%09yellow/101110136%09yellow/101115416%09yellow/
oas05100	Bacterial invasion of epithelial cells	76	17	ARHGAP10, PIK3R1, PIK3CD, PIK3CB, PIK3CA, CRKL, WAS, WASF2, ARPC2, ARPC3, ARPC5, ACTB, CBL, DNM2, HCLS1, RHOG, ELMO1,	1.791	0.0112619	0.0420524	www.genome.jp/kegg-bin/show_pathway?map=oas05100&multi_query=101107633%09yellow/101121455%09yellow/101117348%09yellow/101109759%09yellow/101110015%09yellow/101117537%09yellow/101114336%09yellow/101107336%09yellow/101110485%09yellow/101105028%09yellow/101106701%09yellow/443052%09yellow/101115401%09yellow/101115027%09yellow/101110196%09yellow/101116859%09yellow/101114771%09yellow/
oas05219	Bladder cancer	42	11	KRAS, BRAF, RAF1, MAP2K2, MDM2, CDKN1A, RB1, E2F2, E2F3, MMP1, CXCL8,	2.097	0.0119985	0.0438898	www.genome.jp/kegg-bin/show_pathway?map=oas05219&multi_query=101114005%09yellow/101107438%09yellow/101103190%09yellow/101113846%09yellow/101104979%09yellow/100302083%09yellow/100144755%09yellow/105606975%09yellow/101121809%09yellow/101120355%09yellow/443418%09yellow/
oas05165	Human papillomavirus infection	368	61	TRAF3, TBK1, IRF3, CREBBP, EP300, ITGA4, ITGB7, ITGB8, TNF, TNFRSF1A, FAS, SLC9A3R1, PPP2R5A, TSC1, EIF4EBP1, PIK3CD, PIK3CB, PIK3CA, PIK3R1, CDKN1B, CDKN1A, RB1, CHUK, IKBKB, IKBKG, NFKB1, MDM2, IRF1, TBPL1, ATP6V1A, ATP6V1C1, ATP6V1E1, ATP6V0A1, TCIRG1, ATP6V0C, ATP6V0B, ATP6AP1, GRB2, SOS1, SOS2, KRAS, RAF1, MAP2K2, CREB1, UBR4, IFNAR1, IFNAR2, JAK1, TYK2, STAT1, STAT2, IRF9, EIF2AK2, MX1, ISG…	1.327	0.0120041	0.0438898	www.genome.jp/kegg-bin/show_pathway?map=oas05165&multi_query=100036758%09yellow/101110830%09yellow/780485%09yellow/101123600%09yellow/101110136%09yellow/443499%09yellow/101109956%09yellow/101107517%09yellow/443540%09yellow/100135698%09yellow/100144426%09yellow/780527%09yellow/101117264%09yellow/101119127%09yellow/101111426%09yellow/101117348%09yellow/101109759%09yellow/101110015%09yellow/10112145…
oas05418	Fluid shear stress and atherosclerosis	146	28	KEAP1, HMOX1, GSTP1, SQSTM1, THBD, PIK3CD, PIK3CB, PIK3CA, PIK3R1, ARHGEF2, ACTB, TNFRSF1A, IL1R2, IKBKG, CHUK, IKBKB, NFKB1, MAP3K5, MAPK13, MAPK14, FOS, TNF, IL1A, IL1B, NCF1, NCF2, RAC2, BCL2,	1.536	0.0130696	0.0472932	www.genome.jp/kegg-bin/show_pathway?map=oas05418&multi_query=101113845%09yellow/101120910%09yellow/101120874%09yellow/100135450%09yellow/101103256%09yellow/101117348%09yellow/101109759%09yellow/101110015%09yellow/101121455%09yellow/101121729%09yellow/443052%09yellow/100135698%09yellow/101103308%09yellow/101107332%09yellow/101111143%09yellow/780484%09yellow/101108228%09yellow/101121018%09yellow/10…
oas04015	Rap1 signaling pathway	207	37	RAP1A, P2RY1, ADCY7, PLCB2, RASGRP2, FGF4, HGF, CSF1R, CRKL, RAPGEF6, FYB, LCP2, PRKCB, PRKD2, SIPA1, RALB, RAC2, APBB1IP, TLN1, VASP, ACTB, ARAP3, TIAM1, RGS14, ITGAL, ITGAM, ITGB2, BRAF, RAF1, MAP2K2, MAPK13, MAPK14, PIK3CD, PIK3CB, PIK3CA, PIK3R1, KRAS,	1.431	0.0149683	0.053611	www.genome.jp/kegg-bin/show_pathway?map=oas04015&multi_query=101115080%09yellow/101114407%09yellow/101112667%09yellow/101113074%09yellow/101104023%09yellow/101116004%09yellow/443075%09yellow/101109969%09yellow/101117537%09yellow/101102808%09yellow/101105278%09yellow/101105277%09yellow/101118410%09yellow/101116853%09yellow/101101937%09yellow/101113566%09yellow/101107592%09yellow/101110258%09yellow…
oas04216	Ferroptosis	49	12	SLC7A11, GCLC, LPCAT3, ACSL1, ACSL6, SAT1, SLC39A8, FTH1, MAP1LC3B, NCOA4, HMOX1, CYBB,	1.961	0.0153159	0.0543019	www.genome.jp/kegg-bin/show_pathway?map=oas04216&multi_query=100820755%09yellow/101114822%09yellow/101108119%09yellow/101110905%09yellow/101102389%09yellow/101113463%09yellow/101108488%09yellow/443355%09yellow/101105939%09yellow/101119108%09yellow/101120910%09yellow/100036757%09yellow/
oas05216	Thyroid cancer	38	10	NCOA4, KRAS, BRAF, MAP2K2, PPARG, CDKN1A, GADD45A, GADD45G, POLK, LEF1,	2.107	0.0157169	0.0551662	www.genome.jp/kegg-bin/show_pathway?map=oas05216&multi_query=101119108%09yellow/101114005%09yellow/101107438%09yellow/101113846%09yellow/443513%09yellow/100302083%09yellow/101115240%09yellow/100885762%09yellow/101109360%09yellow/780521%09yellow/
oas04060	Cytokine-cytokine receptor interaction	304	51	CCL5, CXCL8, CXCL16, IL6, IL12B, CLCF1, OSM, IL10, IL1A, IL1B, IL1RN, IL18, TNF, TNFSF10, TNFSF8, TNFSF13B, TGFB1, CCR7, CCR5, CCR3, CXCR1, CXCR2, CXCR4, XCR1, IL2RA, IL2RG, IL4R, IL7R, IL15RA, IL21R, CSF2RB, IL13RA1, CSF3R, IL6R, IL10RA, IL10RB, IFNAR1, IFNAR2, IFNGR1, IFNGR2, IL1RAP, IL1R2, IL18R1, IL18RAP, CSF1R, TNFRSF1A, TNFRSF1B, LTBR, FAS, TGFBR2, ACVR1B,	1.343	0.0164353	0.0571166	www.genome.jp/kegg-bin/show_pathway?map=oas04060&multi_query=101115553%09yellow/443418%09yellow/101111722%09yellow/443406%09yellow/443472%09yellow/101108788%09yellow/101122466%09yellow/443342%09yellow/443404%09yellow/443539%09yellow/780505%09yellow/443206%09yellow/443540%09yellow/101114153%09yellow/101102699%09yellow/780517%09yellow/443417%09yellow/101109462%09yellow/101117453%09yellow/443111%09y…
oas04120	Ubiquitin mediated proteolysis	143	27	UBE2A, UBE2B, UBE2D3, UBE2D1, UBE2H, UBE2L6, UBE2R2, UBE2W, UBE2K, UBE3C, SMURF1, HERC1, HERC3, HERC4, MDM2, CBL, PML, TRAF6, MAP3K1, RFWD2, RCHY1, BIRC3, XIAP, PIAS1, FBXO4, VHL, KEAP1,	1.512	0.0177487	0.0606857	www.genome.jp/kegg-bin/show_pathway?map=oas04120&multi_query=101105312%09yellow/100381250%09yellow/101107195%09yellow/101120209%09yellow/101115024%09yellow/101121201%09yellow/101103036%09yellow/101107531%09yellow/101109971%09yellow/101107439%09yellow/101103370%09yellow/101110595%09yellow/101118611%09yellow/101103532%09yellow/101104979%09yellow/101115401%09yellow/101111580%09yellow/101107132%09yel…
oas04211	Longevity regulating pathway	92	19	KRAS, PIK3CD, PIK3CB, PIK3CA, PIK3R1, ADCY7, CREB1, FOXO3, SOD2, TSC1, ULK1, ATG13, RB1CC1, EIF4EBP1, PRKAB1, SIRT1, NFKB1, PPARG, SESN1,	1.654	0.0178081	0.0606857	www.genome.jp/kegg-bin/show_pathway?map=oas04211&multi_query=101114005%09yellow/101117348%09yellow/101109759%09yellow/101110015%09yellow/101121455%09yellow/101112667%09yellow/443118%09yellow/100913151%09yellow/780457%09yellow/101119127%09yellow/101117701%09yellow/101115063%09yellow/101113247%09yellow/101111426%09yellow/101107899%09yellow/101102956%09yellow/101108228%09yellow/443513%09yellow/10111…
oas01524	Platinum drug resistance	80	17	GSTP1, REV3L, XPA, MDM2, FAS, PMAIP1, BIRC3, XIAP, PIK3CD, PIK3CB, PIK3CA, PIK3R1, PDPK1, CDKN1A, MAP3K5, BCL2L1, BCL2,	1.702	0.0185209	0.062508	www.genome.jp/kegg-bin/show_pathway?map=oas01524&multi_query=101120874%09yellow/101110067%09yellow/101103949%09yellow/101104979%09yellow/100144426%09yellow/101102359%09yellow/101120189%09yellow/101116381%09yellow/101117348%09yellow/101109759%09yellow/101110015%09yellow/101121455%09yellow/101117211%09yellow/100302083%09yellow/101121018%09yellow/443061%09yellow/101119602%09yellow/
oas04152	AMPK signaling pathway	125	24	CAB39, PRKAB1, PFKFB2, PFKFB3, PFKFB4, CRTC2, CREB1, FOXO3, SIRT1, GYS1, CPT1A, PPP2R5A, TBC1D1, RAB8A, RAB10, PIK3CD, PIK3CB, PIK3CA, PIK3R1, PDPK1, TSC1, EIF4EBP1, PPARG, ULK1,	1.537	0.0202024	0.0675337	www.genome.jp/kegg-bin/show_pathway?map=oas04152&multi_query=101106309%09yellow/101107899%09yellow/101119324%09yellow/101107621%09yellow/101110626%09yellow/101102117%09yellow/443118%09yellow/100913151%09yellow/101102956%09yellow/101108772%09yellow/443434%09yellow/101117264%09yellow/101111550%09yellow/100302063%09yellow/100302064%09yellow/101117348%09yellow/101109759%09yellow/101110015%09yellow/10…
oas04151	PI3K-Akt signaling pathway	372	60	TGFA, EREG, AREG, FGF4, HGF, CSF1R, GRB2, SOS1, SOS2, KRAS, RAF1, MAP2K2, TLR2, TLR4, SYK, PIK3AP1, OSM, IL6, IL2RA, IL2RG, IL6R, IL4R, IL7R, IFNAR1, IFNAR2, CSF3R, JAK1, JAK2, ITGA4, ITGB7, ITGB8, PIK3CD, PIK3CB, PIK3CA, PIK3R1, PIK3CG, PIK3R5, PDPK1, DDIT4, TSC1, EIF4EBP1, PKN1, SGK1, SGK3, PPP2R5A, CRTC2, GYS1, CDKN1A, CDKN1B, FOXO3, BCL2L11, BCL2L1, BCL2, CREB1, MCL1, IKBKG, CHUK, IKBKB, NFKB…	1.292	0.0214991	0.0711906	www.genome.jp/kegg-bin/show_pathway?map=oas04151&multi_query=101106508%09yellow/101103724%09yellow/443427%09yellow/101116004%09yellow/443075%09yellow/101109969%09yellow/101109893%09yellow/101118865%09yellow/101102732%09yellow/101114005%09yellow/101103190%09yellow/101113846%09yellow/554262%09yellow/554263%09yellow/101105303%09yellow/101112273%09yellow/101122466%09yellow/443406%09yellow/443435%09ye…
oas04370	VEGF signaling pathway	58	13	PLCG2, PRKCB, KRAS, RAF1, MAP2K2, MAPK13, MAPK14, HSPB1, PIK3CD, PIK3CB, PIK3CA, PIK3R1, RAC2,	1.795	0.0244036	0.0800529	www.genome.jp/kegg-bin/show_pathway?map=oas04370&multi_query=101122126%09yellow/101118410%09yellow/101114005%09yellow/101103190%09yellow/101113846%09yellow/100194428%09yellow/100217411%09yellow/101115754%09yellow/101117348%09yellow/101109759%09yellow/101110015%09yellow/101121455%09yellow/101107592%09yellow/
oas04960	Aldosterone-regulated sodium reabsorption	36	9	SGK1, KRAS, ATP1B1, PIK3R1, PIK3CD, PIK3CB, PIK3CA, PDPK1, PRKCB,	2.002	0.0295257	0.0959585	www.genome.jp/kegg-bin/show_pathway?map=oas04960&multi_query=101107709%09yellow/101114005%09yellow/443384%09yellow/101121455%09yellow/101117348%09yellow/101109759%09yellow/101110015%09yellow/101117211%09yellow/101118410%09yellow/
oas04920	Adipocytokine signaling pathway	73	15	TNF, TNFRSF1A, TNFRSF1B, LOC101103463, CHUK, IKBKB, IKBKG, NFKBIA, NFKB1, ACSL1, ACSL6, JAK2, STAT3, PRKAB1, CPT1A,	1.645	0.0341828	0.110075	www.genome.jp/kegg-bin/show_pathway?map=oas04920&multi_query=443540%09yellow/100135698%09yellow/100240715%09yellow/101103463%09yellow/101111143%09yellow/780484%09yellow/101107332%09yellow/780520%09yellow/101108228%09yellow/101110905%09yellow/101102389%09yellow/101113909%09yellow/100294659%09yellow/101107899%09yellow/443434%09yellow/
oas04031	GTP-binding proteins BR	186	32	GNA13, KRAS, RIT1, RALB, RAP1A, RAP2B, RAP2C, REM2, RHOB, RAC2, RHOG, RHOH, RHOF, RAB27A, RAB5A, RAB5C, RAB31, RAB9A, RAB8A, RAB8B, RAB10, RAB21, RAB24, RAB32, RAB33B, RAB39A, CRACR2A, ARL5A, ARL5B, ARL4C, ARL8B, ARL11,	1.378	0.036419	0.115509	www.genome.jp/kegg-bin/show_pathway?map=oas04031&multi_query=101117003%09yellow/101114005%09yellow/100145877%09yellow/101113566%09yellow/101115080%09yellow/101114154%09yellow/101111258%09yellow/101104154%09yellow/100158235%09yellow/101107592%09yellow/101116859%09yellow/100147795%09yellow/100147794%09yellow/101122791%09yellow/100302084%09yellow/101122039%09yellow/101104195%09yellow/100302073%09yel…
oas04926	Relaxin signaling pathway	132	24	CREB1, NFKBIA, NFKB1, PIK3CD, PIK3CB, PIK3CA, PIK3R1, RAF1, MAP2K2, EDNRB, MMP1, TGFB1, TGFBR2, ADCY7, PLCB2, MAPK13, MAPK14, FOS, KRAS, SOS1, SOS2, ARRB2, ARRB1, GRB2,	1.456	0.0365286	0.115509	www.genome.jp/kegg-bin/show_pathway?map=oas04926&multi_query=443118%09yellow/780520%09yellow/101108228%09yellow/101117348%09yellow/101109759%09yellow/101110015%09yellow/101121455%09yellow/101103190%09yellow/101113846%09yellow/443139%09yellow/101120355%09yellow/443417%09yellow/494191%09yellow/101112667%09yellow/101113074%09yellow/100194428%09yellow/100217411%09yellow/443218%09yellow/101114005%09ye…
oas05225	Hepatocellular carcinoma	174	30	TGFA, PLCG2, PRKCB, GRB2, SOS1, SOS2, KRAS, BRAF, RAF1, MAP2K2, PIK3CD, PIK3CB, PIK3CA, PIK3R1, BCL2L1, RB1, E2F2, E2F3, CDKN1A, GADD45A, GADD45G, POLK, TGFB1, TGFBR2, LEF1, KEAP1, HMOX1, GSTP1, HGF, ACTB,	1.381	0.0406993	0.127549	www.genome.jp/kegg-bin/show_pathway?map=oas05225&multi_query=101106508%09yellow/101122126%09yellow/101118410%09yellow/101109893%09yellow/101118865%09yellow/101102732%09yellow/101114005%09yellow/101107438%09yellow/101103190%09yellow/101113846%09yellow/101117348%09yellow/101109759%09yellow/101110015%09yellow/101121455%09yellow/443061%09yellow/100144755%09yellow/105606975%09yellow/101121809%09yellow…
oas04014	Ras signaling pathway	230	38	TGFA, FGF4, HGF, CSF1R, GRB2, SOS1, SOS2, PLCG2, RASGRP2, HTR7, KRAS, RASA2, STK4, TIAM1, RAC2, PAK2, PIK3CD, PIK3CB, PIK3CA, PIK3R1, IKBKG, CHUK, IKBKB, NFKB1, BCL2L1, SHOC2, RAF1, MAP2K2, ETS2, BRAP, RAP1A, RALB, TBK1, REL, PRKCB, ABL2, RAB5A, RAB5C,	1.323	0.0424036	0.131714	www.genome.jp/kegg-bin/show_pathway?map=oas04014&multi_query=101106508%09yellow/101116004%09yellow/443075%09yellow/101109969%09yellow/101109893%09yellow/101118865%09yellow/101102732%09yellow/101122126%09yellow/101104023%09yellow/101122994%09yellow/101114005%09yellow/101108362%09yellow/101110437%09yellow/101103280%09yellow/101107592%09yellow/101123517%09yellow/101117348%09yellow/101109759%09yellow…
Variable group
oas03032	DNA replication proteins BR	130	22	ORC1, ORC5, CDC6, MCM6, CCNE2, GINS1, GINS3, GINS4, MCM10, POLE2, POLE3, RFC4, RFC3, RNASEH2B, PCNA, EXO1, GMNN, CDK1, SNRPD1, SNRPE, RAD50, BLM,	3.98	2.57529e-08	7.90614e-06	www.genome.jp/kegg-bin/show_pathway?map=oas03032&multi_query=101115076%09yellow/101121088%09yellow/101107536%09yellow/101103786%09yellow/101109811%09yellow/101106192%09yellow/101105096%09yellow/101116959%09yellow/101106958%09yellow/101123044%09yellow/101106138%09yellow/101112103%09yellow/101108399%09yellow/101105832%09yellow/443155%09yellow/101120258%09yellow/101117456%09yellow/100216432%09yellow…
oas03036	Chromosome and associated proteins BR	1207	86	ESCO2, RFC4, RFC3, WDHD1, H2AFZ, NPM1, NAP1L1, SET, NCL, HAT1, TAF6, ACTG1, JADE2, USP22, MCRS1, HDAC5, HDAC6, EZH2, SUV39H2, PHF2, CSNK2B, UHRF1, SMC2, SMC4, NCAPG, NCAPG2, CENPA, CENPE, CENPK, CENPN, CENPO, CENPP, CENPU, CDCA8, CASC5, NUF2, SPC25, OIP5, MAD2L1, KNTC1, ZWILCH, KIF2C, TTK, NEK2, ERCC6L, SGOL1, SGOL2, PPP2R5B, TNRC6C, ERI1, ERI2, CEP55, CCNE2, AURKA, CDK1, PLK4, FAM175B, CALM2, ST…	1.676	8.84923e-07	0.000135836	www.genome.jp/kegg-bin/show_pathway?map=oas03036&multi_query=101114418%09yellow/101112103%09yellow/101108399%09yellow/101117672%09yellow/443235%09yellow/101104783%09yellow/101122264%09yellow/101118680%09yellow/101107846%09yellow/101114588%09yellow/101123178%09yellow/443340%09yellow/101103318%09yellow/101114202%09yellow/101123364%09yellow/101113686%09yellow/101109245%09yellow/101120745%09yellow/10…
oas03400	DNA repair and recombination proteins BR	316	32	NEIL3, POLE2, POLE3, PCNA, RAD23A, POLR2F, TCEB1, RFC4, RFC3, EXO1, RAD50, BRCA1, BRIP1, BRCA2, RAD51, RAD51B, RAD51C, XRCC2, BLM, PPP4R4, GEN1, RAD51AP1, FANCB, FANCD2, FANCI, RAD18, TP53, CHEK1, PER1, POLQ, RRM1, RRM2,	2.382	4.65775e-06	0.000476643	www.genome.jp/kegg-bin/show_pathway?map=oas03400&multi_query=101106140%09yellow/101123044%09yellow/101106138%09yellow/443155%09yellow/101104656%09yellow/101103555%09yellow/101107798%09yellow/101112103%09yellow/101108399%09yellow/101120258%09yellow/101123035%09yellow/101108584%09yellow/101107879%09yellow/101109980%09yellow/101109275%09yellow/101116317%09yellow/101106090%09yellow/101105407%09yellow…
oas04218	Cellular senescence	169	21	RBL1, E2F4, CCNE2, RRAS2, AKT2, LIN9, MYC, TP53, GADD45B, CDK1, RAD50, CHEK1, RELA, ZFP36L1, TRPV4, CALM2, NFATC1, NFATC2, NFATC4, SLC25A5, PPID,	2.922	9.75395e-06	0.000748616	www.genome.jp/kegg-bin/show_pathway?map=oas04218&multi_query=101102328%09yellow/101106963%09yellow/101109811%09yellow/101118556%09yellow/101119242%09yellow/101112835%09yellow/443447%09yellow/443421%09yellow/101120573%09yellow/100216432%09yellow/101123035%09yellow/101111403%09yellow/101102191%09yellow/101121684%09yellow/101113534%09yellow/443230%09yellow/101108097%09yellow/101119239%09yellow/10111…
oas03440	Homologous recombination	45	10	RAD50, BRCA1, BARD1, BRIP1, BRCA2, RAD51, RAD51B, RAD51C, XRCC2, BLM,	5.226	1.47155e-05	0.000903529	www.genome.jp/kegg-bin/show_pathway?map=oas03440&multi_query=101123035%09yellow/101108584%09yellow/101108373%09yellow/101107879%09yellow/101109980%09yellow/101109275%09yellow/101116317%09yellow/101106090%09yellow/101105407%09yellow/101107310%09yellow/
oas04110	Cell cycle	130	17	RBL1, E2F4, MYC, CCNE2, CDC6, DBF4, CDK1, CDC26, TTK, MAD2L1, TP53, CHEK1, GADD45B, PCNA, ORC1, ORC5, MCM6,	3.076	3.52088e-05	0.00180152	www.genome.jp/kegg-bin/show_pathway?map=oas04110&multi_query=101102328%09yellow/101106963%09yellow/443447%09yellow/101109811%09yellow/101107536%09yellow/101111186%09yellow/100216432%09yellow/101114750%09yellow/101113682%09yellow/101109094%09yellow/443421%09yellow/101111403%09yellow/101120573%09yellow/443155%09yellow/101115076%09yellow/101121088%09yellow/101103786%09yellow/
oas05215	Prostate cancer	93	13	CCNE2, PLAU, MMP3, MMP9, FGFR2, ERBB2, AKT2, BAD, TP53, CREB3L2, TCF7, RELA, ARAF,	3.288	0.000146437	0.00639124	www.genome.jp/kegg-bin/show_pathway?map=oas05215&multi_query=101109811%09yellow/100302501%09yellow/101118895%09yellow/100192422%09yellow/443548%09yellow/780519%09yellow/101119242%09yellow/780444%09yellow/443421%09yellow/101108743%09yellow/101101980%09yellow/101102191%09yellow/100305131%09yellow/
oas04310	Wnt signaling pathway	147	17	WNT9A, SFRP5, FZD7, FZD2, LRP5, BAMBI, DVL3, CSNK2B, TCF7, MYC, TP53, CACYBP, PRICKLE4, PRICKLE3, NFATC1, NFATC2, NFATC4,	2.72	0.000166547	0.00639124	www.genome.jp/kegg-bin/show_pathway?map=oas04310&multi_query=101102060%09yellow/101109845%09yellow/101103546%09yellow/780481%09yellow/101113714%09yellow/443242%09yellow/101107926%09yellow/100216435%09yellow/101101980%09yellow/443447%09yellow/443421%09yellow/101116245%09yellow/101109308%09yellow/101112294%09yellow/101108097%09yellow/101119239%09yellow/101118617%09yellow/
oas05224	Breast cancer	151	17	MYC, TNFSF11, ERBB2, FGF10, SHC1, ARAF, AKT2, WNT9A, FZD7, FZD2, LRP5, DVL3, TCF7, TP53, GADD45B, BRCA1, BRCA2,	2.648	0.000230785	0.00787235	www.genome.jp/kegg-bin/show_pathway?map=oas05224&multi_query=443447%09yellow/100037694%09yellow/780519%09yellow/443074%09yellow/101113548%09yellow/100305131%09yellow/101119242%09yellow/101102060%09yellow/101103546%09yellow/780481%09yellow/101113714%09yellow/101107926%09yellow/101101980%09yellow/443421%09yellow/101120573%09yellow/101108584%09yellow/101109980%09yellow/
oas03460	Fanconi anemia pathway	53	9	FANCB, FANCI, FANCD2, BRCA2, RAD51C, RAD51, BRCA1, BRIP1, BLM,	3.994	0.00035257	0.0107476	www.genome.jp/kegg-bin/show_pathway?map=oas03460&multi_query=101123188%09yellow/101103510%09yellow/101123503%09yellow/101109980%09yellow/101106090%09yellow/101109275%09yellow/101108584%09yellow/101107879%09yellow/101107310%09yellow/
oas05217	Basal cell carcinoma	65	10	TP53, GADD45B, GLI2, BMP2, HHIP, WNT9A, FZD7, FZD2, DVL3, TCF7,	3.618	0.000385094	0.0107476	www.genome.jp/kegg-bin/show_pathway?map=oas05217&multi_query=443421%09yellow/101120573%09yellow/101114169%09yellow/101117688%09yellow/101111396%09yellow/101102060%09yellow/101103546%09yellow/780481%09yellow/101107926%09yellow/101101980%09yellow/
oas05226	Gastric cancer	156	16	TP53, GADD45B, WNT9A, FZD7, FZD2, LRP5, DVL3, TCF7, MYC, ERBB2, SHC1, ARAF, AKT2, CCNE2, FGF10, FGFR2,	2.412	0.000980555	0.0250859	www.genome.jp/kegg-bin/show_pathway?map=oas05226&multi_query=443421%09yellow/101120573%09yellow/101102060%09yellow/101103546%09yellow/780481%09yellow/101113714%09yellow/101107926%09yellow/101101980%09yellow/443447%09yellow/780519%09yellow/101113548%09yellow/100305131%09yellow/101119242%09yellow/101109811%09yellow/443074%09yellow/443548%09yellow/
oas03030	DNA replication	39	7	PCNA, POLE2, POLE3, MCM6, RFC4, RFC3, RNASEH2B,	4.221	0.00113434	0.0267879	www.genome.jp/kegg-bin/show_pathway?map=oas03030&multi_query=443155%09yellow/101123044%09yellow/101106138%09yellow/101103786%09yellow/101112103%09yellow/101108399%09yellow/101105832%09yellow/
oas00536	Glycosaminoglycan binding proteins BR	214	19	BMP2, WNT9A, FGF10, FGF11, FGFR2, TNN, COMP, COL2A1, COL11A1, COL11A2, SLIT3, PLAU, PRNP, SLC8A3, HMMR, CEMIP, ACAN, C1QBP, HAPLN1,	2.088	0.00195389	0.0428459	www.genome.jp/kegg-bin/show_pathway?map=oas00536&multi_query=101117688%09yellow/101102060%09yellow/443074%09yellow/101122038%09yellow/443548%09yellow/101116748%09yellow/101107864%09yellow/100196905%09yellow/101117548%09yellow/101116356%09yellow/101104341%09yellow/100302501%09yellow/493887%09yellow/101120753%09yellow/443128%09yellow/101116178%09yellow/443001%09yellow/101106021%09yellow/101103643%0…
oas05213	Endometrial cancer	58	8	AKT2, BAD, ARAF, TCF7, MYC, TP53, GADD45B, ERBB2,	3.244	0.00297871	0.0609642	www.genome.jp/kegg-bin/show_pathway?map=oas05213&multi_query=101119242%09yellow/780444%09yellow/100305131%09yellow/101101980%09yellow/443447%09yellow/443421%09yellow/101120573%09yellow/780519%09yellow/
oas05212	Pancreatic cancer	76	9	RELA, AKT2, BAD, ARAF, ERBB2, TP53, GADD45B, BRCA2, RAD51,	2.785	0.00478472	0.0918069	www.genome.jp/kegg-bin/show_pathway?map=oas05212&multi_query=101102191%09yellow/101119242%09yellow/780444%09yellow/100305131%09yellow/780519%09yellow/443421%09yellow/101120573%09yellow/101109980%09yellow/101109275%09yellow/
oas05225	Hepatocellular carcinoma	174	15	SHC1, ARAF, AKT2, BAD, MYC, TP53, GADD45B, WNT9A, FZD7, FZD2, LRP5, DVL3, TCF7, TXNRD3, ACTG1,	2.027	0.00731597	0.132118	www.genome.jp/kegg-bin/show_pathway?map=oas05225&multi_query=101113548%09yellow/100305131%09yellow/101119242%09yellow/780444%09yellow/443447%09yellow/443421%09yellow/101120573%09yellow/101102060%09yellow/101103546%09yellow/780481%09yellow/101113714%09yellow/101107926%09yellow/101101980%09yellow/101117116%09yellow/443340%09yellow/
oas05219	Bladder cancer	42	6	FGFR3, ARAF, MYC, TP53, MMP9, ERBB2,	3.36	0.00818789	0.136585	www.genome.jp/kegg-bin/show_pathway?map=oas05219&multi_query=554324%09yellow/100305131%09yellow/443447%09yellow/443421%09yellow/100192422%09yellow/780519%09yellow/
oas05161	Hepatitis B	145	13	MYC, RELA, MMP9, AKT2, BAD, TP53, NFATC1, NFATC2, NFATC4, PCNA, CREB3L2, ATF6B, CCNE2,	2.109	0.00883205	0.136585	www.genome.jp/kegg-bin/show_pathway?map=oas05161&multi_query=443447%09yellow/101102191%09yellow/100192422%09yellow/101119242%09yellow/780444%09yellow/443421%09yellow/101108097%09yellow/101119239%09yellow/101118617%09yellow/443155%09yellow/101108743%09yellow/101113631%09yellow/101109811%09yellow/
oas04151	PI3K-Akt signaling pathway	372	26	FGF10, VEGFC, ERBB2, FGFR2, FGFR3, OSMR, COL2A1, CHAD, COMP, TNN, IBSP, ITGA10, ITGB5, CHRM1, AKT2, PPP2R5B, BRCA1, PCK2, MYC, CCNE2, BAD, CREB3L2, ATF6B, NR4A1, RELA, TP53,	1.644	0.00889803	0.136585	www.genome.jp/kegg-bin/show_pathway?map=oas04151&multi_query=443074%09yellow/101105629%09yellow/780519%09yellow/443548%09yellow/554324%09yellow/101105948%09yellow/100196905%09yellow/105608408%09yellow/101107864%09yellow/101116748%09yellow/101120495%09yellow/101117377%09yellow/101120887%09yellow/101117029%09yellow/101119242%09yellow/101104699%09yellow/101108584%09yellow/101120669%09yellow/443447%0…
oas03420	Nucleotide excision repair	45	6	RAD23A, POLE2, POLE3, PCNA, RFC4, RFC3,	3.136	0.0114264	0.167044	www.genome.jp/kegg-bin/show_pathway?map=oas03420&multi_query=101104656%09yellow/101123044%09yellow/101106138%09yellow/443155%09yellow/101112103%09yellow/101108399%09yellow/
oas05030	Cocaine addiction	50	6	CREB3L2, ATF6B, PDYN, RELA, CDK5R1, GRIN2D,	2.822	0.0186736	0.250178	www.genome.jp/kegg-bin/show_pathway?map=oas05030&multi_query=101108743%09yellow/101113631%09yellow/101105430%09yellow/101102191%09yellow/101120847%09yellow/101105943%09yellow/
oas05220	Chronic myeloid leukemia	79	8	AKT2, BAD, RELA, TP53, ARAF, SHC1, MYC, GADD45B,	2.382	0.0187429	0.250178	www.genome.jp/kegg-bin/show_pathway?map=oas05220&multi_query=101119242%09yellow/780444%09yellow/101102191%09yellow/443421%09yellow/100305131%09yellow/101113548%09yellow/443447%09yellow/101120573%09yellow/
oas03430	Mismatch repair	25	4	RFC4, RFC3, PCNA, EXO1,	3.763	0.0200893	0.25062	www.genome.jp/kegg-bin/show_pathway?map=oas03430&multi_query=101112103%09yellow/101108399%09yellow/443155%09yellow/101120258%09yellow/
oas04142	Lysosome	128	11	ATP6V0D1, CTSC, CTSF, NAGA, MAN2B1, ARSB, ACP5, LAMP1, LAPTM4B, CLTB, AP3D1,	2.021	0.0204088	0.25062	www.genome.jp/kegg-bin/show_pathway?map=oas04142&multi_query=101108509%09yellow/101112686%09yellow/780471%09yellow/100145858%09yellow/101102146%09yellow/101108314%09yellow/100820744%09yellow/101119403%09yellow/101107107%09yellow/101117328%09yellow/101121852%09yellow/
oas04350	TGF-beta signaling pathway	86	8	BMP2, BMP5, BMP6, BAMBI, ID3, RBL1, E2F4, MYC,	2.188	0.0295502	0.34892	www.genome.jp/kegg-bin/show_pathway?map=oas04350&multi_query=101117688%09yellow/101107231%09yellow/443174%09yellow/443242%09yellow/100415775%09yellow/101102328%09yellow/101106963%09yellow/443447%09yellow/
oas04550	Signaling pathways regulating pluripotency of stem cells	140	11	KLF4, MYC, AKT2, ID3, WNT9A, FZD7, FZD2, DVL3, FGFR2, FGFR3, ZIC3,	1.848	0.0363236	0.409958	www.genome.jp/kegg-bin/show_pathway?map=oas04550&multi_query=100302636%09yellow/443447%09yellow/101119242%09yellow/100415775%09yellow/101102060%09yellow/101103546%09yellow/780481%09yellow/101107926%09yellow/443548%09yellow/554324%09yellow/101116459%09yellow/
oas03051	Proteasome BR	74	7	PSMA3, PSMB6, POMP, PSMG2, PSMG3, HSPA2, RAD23A,	2.225	0.0373903	0.409958	www.genome.jp/kegg-bin/show_pathway?map=oas03051&multi_query=100381249%09yellow/101110950%09yellow/101113603%09yellow/654332%09yellow/101119783%09yellow/101110063%09yellow/101104656%09yellow/
oas05206	MicroRNAs in cancer	197	14	CCNE2, ERBB2, MMP9, MYC, MAPK7, PLAU, TNN, BRCA1, FGFR3, TP53, SHC1, EZH2, KIF23, SLC45A3,	1.671	0.041664	0.413941	www.genome.jp/kegg-bin/show_pathway?map=oas05206&multi_query=101109811%09yellow/780519%09yellow/100192422%09yellow/443447%09yellow/101110073%09yellow/100302501%09yellow/101116748%09yellow/101108584%09yellow/554324%09yellow/443421%09yellow/101113548%09yellow/101120745%09yellow/101114023%09yellow/101115050%09yellow/
oas04512	ECM-receptor interaction	92	8	COL2A1, CHAD, COMP, TNN, IBSP, ITGA10, ITGB5, HMMR,	2.045	0.0417184	0.413941	www.genome.jp/kegg-bin/show_pathway?map=oas04512&multi_query=100196905%09yellow/105608408%09yellow/101107864%09yellow/101116748%09yellow/101120495%09yellow/101117377%09yellow/101120887%09yellow/443128%09yellow/
oas05165	Human papillomavirus infection	368	23	WNT9A, FZD7, FZD2, DVL3, TCF7, TP53, COMP, COL2A1, CHAD, TNN, IBSP, ITGA10, ITGB5, PPP2R5B, BAD, AKT2, CCNE2, RBL1, RELA, HDAC5, HDAC6, ATP6V0D1, CREB3L2,	1.47	0.0417986	0.413941	www.genome.jp/kegg-bin/show_pathway?map=oas05165&multi_query=101102060%09yellow/101103546%09yellow/780481%09yellow/101107926%09yellow/101101980%09yellow/443421%09yellow/101107864%09yellow/100196905%09yellow/105608408%09yellow/101116748%09yellow/101120495%09yellow/101117377%09yellow/101120887%09yellow/101104699%09yellow/780444%09yellow/101119242%09yellow/101109811%09yellow/101102328%09yellow/10110…
oas05200	Pathways in cancer	533	31	TCF7, MYC, WNT9A, FZD7, FZD2, LRP5, DVL3, ARHGEF11, AKT2, RELA, TRAF4, BAD, TP53, VEGFC, ERBB2, FGF10, FGFR2, FGFR3, ARAF, MMP9, CALM2, CCNE2, GADD45B, BRCA2, RAD51, TXNRD3, TCEB1, FH, GLI2, BMP2, HHIP, AKT2,	1.368	0.0473797	0.454549	www.genome.jp/kegg-bin/show_pathway?map=oas05200&multi_query=101101980%09yellow/443447%09yellow/101102060%09yellow/101103546%09yellow/780481%09yellow/101113714%09yellow/101107926%09yellow/101110561%09yellow/101119242%09yellow/101102191%09yellow/101107451%09yellow/780444%09yellow/443421%09yellow/101105629%09yellow/780519%09yellow/443074%09yellow/443548%09yellow/554324%09yellow/100305131%09yellow/1…
