# Supplementary material for: Temporal gene expression profiling during early-stage traumatic temporomandibular joint bony ankylosis in a sheep model
Source: BMC Oral Health. 2024 Feb 28;24:284. doi: 10.1186/s12903-024-03971-x (PMC10903020; doi:10.1186/s12903-024-03971-x)
Supplement: Supplementary file 4 — Additional file 4. [file 12903_2024_3971_MOESM4_ESM.xls]

## Sheet: Sheet1
Table name	Column name	Column meaning
Pathway Enrichment	Pathway_ID	Pathway index number, which is consistent with the pathway index number of the KEGG database.
	Pathway_Name	pathway name, which is consistent with the naming of pathway in the KEGG database.
	Population_mapped_id	The number of genes included in the pathway.
	Study_mapped_id	The number of differential genes matched with the pathway.
	Genes	The name of differential genes matched with the pathway.
	Enrichment	Enrichment degree, when the p value is the same, the greater the enrichment degree of pathway, the greater the influence of the experiment on pathway.
	P_value	P value, evaluate the significance level of pathway, (P <0.01indicates that pathway has significant difference, special background).
	FDR	The misjudgment rate, the judgment of the accuracy of p value, and the re-judgment of the significance level of pathway.

## Sheet: Sheet2
The signaling pathways involved in up-regulation of genes at each time point compared with the first day after operation.
Pathway_ID	Pathway_Name	Population_mapped_id	Study_mapped_id	Genes	Enrichment	P_value	FDR	Link
Up
Day 4 vs. Day1
oas00535	Proteoglycans BR	55	15	SDC1, SDC2, GPC4, GPC6, BGN, DCN, ECM2, FMOD, LUM, KERA, OGN, COL12A1, COL14A1, P3H1, COL15A1,	5.207	8.73148e-08	2.54959e-05	www.genome.jp/kegg-bin/show_pathway?map=oas00535&multi_query=101106837%09red/101108398%09red/101109518%09red/101106600%09red/101113884%09RoyalBlue/101103256%09RoyalBlue/443011%09red/443048%09red/101108189%09red/101111037%09red/101112967%09red/101112715%09red/101108451%09red/105608408%09RoyalBlue/101109808%09red/101120758%09red/101105862%09red/101102453%09red/101107327%09RoyalBlue/
oas04110	Cell cycle	130	22	CDK4, TGFB3, SMAD3, CCNE2, SKP2, CCNA2, CDK1, CCNB1, CCNB2, CCNB3, YWHAQ, PLK1, ANAPC13, CDC20, PTTG1, TTK, BUB1, BUB1B, MAD2L1, PCNA, ORC1, MCM4,	3.231	9.57613e-07	0.000139812	www.genome.jp/kegg-bin/show_pathway?map=oas04110&multi_query=100144756%09red/100144755%09RoyalBlue/101121809%09RoyalBlue/554323%09red/443169%09red/101118528%09RoyalBlue/100127219%09RoyalBlue/100302083%09RoyalBlue/101109811%09red/101109483%09red/100144758%09red/100216432%09red/101120694%09red/101115712%09red/101102288%09red/101117574%09red/101105713%09red/101104905%09RoyalBlue/101119934%09RoyalBlu…
oas03032	DNA replication proteins BR	130	21	ORC1, MCM4, CCNA2, CCNE2, GINS3, GINS4, MCM10, POLE2, POLE3, RFC3, PCNA, EXO1, GMNN, CCNB1, CCNB2, CCNB3, CDK1, SNRPD1, SNRPD2, PARP1, TOP2A,	3.084	3.65023e-06	0.000350645	www.genome.jp/kegg-bin/show_pathway?map=oas03032&multi_query=101115076%09red/101105420%09red/100144758%09red/101109811%09red/101106192%09RoyalBlue/101105096%09red/101116959%09red/101123472%09RoyalBlue/101106958%09red/101108210%09RoyalBlue/101123044%09red/101106138%09red/101121087%09RoyalBlue/101108399%09red/443155%09red/101120258%09red/101117456%09red/101120694%09red/101115712%09red/101102288%09r…
oas04512	ECM-receptor interaction	92	17	COL1A2, COL1A1, COL4A1, COL6A3, COL6A1, LAMA4, LAMB1, LAMC1, THBS3, THBS2, TNC, ITGA2, ITGA6, ITGA11, ITGB3, SDC1, HMMR,	3.528	4.80336e-06	0.000350645	www.genome.jp/kegg-bin/show_pathway?map=oas04512&multi_query=443512%09red/443483%09red/101115552%09red/443051%09red/101106490%09RoyalBlue/101111927%09red/101107969%09red/101105743%09red/101105588%09red/105608408%09RoyalBlue/101116784%09red/101116840%09red/101118337%09red/101119848%09red/443499%09RoyalBlue/101113656%09red/101105162%09red/100423047%09red/101109956%09RoyalBlue/101113884%09RoyalBlue/…
oas04151	PI3K-Akt signaling pathway	372	40	FGF7, NGF, IGF1, PDGFD, KITLG, ANGPT1, ANGPT2, EFNA1, FGFR2, NTRK2, PDGFRA, PDGFRB, KDR, MET, TEK, COL1A2, COL1A1, COL4A1, COL6A3, COL6A1, LAMA4, LAMB1, LAMC1, THBS3, THBS2, TNC, ITGA2, ITGA6, ITGA11, ITGB3, F2R, LPAR1, LPAR4, LPAR6, MAGI1, BRCA1, CDK4, CCNE2, YWHAQ, CREB3L1,	2.053	1.16496e-05	0.000680334	www.genome.jp/kegg-bin/show_pathway?map=oas04151&multi_query=101106508%09RoyalBlue/101103724%09RoyalBlue/443427%09RoyalBlue/443095%09red/101104540%09red/443318%09red/101117784%09red/443371%09red/443075%09RoyalBlue/497271%09red/497273%09red/101105624%09red/443548%09red/101116015%09red/101106012%09red/101122783%09red/101109969%09RoyalBlue/443087%09red/443076%09red/497272%09red/101118865%09RoyalBlue…
oas04015	Rap1 signaling pathway	207	26	RAPGEF5, F2R, LPAR1, LPAR4, RAPGEF4, RASGRP3, FGF7, NGF, IGF1, PDGFD, KITLG, ANGPT1, ANGPT2, EFNA1, FGFR2, PDGFRA, PDGFRB, KDR, MET, TEK, MAGI1, PRKD1, ITGB3, PFN2, PARD3, MAP2K6,	2.398	3.00885e-05	0.00146431	www.genome.jp/kegg-bin/show_pathway?map=oas04015&multi_query=101115080%09RoyalBlue/101108303%09red/101105757%09red/101114407%09RoyalBlue/443346%09red/101118506%09red/101112667%09RoyalBlue/101112196%09red/101101969%09red/101104023%09RoyalBlue/443095%09red/101104540%09red/443318%09red/101117784%09red/443371%09red/443075%09RoyalBlue/497271%09red/497273%09red/101105624%09red/443548%09red/101106012%09…
oas00536	Glycosaminoglycan binding proteins BR	214	25	CXCL12, NCAM1, WNT5A, FGF7, FGFR2, NRG1, PTN, FBN1, TNC, THBS3, THBS2, COL1A2, COL1A1, COL3A1, COL4A1, COL5A2, COL5A3, COL6A3, COL6A1, EFNA1, SLIT2, PLAT, PLAU, TFPI, HMMR,	2.23	0.000139757	0.00582988	www.genome.jp/kegg-bin/show_pathway?map=oas00536&multi_query=443539%09RoyalBlue/443342%09RoyalBlue/443472%09RoyalBlue/443540%09RoyalBlue/443418%09RoyalBlue/101121145%09red/443217%09RoyalBlue/101112759%09red/101109745%09red/443427%09RoyalBlue/443095%09red/443548%09red/443075%09RoyalBlue/678677%09red/101103149%09red/101109620%09red/101118337%09red/101116784%09red/101116840%09red/443512%09red/443483…
oas04510	Focal adhesion	209	24	COL1A2, COL1A1, COL4A1, COL6A3, COL6A1, LAMA4, LAMB1, LAMC1, THBS3, THBS2, TNC, ITGA2, ITGA6, ITGA11, ITGB3, PDGFD, IGF1, PDGFRA, PDGFRB, KDR, MET, MYL9, PARVA, CAV2,	2.192	0.000245418	0.00895777	www.genome.jp/kegg-bin/show_pathway?map=oas04510&multi_query=443512%09red/443483%09red/101115552%09red/443051%09red/101106490%09RoyalBlue/101111927%09red/101107969%09red/101105743%09red/101105588%09red/105608408%09RoyalBlue/101116784%09red/101116840%09red/101118337%09red/101119848%09red/443499%09RoyalBlue/101113656%09red/101105162%09red/100423047%09red/101109956%09RoyalBlue/101117784%09red/443318…
oas05410	Hypertrophic cardiomyopathy (HCM)	82	13	ITGA2, ITGA6, ITGA11, ITGB3, SGCD, SGCB, DES, TPM1, TPM2, LMNA, CACNA1C, IGF1, TGFB3,	3.027	0.000311819	0.0101168	www.genome.jp/kegg-bin/show_pathway?map=oas05410&multi_query=101119848%09red/443499%09RoyalBlue/101113656%09red/101105162%09red/100423047%09red/101109956%09RoyalBlue/101110936%09red/101113852%09red/101117308%09red/100145865%09red/101114931%09red/101107924%09red/101116562%09red/101112498%09RoyalBlue/101103425%09RoyalBlue/101107899%09RoyalBlue/443318%09red/554323%09red/443540%09RoyalBlue/
oas05414	Dilated cardiomyopathy (DCM)	85	13	ITGA2, ITGA6, ITGA11, ITGB3, SGCD, SGCB, DES, TPM1, TPM2, LMNA, CACNA1C, IGF1, TGFB3,	2.92	0.000447152	0.0130568	www.genome.jp/kegg-bin/show_pathway?map=oas05414&multi_query=101119848%09red/443499%09RoyalBlue/101113656%09red/101105162%09red/100423047%09red/101109956%09RoyalBlue/101110936%09red/101113852%09red/101117308%09red/100145865%09red/101114931%09red/101107924%09red/101112667%09RoyalBlue/101116562%09red/101112498%09RoyalBlue/443318%09red/554323%09red/443540%09RoyalBlue/
oas05412	Arrhythmogenic right ventricular cardiomyopathy (ARVC)	68	11	ITGA2, ITGA6, ITGA11, ITGB3, SGCD, SGCB, DES, LMNA, CACNA1C, JUP, GJA1,	3.088	0.000747205	0.0198349	www.genome.jp/kegg-bin/show_pathway?map=oas05412&multi_query=101119848%09red/443499%09RoyalBlue/101113656%09red/101105162%09red/100423047%09red/101109956%09RoyalBlue/101110936%09red/101113852%09red/101117308%09red/101107924%09red/780521%09RoyalBlue/101116562%09red/101112498%09RoyalBlue/101119486%09red/101122284%09red/
oas04360	Axon guidance	178	20	ABLIM3, EFNA1, EFNB2, EFNB1, EPHA7, ENAH, CXCL12, SLIT2, ROBO1, SEMA3A, SEMA3F, NRP1, CFL2, RHOD, CDK5, SEMA6D, MET, WNT5A, RYK, PARD3,	2.145	0.00103459	0.025175	www.genome.jp/kegg-bin/show_pathway?map=oas04360&multi_query=101122126%09RoyalBlue/101107592%09RoyalBlue/101118949%09red/101102442%09RoyalBlue/101105624%09red/101115469%09red/101120475%09red/101107288%09red/101104593%09red/101114005%09RoyalBlue/101121145%09red/443532%09RoyalBlue/100125611%09red/100125613%09red/101113580%09red/101122223%09red/101123225%09red/101118388%09red/101107745%09red/1011070…
oas04810	Regulation of actin cytoskeleton	215	22	LPAR1, LPAR4, CXCL12, F2R, FGF7, PDGFD, FGFR2, PDGFRA, PDGFRB, ITGA2, ITGA6, ITGA11, ITGB3, BDKRB2, RRAS2, MYL9, DIAPH3, ENAH, NCKAP1, PFN2, CFL2, IQGAP3,	1.954	0.0020304	0.0456058	www.genome.jp/kegg-bin/show_pathway?map=oas04810&multi_query=443346%09red/101118506%09red/101121145%09red/443532%09RoyalBlue/101105757%09red/443095%09red/101117784%09red/443548%09red/101106012%09red/101122783%09red/101119848%09red/443499%09RoyalBlue/101113656%09red/101105162%09red/641296%09RoyalBlue/443217%09RoyalBlue/101106739%09RoyalBlue/494433%09RoyalBlue/100423047%09red/101109956%09RoyalBlue/…
oas04392	Hippo signaling pathway - multiple species	28	6	FAT4, FRMD6, AJUBA, YAP1, TEAD2, TEAD1,	4.091	0.0028227	0.0588735	www.genome.jp/kegg-bin/show_pathway?map=oas04392&multi_query=101123237%09red/101106265%09red/101104666%09RoyalBlue/101115526%09RoyalBlue/101102150%09red/100913160%09red/101105097%09red/101120947%09red/101113613%09RoyalBlue/
oas04390	Hippo signaling pathway	155	17	PARD3, YAP1, AJUBA, FRMD6, TP53BP2, TEAD2, TEAD1, CTGF, BIRC5, TGFB3, SMAD3, BMPR1A, SMAD1, WNT5A, FZD6, YWHAQ, SNAI2,	2.094	0.00309024	0.0601568	www.genome.jp/kegg-bin/show_pathway?map=oas04390&multi_query=101110782%09red/100913160%09red/101102150%09red/101106265%09red/101104666%09RoyalBlue/101115526%09RoyalBlue/101108587%09red/101105097%09red/101120947%09red/100303607%09red/443427%09RoyalBlue/101123390%09red/494433%09RoyalBlue/554323%09red/101111414%09RoyalBlue/443169%09red/101112282%09red/443229%09red/101115522%09RoyalBlue/101109745%09r…
oas04114	Oocyte meiosis	119	14	IGF1, AURKA, YWHAQ, CDK1, PLK1, CCNB2, FBXO5, ANAPC13, CDC20, PTTG1, CCNB1, BUB1, MAD2L1, CCNE2,	2.246	0.00369533	0.0674397	www.genome.jp/kegg-bin/show_pathway?map=oas04114&multi_query=443318%09red/101112667%09RoyalBlue/100216431%09red/101102192%09RoyalBlue/101110448%09RoyalBlue/101116316%09RoyalBlue/101110124%09RoyalBlue/101117574%09red/101123454%09RoyalBlue/100216432%09red/101105713%09red/101115712%09red/101103731%09red/101115335%09red/101110548%09red/101116829%09red/101120694%09red/101117404%09red/101109094%09red/1…
oas04812	Cytoskeleton proteins BR	534	42	ACTA2, MYO1B, MYH10, MYL6, MYL9, PFN2, CFL2, DSTN, TPM1, TPM2, SPTBN1, AFAP1, ANLN, CALD1, CTTN, EPB41L2, IQGAP3, PARVA, PLS3, SHROOM4, TJP1, LIMA1, KRT34, DES, SYNC, LMNA, KIF2C, KIF11, KIF15, KIF18A, KIF20B, KIF20A, KIF23, STMN1, DYX1C1, CLIP2, MAP1B, MAP4, MAP1LC3C, PRC1, TBCA, SUMO2,	1.502	0.00537689	0.0890935	www.genome.jp/kegg-bin/show_pathway?map=oas04812&multi_query=101121051%09red/101115545%09RoyalBlue/101117822%09red/101104826%09RoyalBlue/101114605%09RoyalBlue/101112182%09RoyalBlue/101108844%09red/100135445%09red/101121534%09red/101114336%09RoyalBlue/101106682%09RoyalBlue/105613048%09red/101118388%09red/101119923%09red/101119493%09RoyalBlue/101109168%09RoyalBlue/101103980%09RoyalBlue/100145865%09…
oas03036	Chromosome and associated proteins BR	1207	83	RFC3, H2AFZ, RBBP7, UHRF1, SMC2, NCAPG, TOP2A, CENPE, CENPF, CENPL, CENPN, CENPP, CENPU, BIRC5, CDCA8, AURKB, CASC5, NDC80, NUF2, OIP5, MAD2L1, BUB1B, BUB1, ZW10, KIF2C, TTK, PLK1, NEK2, ERI2, CEP55, IFT20, PARP1, CEP89, CCNA2, CCNB1, CCNB2, CCNB3, CCNE2, AURKA, CDK1, GSG2, PLK2, PLK4, STIL, BRCA1, RAN, BRCA2, ORC1, PKD2, PRC1, RACGAP1, NDE1, TMEM17, TTC8, IFT43, IFT81, IFT22, DPCD, TCTEX1D2, ARL…	1.313	0.00549207	0.0890935	www.genome.jp/kegg-bin/show_pathway?map=oas03036&multi_query=101116633%09RoyalBlue/101108516%09RoyalBlue/101123257%09RoyalBlue/101108399%09red/101123132%09RoyalBlue/443235%09red/100135447%09RoyalBlue/101108494%09RoyalBlue/101123600%09RoyalBlue/101110136%09RoyalBlue/101104546%09RoyalBlue/101121826%09RoyalBlue/101107264%09RoyalBlue/101104249%09RoyalBlue/101106632%09RoyalBlue/101113778%09RoyalBlue/1…
oas01001	Protein kinases BR	529	41	PRKG1, AURKA, AURKB, MASTL, CDC42BPA, CIT, MELK, NUAK1, DCLK1, PRKD1, CDK1, CDK4, CDK5, CDK14, MAP2K6, BUB1, BUB1B, GSG2, NEK2, PLK1, PLK2, PLK4, PBK, TTK, TRPM6, BMPR1A, PDGFRA, PDGFRB, FGFR2, KDR, MET, NTRK2, EPHA7, TIE1, TEK, ROR1, ROR2, DDR2, RYK, YES1, PKDCC,	1.48	0.00755559	0.116118	www.genome.jp/kegg-bin/show_pathway?map=oas01001&multi_query=443010%09red/101118410%09RoyalBlue/101107639%09RoyalBlue/101118101%09RoyalBlue/100216431%09red/101106860%09red/101107709%09RoyalBlue/101122444%09RoyalBlue/101110124%09RoyalBlue/101111789%09RoyalBlue/101119067%09red/101102442%09RoyalBlue/101114291%09red/101107309%09red/101108265%09RoyalBlue/101107019%09RoyalBlue/101114080%09RoyalBlue/101…
oas04540	Gap junction	93	11	GJA1, LPAR1, PDGFD, PDGFRA, PDGFRB, CDK1, TJP1, HTR2A, GUCY1A3, GUCY1B3, PRKG1,	2.258	0.00915166	0.133614	www.genome.jp/kegg-bin/show_pathway?map=oas04540&multi_query=101122284%09red/443346%09red/101117784%09red/101106012%09red/101122783%09red/101118865%09RoyalBlue/101102732%09RoyalBlue/101114005%09RoyalBlue/101103190%09RoyalBlue/101109858%09RoyalBlue/100302357%09RoyalBlue/100216432%09red/443200%09red/101112667%09RoyalBlue/443018%09red/101113317%09RoyalBlue/101118410%09RoyalBlue/101110000%09red/44316…
oas04914	Progesterone-mediated oocyte maturation	94	11	AURKA, CDK1, CCNA2, CCNB1, CCNB2, CCNB3, PLK1, IGF1, BUB1, MAD2L1, ANAPC13,	2.234	0.00989082	0.13753	www.genome.jp/kegg-bin/show_pathway?map=oas04914&multi_query=101121455%09RoyalBlue/101117348%09RoyalBlue/101109759%09RoyalBlue/101110015%09RoyalBlue/100194428%09RoyalBlue/100217411%09RoyalBlue/101112667%09RoyalBlue/100216431%09red/101102192%09RoyalBlue/101110448%09RoyalBlue/101116316%09RoyalBlue/101123454%09RoyalBlue/100216432%09red/100144758%09red/101110124%09RoyalBlue/101120694%09red/101115712%…
oas04520	Adherens junction	70	9	PVRL3, PARD3, LMO7, TJP1, PTPRB, MET, YES1, SNAI2, SMAD3,	2.455	0.0104629	0.138871	www.genome.jp/kegg-bin/show_pathway?map=oas04520&multi_query=101113983%09red/101110782%09red/101107592%09RoyalBlue/101114336%09RoyalBlue/101102742%09red/443200%09red/101121760%09red/101108643%09RoyalBlue/101121292%09RoyalBlue/780521%09RoyalBlue/443076%09red/101104362%09red/100127220%09red/443169%09red/101123600%09RoyalBlue/101110136%09RoyalBlue/
oas03010	Ribosome	248	22	RPS7, RPS8, RPS10, RPS13, RPS14, RPS18, RPS20, RPS21, RPS26, RPS26, RPSA, MRPL30, RPL14, RPL22, RPL24, RPL26L1, RPL27, RPL27A, RPL29, RPL31, RPL32, RPL39,	1.694	0.01095	0.139018	www.genome.jp/kegg-bin/show_pathway?map=oas03010&multi_query=101114496%09red/101117800%09red/101115487%09red/101115399%09red/101102145%09red/100036761%09red/100135683%09red/101112152%09red/443468%09red/106990112%09red/100125628%09red/101107082%09red/100135440%09RoyalBlue/100135452%09red/101122293%09red/101112181%09red/101108162%09red/101113347%09red/106991620%09red/101113539%09red/101104219%09red…
oas05200	Pathways in cancer	533	40	BIRC5, WNT5A, FZD6, F2R, LPAR1, LPAR4, LPAR6, CXCL12, COL4A1, LAMA4, LAMB1, LAMC1, ITGA2, ITGA6, BDKRB2, EDNRA, RASGRP3, PDGFRA, PDGFRB, IGF1, KITLG, MET, FGF7, FGFR2, MMP2, CDK4, JUP, RUNX1T1, CKS1B, SKP2, CCNE2, TGFB3, SMAD3, MECOM, BRCA2, RAD51, GSTM3, EPAS1, HEY1, HEY2,	1.433	0.0136774	0.166409	www.genome.jp/kegg-bin/show_pathway?map=oas05200&multi_query=780521%09RoyalBlue/101123390%09red/101109745%09red/101122197%09red/101105757%09red/443346%09red/101118506%09red/101114118%09red/101117003%09RoyalBlue/101102442%09RoyalBlue/101121145%09red/443532%09RoyalBlue/443013%09RoyalBlue/101112667%09RoyalBlue/101115552%09red/101107969%09red/101105743%09red/101105588%09red/101119848%09red/101113656%…
oas04515	Cell adhesion molecules BR	175	16	MPZL1, PVRL3, LSAMP, MCAM, NCAM1, ROBO1, ITGA2, ITGA6, ITGA11, ITGB3, CDH5, CDH11, PCDH18, FAT1, FAT4, CLSTN1,	1.746	0.0213065	0.24886	www.genome.jp/kegg-bin/show_pathway?map=oas04515&multi_query=101115590%09red/101111153%09RoyalBlue/101105678%09RoyalBlue/101113983%09red/101104028%09red/101114151%09RoyalBlue/101115652%09red/101112759%09red/100125613%09red/101119848%09red/443499%09RoyalBlue/101113656%09red/101105162%09red/641296%09RoyalBlue/443217%09RoyalBlue/101106739%09RoyalBlue/494433%09RoyalBlue/100423047%09red/101109956%09Ro…
oas03011	Ribosome BR	283	23	RPS7, RPS8, RPS10, RPS13, RPS14, RPS18, RPS20, RPS21, RPS26, RPS26, RPSA, RPL14, RPL22, RPL24, RPL26L1, RPL27, RPL27A, RPL29, RPL31, RPL32, RPL39, MRPL30, MRPL37,	1.552	0.0243062	0.272977	www.genome.jp/kegg-bin/show_pathway?map=oas03011&multi_query=101114496%09red/101117800%09red/101115487%09red/101115399%09red/101102145%09red/100036761%09red/100135683%09red/101112152%09red/443468%09red/106990112%09red/100125628%09red/100135440%09RoyalBlue/100135452%09red/101122293%09red/101112181%09red/101108162%09red/101113347%09red/106991620%09red/101113539%09red/101104219%09red/443070%09red/10…
oas05144	Malaria	56	7	SDC1, SDC2, MET, GYPC, TGFB3, THBS3, THBS2,	2.387	0.0261286	0.282576	www.genome.jp/kegg-bin/show_pathway?map=oas05144&multi_query=101106837%09red/101108398%09red/100147790%09RoyalBlue/443075%09RoyalBlue/443076%09red/100885767%09red/678682%09RoyalBlue/554262%09RoyalBlue/554263%09RoyalBlue/443342%09RoyalBlue/554323%09red/443418%09RoyalBlue/443539%09RoyalBlue/443540%09RoyalBlue/443206%09RoyalBlue/101116784%09red/101116840%09red/641296%09RoyalBlue/494433%09RoyalBlue/
oas04090	CD molecules BR	445	33	CD34, ITGA2, ITGA6, NCAM1, CD59, ITGB3, NT5E, THY1, CD93, CD109, PVRL3, SDC1, PDGFRA, PDGFRB, F3, CDH5, MCAM, DDR2, HMMR, CD200, TEK, TSPAN7, GYPC, CD248, TNFSF11, CD276, BMPR1A, NRP1, KDR, CDCP1, JAM2, FGFR2, SDC2,	1.416	0.0274983	0.286308	www.genome.jp/kegg-bin/show_pathway?map=oas04090&multi_query=443437%09RoyalBlue/443398%09RoyalBlue/641296%09RoyalBlue/443217%09RoyalBlue/101106739%09RoyalBlue/443216%09RoyalBlue/494433%09RoyalBlue/101119731%09RoyalBlue/443435%09RoyalBlue/100192432%09RoyalBlue/101105675%09red/101110864%09RoyalBlue/101120462%09RoyalBlue/101113884%09RoyalBlue/101102917%09RoyalBlue/101111153%09RoyalBlue/101119848%09r…
oas05222	Small cell lung cancer	96	10	CDK4, CKS1B, SKP2, CCNE2, COL4A1, LAMA4, LAMB1, LAMC1, ITGA2, ITGA6,	1.989	0.0284347	0.286308	www.genome.jp/kegg-bin/show_pathway?map=oas05222&multi_query=100302083%09RoyalBlue/101115240%09RoyalBlue/100885762%09RoyalBlue/101120573%09RoyalBlue/101120670%09RoyalBlue/100144756%09red/101113974%09red/101109483%09red/100127219%09RoyalBlue/101109811%09red/100144755%09RoyalBlue/101121809%09RoyalBlue/101115552%09red/101107969%09red/101105743%09red/101105588%09red/101119848%09red/101113656%09red/10…
oas04610	Complement and coagulation cascades	98	10	F3, F8, F2R, BDKRB2, TFPI, PROS1, PLAT, PLAU, MASP1, CD59,	1.948	0.0322071	0.313482	www.genome.jp/kegg-bin/show_pathway?map=oas04610&multi_query=101118918%09red/101123649%09RoyalBlue/100359363%09red/101103256%09RoyalBlue/101105757%09red/101108612%09RoyalBlue/101112329%09RoyalBlue/101120781%09red/101120391%09red/443407%09RoyalBlue/101122999%09red/101118332%09red/100302501%09red/100302564%09RoyalBlue/443388%09RoyalBlue/101115705%09RoyalBlue/101111065%09red/443217%09RoyalBlue/49443…
oas00534	Glycosaminoglycan biosynthesis - heparan sulfate / heparin	25	4	EXTL2, EXTL3, EXT1, NDST1,	3.055	0.0392701	0.369899	www.genome.jp/kegg-bin/show_pathway?map=oas00534&multi_query=101115079%09red/101108814%09red/101114877%09red/101102810%09red/
oas05418	Fluid shear stress and atherosclerosis	146	13	CAV2, SDC1, SDC2, GSTM3, TXN, PLAT, CDH5, KDR, ITGB3, MAP2K6, MMP2, BMPR1A, SUMO2,	1.7	0.0426713	0.389376	www.genome.jp/kegg-bin/show_pathway?map=oas05418&multi_query=100126571%09red/101106837%09red/101108398%09red/101113845%09RoyalBlue/100037663%09red/100135450%09RoyalBlue/443439%09red/101103256%09RoyalBlue/101118332%09red/101107462%09red/443087%09red/101103425%09RoyalBlue/101117348%09RoyalBlue/101109759%09RoyalBlue/101110015%09RoyalBlue/101121455%09RoyalBlue/100423047%09red/101121729%09RoyalBlue/10…
oas04310	Wnt signaling pathway	147	13	WNT5A, SERPINF1, SFRP1, SFRP2, SFRP4, FZD6, WISP1, GPC4, ROR1, ROR2, RYK, PRICKLE1, DAAM1,	1.688	0.0446767	0.395321	www.genome.jp/kegg-bin/show_pathway?map=oas04310&multi_query=101109745%09red/100192425%09red/101121066%09red/100302355%09red/101107858%09red/101122197%09red/101116364%09RoyalBlue/780521%09RoyalBlue/101123600%09RoyalBlue/101110136%09RoyalBlue/101120418%09red/101117625%09RoyalBlue/101102488%09RoyalBlue/101119116%09RoyalBlue/101109518%09red/101109659%09red/101109779%09red/101114583%09red/101115695%0…
Day 7 vs. Day1
oas00535	Proteoglycans BR	55	19	SDC1, SDC2, GPC4, GPC6, TGFBR3, CD74, BGN, DCN, ECM2, ASPN, FMOD, LUM, KERA, PRELP, OGN, COL12A1, COL14A1, P3H1, COL15A1,	4.326	2.05742e-08	6.81005e-06	www.genome.jp/kegg-bin/show_pathway?map=oas00535&multi_query=101106837%09red/101108398%09red/101109518%09red/101106600%09red/101102437%09red/101102561%09red/101113884%09RoyalBlue/101103256%09RoyalBlue/443011%09red/443048%09red/101108189%09red/101108885%09red/101111037%09red/101112967%09red/101112715%09red/101111470%09red/101108451%09red/105608408%09RoyalBlue/101109808%09red/101120758%09red/101105…
oas04360	Axon guidance	178	34	NTNG1, TRPC1, TRPC4, PPP3CC, PTK2, ABLIM3, PAK3, ROCK2, EFNA1, EFNA5, EFNB2, EFNB1, EPHA7, ENAH, CXCL12, GNAI1, ROBO1, SRGAP1, SEMA3A, NRP1, CFL1, CFL2, CDK5, SEMA6D, MET, ARHGEF12, RRAS, PTCH1, SMO, ILK, WNT5A, RYK, PIK3R3, PARD3,	2.392	1.39796e-06	0.000231362	www.genome.jp/kegg-bin/show_pathway?map=oas04360&multi_query=101120121%09red/101122126%09RoyalBlue/101105204%09red/101102401%09red/101115429%09red/101120842%09red/101107592%09RoyalBlue/101118949%09red/101110391%09red/101103800%09red/101105624%09red/101115792%09red/101115469%09red/101120475%09red/101107288%09red/101104593%09red/101114005%09RoyalBlue/101121145%09red/443532%09RoyalBlue/101116393%09r…
oas04015	Rap1 signaling pathway	207	36	RAPGEF5, CALML4, F2R, LPAR1, LPAR4, ADCY2, PLCB4, RASGRP3, FGF7, FGF5, IGF1, PDGFD, KITLG, VEGFC, ANGPT1, ANGPT2, EFNA1, EFNA5, EGFR, PDGFRA, PDGFRB, FLT4, KDR, MET, TEK, PRKD1, GNAI1, RALA, ITGB3, PFN2, PARD3, MLLT4, MAP2K6, PIK3R3, PLCE1, RRAS,	2.178	6.69113e-06	0.000738255	www.genome.jp/kegg-bin/show_pathway?map=oas04015&multi_query=101115080%09RoyalBlue/101108303%09red/101113058%09RoyalBlue/100037684%09red/101105757%09red/101114407%09RoyalBlue/443346%09red/101118506%09red/101102089%09red/101112667%09RoyalBlue/101106864%09red/101101969%09red/101104023%09RoyalBlue/101116004%09RoyalBlue/443095%09red/100642180%09red/443318%09red/101117784%09red/443371%09red/101105629%…
oas04110	Cell cycle	130	26	CDK4, E2F5, TGFB3, SMAD3, CCNE2, SKP2, CCNA2, CDK1, CCNB1, CCNB2, CCNB3, YWHAQ, PLK1, WEE1, ANAPC13, CDC20, PTTG1, TTK, BUB1, BUB1B, MAD2L1, CHEK1, PCNA, ORC1, ORC5, MCM4,	2.504	1.01523e-05	0.000840101	www.genome.jp/kegg-bin/show_pathway?map=oas04110&multi_query=100144756%09red/105606975%09RoyalBlue/101121809%09RoyalBlue/101114117%09red/554323%09red/443169%09red/101118528%09RoyalBlue/100127219%09RoyalBlue/100302083%09RoyalBlue/101109811%09red/101109483%09red/100144758%09red/100216432%09red/101120694%09red/101115712%09red/101102288%09red/101117574%09red/101105713%09red/100885761%09red/101104905%…
oas04151	PI3K-Akt signaling pathway	372	52	FGF7, FGF5, IGF1, PDGFD, KITLG, VEGFC, ANGPT1, ANGPT2, EFNA1, EFNA5, EGFR, NTRK2, PDGFRA, PDGFRB, FLT4, KDR, MET, TEK, GHR, OSMR, COL1A2, COL1A1, COL4A1, COL6A3, COL6A1, LAMA4, LAMB1, LAMC1, THBS3, THBS4, THBS2, TNC, VWF, ITGA2, ITGA6, ITGA11, ITGB3, PTK2, PIK3R3, F2R, LPAR1, LPAR4, LPAR6, GNB5, GNG11, PPP2R3A, BRCA1, G6PC3, CDK4, CCNE2, YWHAQ, CREB3L1,	1.75	4.73987e-05	0.00276423	www.genome.jp/kegg-bin/show_pathway?map=oas04151&multi_query=101106508%09RoyalBlue/101103724%09RoyalBlue/443427%09RoyalBlue/101116004%09RoyalBlue/443095%09red/100642180%09red/443318%09red/101117784%09red/443371%09red/101105629%09red/497271%09red/497273%09red/101105624%09red/101115792%09red/780479%09red/101116015%09red/101106012%09red/101122783%09red/101109969%09RoyalBlue/101117247%09red/443087%09…
oas04510	Focal adhesion	209	34	COL1A2, COL1A1, COL4A1, COL6A3, COL6A1, LAMA4, LAMB1, LAMC1, THBS3, THBS4, THBS2, TNC, VWF, ITGA2, ITGA6, ITGA11, ITGB3, PDGFD, IGF1, VEGFC, PDGFRA, PDGFRB, KDR, EGFR, FLT4, MET, ROCK2, MYL9, ILK, PARVA, PTK2, PIK3R3, PAK3,	2.037	5.01069e-05	0.00276423	www.genome.jp/kegg-bin/show_pathway?map=oas04510&multi_query=443512%09red/443483%09red/101115552%09red/443051%09red/101106490%09RoyalBlue/101111927%09red/101107969%09red/101105743%09red/101105588%09red/105608408%09RoyalBlue/101116784%09red/101115211%09red/101107864%09RoyalBlue/101116840%09red/101118337%09red/101110931%09red/101120495%09RoyalBlue/101119848%09red/443499%09RoyalBlue/101113656%09red/…
oas04512	ECM-receptor interaction	92	19	COL1A2, COL1A1, COL4A1, COL6A3, COL6A1, LAMA4, LAMB1, LAMC1, THBS3, THBS4, THBS2, TNC, VWF, ITGA2, ITGA6, ITGA11, ITGB3, SDC1, HMMR,	2.586	9.83843e-05	0.00465217	www.genome.jp/kegg-bin/show_pathway?map=oas04512&multi_query=443512%09red/443483%09red/101115552%09red/443051%09red/101106490%09RoyalBlue/101111927%09red/101107969%09red/101105743%09red/101105588%09red/105608408%09RoyalBlue/101116784%09red/101115211%09red/101107864%09RoyalBlue/101116840%09red/101118337%09red/101110931%09red/101120495%09RoyalBlue/101119848%09red/443499%09RoyalBlue/101113656%09red/…
oas04392	Hippo signaling pathway - multiple species	28	9	FAT4, FRMD6, STK3, AJUBA, YAP1, WWTR1, TEAD2, TEAD1, TEAD3,	4.025	0.000218523	0.00846135	www.genome.jp/kegg-bin/show_pathway?map=oas04392&multi_query=101123237%09red/101106265%09red/101106085%09red/101104666%09RoyalBlue/101115526%09RoyalBlue/101102150%09red/100913160%09red/101120978%09red/101105097%09red/101120947%09red/101122474%09red/101113613%09RoyalBlue/
oas03032	DNA replication proteins BR	130	23	ORC1, ORC5, MCM4, CCNA2, CCNE2, GINS3, GINS4, MCM10, PRIM1, POLE2, RFC4, PCNA, EXO1, GMNN, CCNB1, CCNB2, CCNB3, CDK1, NHP2, SNRPD2, RAD50, PARP1, TOP2A,	2.215	0.000230067	0.00846135	www.genome.jp/kegg-bin/show_pathway?map=oas03032&multi_query=101115076%09red/101121088%09red/101105420%09red/100144758%09red/101109811%09red/101106192%09RoyalBlue/101105096%09red/101116959%09red/101106958%09red/101105645%09red/101123044%09red/101121087%09RoyalBlue/101112103%09red/443155%09red/101120258%09red/101117456%09red/101120694%09red/101115712%09red/101102288%09red/100216432%09red/101103564…
oas03036	Chromosome and associated proteins BR	1207	126	RFC4, HMGN2, HMGN5, TAF9B, RBBP7, SMYD2, PRMT1, DPY30, SCMH1, BANF1, SMC2, SMC4, NCAPG, TOP2A, CENPA, CENPE, CENPF, CENPL, CENPN, CENPP, CENPU, BIRC5, CDCA8, AURKB, CASC5, NDC80, NUF2, SPC25, OIP5, MAD2L1, BUB1B, BUB1, ZW10, KIF2C, TTK, PLK1, NEK2, PPP2R3A, CBX5, TDRD12, ERI2, ERI3, CEP41, CEP55, CETN3, CNTLN, IFT20, LRRCC1, PARP1, CEP89, RPGRIP1L, CCNA2, CCNB1, CCNB2, CCNB3, CCNE2, AURKA, CDK1, …	1.307	0.000806265	0.0266874	www.genome.jp/kegg-bin/show_pathway?map=oas03036&multi_query=101116633%09RoyalBlue/101123257%09RoyalBlue/101112103%09red/101108494%09RoyalBlue/101115771%09red/101108552%09red/101123600%09RoyalBlue/101110136%09RoyalBlue/101121826%09RoyalBlue/101117906%09red/101106632%09RoyalBlue/101120116%09RoyalBlue/101113552%09RoyalBlue/101113815%09RoyalBlue/101102956%09RoyalBlue/101108066%09RoyalBlue/101106657%…
oas04810	Regulation of actin cytoskeleton	215	31	LPAR1, LPAR4, CXCL12, F2R, FGF7, FGF5, PDGFD, EGFR, PDGFRA, PDGFRB, ITGA2, ITGA6, ITGA11, ITGB3, GNA12, FGD1, PTK2, RRAS, RRAS2, PIK3R3, ARHGEF12, PAK3, ROCK2, MYL9, DIAPH3, ENAH, NCKAP1, ABI2, PFN2, CFL1, CFL2,	1.805	0.000920649	0.0273972	www.genome.jp/kegg-bin/show_pathway?map=oas04810&multi_query=443346%09red/101118506%09red/101121145%09red/443532%09RoyalBlue/101105757%09red/101116004%09RoyalBlue/443095%09red/100642180%09red/101117784%09red/780479%09red/101106012%09red/101122783%09red/101119848%09red/443499%09RoyalBlue/101113656%09red/101105162%09red/641296%09RoyalBlue/101106739%09RoyalBlue/494433%09RoyalBlue/100423047%09red/101…
oas05200	Pathways in cancer	533	63	CTNNA1, BIRC5, WNT5A, FZD6, F2R, LPAR1, LPAR4, LPAR6, GNA12, ARHGEF12, ROCK2, CXCL12, GNAI1, ADCY2, GNB5, GNG11, COL4A1, LAMA4, LAMB1, LAMC1, ITGA2, ITGA6, PTK2, PIK3R3, FOXO1, EDNRA, PLCB4, IL6ST, RASGRP3, VEGFC, EGFR, PDGFRA, PDGFRB, IGF1, KITLG, MET, FGF7, FGF5, MMP2, CDK4, CCDC6, TFG, CALML4, RALA, JUP, RUNX1T1, CKS1B, SKP2, CCNE2, TGFB3, SMAD3, MECOM, BRCA2, RAD51, GSTM3, MGST2, EPAS1, HEY1,…	1.48	0.000993251	0.0273972	www.genome.jp/kegg-bin/show_pathway?map=oas05200&multi_query=101112313%09red/101101980%09RoyalBlue/780521%09RoyalBlue/101123390%09red/101109745%09red/101122197%09red/101105757%09red/443346%09red/101118506%09red/101114118%09red/101111070%09red/101117003%09RoyalBlue/101117190%09red/101103800%09red/101121145%09red/443532%09RoyalBlue/101116393%09red/443013%09RoyalBlue/101102089%09red/101112667%09Roya…
oas00536	Glycosaminoglycan binding proteins BR	214	30	CXCL12, NCAM1, BMP4, WNT5A, FGF7, FGF5, NRG1, PTN, FBN1, TNC, THBS3, THBS4, THBS2, COL1A2, COL1A1, COL3A1, COL4A1, COL5A2, COL5A3, COL6A3, COL6A1, EFNA1, EFNA5, PLAT, TFPI, HYAL1, SLC8A1, HMMR, LYVE1, CEMIP,	1.755	0.00173401	0.0441506	www.genome.jp/kegg-bin/show_pathway?map=oas00536&multi_query=443539%09RoyalBlue/443342%09RoyalBlue/443472%09RoyalBlue/443540%09RoyalBlue/443418%09RoyalBlue/101121145%09red/101112759%09red/443502%09red/101109745%09red/443427%09RoyalBlue/101116004%09RoyalBlue/443095%09red/100642180%09red/678677%09red/101103149%09red/101109620%09red/101118337%09red/101116784%09red/101115211%09red/101107864%09RoyalBl…
oas04014	Ras signaling pathway	230	31	FGF7, FGF5, IGF1, PDGFD, KITLG, VEGFC, ANGPT1, ANGPT2, EFNA1, EFNA5, EGFR, NTRK2, PDGFRA, PDGFRB, FLT4, KDR, MET, TEK, GAB1, RASGRP3, GNB5, GNG11, CALML4, RRAS, RRAS2, PAK3, PIK3R3, MLLT4, RAPGEF5, RALA, PLCE1,	1.688	0.00273886	0.0609492	www.genome.jp/kegg-bin/show_pathway?map=oas04014&multi_query=101106508%09RoyalBlue/101116004%09RoyalBlue/443095%09red/100642180%09red/443318%09red/101117784%09red/443371%09red/101105629%09red/497271%09red/497273%09red/101105624%09red/101115792%09red/780479%09red/101116015%09red/101106012%09red/101122783%09red/101109969%09RoyalBlue/101117247%09red/443087%09red/443076%09red/497272%09red/101112165%0…
oas05414	Dilated cardiomyopathy (DCM)	85	15	ITGA2, ITGA6, ITGA11, ITGB3, SGCD, SGCB, DES, TPM1, TPM2, EMD, ADCY2, CACNA1C, PLN, IGF1, TGFB3,	2.21	0.00276205	0.0609492	www.genome.jp/kegg-bin/show_pathway?map=oas05414&multi_query=101119848%09red/443499%09RoyalBlue/101113656%09red/101105162%09red/100423047%09red/101109956%09RoyalBlue/101110936%09red/101113852%09red/101117308%09red/100145865%09red/101114931%09red/101109247%09red/101102089%09red/101112667%09RoyalBlue/101116562%09red/101112498%09RoyalBlue/101102067%09red/443318%09red/554323%09red/443540%09RoyalBlue/
oas05410	Hypertrophic cardiomyopathy (HCM)	82	14	ITGA2, ITGA6, ITGA11, ITGB3, SGCD, SGCB, DES, TPM1, TPM2, EMD, CACNA1C, PRKAB2, IGF1, TGFB3,	2.138	0.00512216	0.102577	www.genome.jp/kegg-bin/show_pathway?map=oas05410&multi_query=101119848%09red/443499%09RoyalBlue/101113656%09red/101105162%09red/100423047%09red/101109956%09RoyalBlue/101110936%09red/101113852%09red/101117308%09red/100145865%09red/101114931%09red/101109247%09red/101116562%09red/101112498%09RoyalBlue/101113114%09red/443318%09red/554323%09red/443540%09RoyalBlue/
oas01001	Protein kinases BR	529	59	PRKG1, AURKA, AURKB, MAST4, MASTL, ROCK2, CDC42BPA, CIT, CAMK1D, CHEK1, MELK, NUAK1, DCLK1, DCLK2, PRKD1, KALRN, CASK, CDK1, CDK4, CDK5, CDK14, CDK16, MAP2K6, MAP4K5, PAK3, STRADB, STK3, ILK, NPR2, BUB1, BUB1B, GSG2, NEK2, PLK1, PLK2, PLK4, TLK1, PBK, TTK, WEE1, TRIM24, BMPR1A, EGFR, PDGFRA, PDGFRB, FLT4, KDR, MET, NTRK2, EPHA7, TIE1, TEK, ROR1, ROR2, DDR2, RYK, PTK2, YES1, PKDCC,	1.397	0.00526829	0.102577	www.genome.jp/kegg-bin/show_pathway?map=oas01001&multi_query=443010%09red/101118410%09RoyalBlue/101107639%09RoyalBlue/101118101%09RoyalBlue/100216431%09red/101106860%09red/101107709%09RoyalBlue/101122444%09RoyalBlue/101110124%09RoyalBlue/101111789%09RoyalBlue/101111802%09RoyalBlue/101122306%09red/101119067%09red/101103800%09red/101114291%09red/101107309%09red/101108265%09RoyalBlue/101107019%09Roy…
oas00510	N-Glycan biosynthesis	51	10	DPAGT1, ALG14, DPM2, ALG3, ALG8, STT3A, RPN2, DAD1, DDOST, B4GALT2,	2.455	0.00632164	0.115142	www.genome.jp/kegg-bin/show_pathway?map=oas00510&multi_query=101107219%09red/101108526%09red/101122767%09red/101121650%09red/101109656%09red/101110978%09red/100037676%09red/101106014%09red/100037660%09red/101106798%09RoyalBlue/101114825%09red/
oas04540	Gap junction	93	15	GJA1, LPAR1, GNAI1, PDGFD, PDGFRA, PDGFRB, EGFR, CDK1, TJP1, ADCY2, HTR2A, PLCB4, GUCY1A3, GUCY1B3, PRKG1,	2.02	0.00660936	0.115142	www.genome.jp/kegg-bin/show_pathway?map=oas04540&multi_query=101122284%09red/443346%09red/101116393%09red/101117784%09red/101106012%09red/101122783%09red/780479%09red/101114005%09RoyalBlue/101103190%09RoyalBlue/101109858%09RoyalBlue/100302357%09RoyalBlue/100216432%09red/443200%09red/101102089%09red/101112667%09RoyalBlue/443018%09red/101106864%09red/101113317%09RoyalBlue/101118410%09RoyalBlue/1011…
oas05412	Arrhythmogenic right ventricular cardiomyopathy (ARVC)	68	12	ITGA2, ITGA6, ITGA11, ITGB3, SGCD, SGCB, DES, EMD, CACNA1C, JUP, CTNNA1, GJA1,	2.21	0.00705065	0.116688	www.genome.jp/kegg-bin/show_pathway?map=oas05412&multi_query=101119848%09red/443499%09RoyalBlue/101113656%09red/101105162%09red/100423047%09red/101109956%09RoyalBlue/101110936%09red/101113852%09red/101117308%09red/101109247%09red/101101980%09RoyalBlue/780521%09RoyalBlue/101116562%09red/101112498%09RoyalBlue/101119486%09red/101112313%09red/101122284%09red/
oas04520	Adherens junction	70	12	PVRL3, PARD3, MLLT4, LMO7, TJP1, CTNNA1, PTPRB, MET, EGFR, YES1, SNAI2, SMAD3,	2.147	0.00889801	0.14025	www.genome.jp/kegg-bin/show_pathway?map=oas04520&multi_query=101113983%09red/101110782%09red/101107592%09RoyalBlue/101114336%09RoyalBlue/101115800%09red/101102742%09red/443200%09red/101112313%09red/101121760%09red/101108643%09RoyalBlue/101121292%09RoyalBlue/101101980%09RoyalBlue/780521%09RoyalBlue/443076%09red/780479%09red/101104362%09red/100127220%09red/443169%09red/101123600%09RoyalBlue/1011101…
oas04610	Complement and coagulation cascades	98	15	F3, VWF, F8, F2R, F2RL2, TFPI, PROS1, PLAT, C1QA, C1QB, C1QC, C1S, MASP1, SERPING1, CD59,	1.917	0.0106657	0.16047	www.genome.jp/kegg-bin/show_pathway?map=oas04610&multi_query=101118918%09red/101123649%09RoyalBlue/101110931%09red/100359363%09red/101103256%09RoyalBlue/101105757%09red/101110677%09red/101108612%09RoyalBlue/101112329%09RoyalBlue/101120391%09red/443407%09RoyalBlue/101122999%09red/101118332%09red/443388%09RoyalBlue/101102126%09red/101123189%09red/101101871%09red/101107688%09red/101111065%09red/4944…
oas04114	Oocyte meiosis	119	17	IGF1, ADCY2, AURKA, YWHAQ, CDK1, PLK1, CCNB2, FBXO5, ANAPC13, CDC20, PTTG1, CCNB1, BUB1, MAD2L1, CCNE2, CALML4, PPP3CC,	1.789	0.0133595	0.192261	www.genome.jp/kegg-bin/show_pathway?map=oas04114&multi_query=443318%09red/101102089%09red/101112667%09RoyalBlue/100216431%09red/101102192%09RoyalBlue/101110448%09RoyalBlue/101116316%09RoyalBlue/101110124%09RoyalBlue/101117574%09red/101123454%09RoyalBlue/100216432%09red/101105713%09red/101115712%09red/101103731%09red/101115335%09red/101110548%09red/101116829%09red/101120694%09red/101117404%09red/1…
oas04270	Vascular smooth muscle contraction	140	19	EDNRA, KCNMA1, KCNMB4, CACNA1C, CALML4, MYL9, PLCB4, CALD1, ACTA2, ACTG2, GNA12, ARHGEF12, ROCK2, CALCRL, ADCY2, NPR2, PRKG1, GUCY1A3, GUCY1B3,	1.699	0.0155722	0.214767	www.genome.jp/kegg-bin/show_pathway?map=oas04270&multi_query=443465%09red/100270685%09red/100620050%09red/101116562%09red/100037684%09red/101121534%09red/101106864%09red/101113317%09RoyalBlue/101118410%09RoyalBlue/101107639%09RoyalBlue/101107438%09RoyalBlue/101103190%09RoyalBlue/101121342%09red/101121051%09red/101114256%09red/101111070%09red/101117003%09RoyalBlue/101117190%09red/101103800%09red/1…
oas04914	Progesterone-mediated oocyte maturation	94	14	PIK3R3, GNAI1, ADCY2, AURKA, CDK1, CCNA2, CCNB1, CCNB2, CCNB3, PLK1, IGF1, BUB1, MAD2L1, ANAPC13,	1.865	0.0167353	0.221576	www.genome.jp/kegg-bin/show_pathway?map=oas04914&multi_query=101123247%09red/101117348%09RoyalBlue/101109759%09RoyalBlue/101110015%09RoyalBlue/100194428%09RoyalBlue/100217411%09RoyalBlue/101116393%09red/101102089%09red/101112667%09RoyalBlue/100216431%09red/101102192%09RoyalBlue/101110448%09RoyalBlue/101116316%09RoyalBlue/101123454%09RoyalBlue/100216432%09red/100144758%09red/101110124%09RoyalBlue/…
oas04068	FoxO signaling pathway	133	18	TGFB3, SMAD3, PRKAB2, SKP2, IGF1, PIK3R3, FOXO1, HOMER2, EGFR, PRMT1, CCNB1, CCNB2, CCNB3, PLK1, PLK2, PLK4, G6PC3, FBXO32,	1.695	0.0187052	0.238132	www.genome.jp/kegg-bin/show_pathway?map=oas04068&multi_query=554323%09red/443169%09red/101113114%09red/101109483%09red/101123600%09RoyalBlue/101110136%09RoyalBlue/101102956%09RoyalBlue/101110437%09RoyalBlue/443318%09red/101117348%09RoyalBlue/101109759%09RoyalBlue/101110015%09RoyalBlue/101123247%09red/780484%09RoyalBlue/101107709%09RoyalBlue/101122444%09RoyalBlue/101107877%09red/100913151%09RoyalB…
oas04390	Hippo signaling pathway	155	20	PARD3, YAP1, WWTR1, AJUBA, FRMD6, STK3, TEAD2, TEAD1, TEAD3, BIRC5, TGFB3, SMAD3, BMP4, BMPR1A, SMAD1, WNT5A, FZD6, YWHAQ, SNAI2, CTNNA1,	1.616	0.0221013	0.270946	www.genome.jp/kegg-bin/show_pathway?map=oas04390&multi_query=101110782%09red/100913160%09red/101120978%09red/101102150%09red/101106265%09red/101104666%09RoyalBlue/101106085%09red/101115526%09RoyalBlue/101105097%09red/101120947%09red/101122474%09red/443427%09RoyalBlue/101123390%09red/494433%09RoyalBlue/554323%09red/101111414%09RoyalBlue/443169%09red/443502%09red/101112282%09red/443229%09red/101109…
oas05205	Proteoglycans in cancer	207	25	CTTN, RRAS, RRAS2, ROCK2, GAB1, PIK3R3, ARHGEF12, PLCE1, DCN, IGF1, EGFR, CAV2, KDR, MET, MMP2, LUM, SDC1, ITGA2, ITGB3, FZD6, SDC2, PTK2, WNT5A, PTCH1, SMO,	1.512	0.0244601	0.283637	www.genome.jp/kegg-bin/show_pathway?map=oas05205&multi_query=101113884%09RoyalBlue/101117549%09red/101110196%09RoyalBlue/101114005%09RoyalBlue/101107545%09red/101118556%09red/101107438%09RoyalBlue/101103190%09RoyalBlue/101103280%09RoyalBlue/101103800%09red/101112165%09red/101117348%09RoyalBlue/101109759%09RoyalBlue/101110015%09RoyalBlue/101123247%09red/101117190%09red/101105703%09red/101113317%09…
oas04072	Phospholipase D signaling pathway	147	19	PDGFD, KITLG, EGFR, PDGFRA, PDGFRB, GAB1, RRAS, RRAS2, RALA, PIK3R3, DGKH, F2R, LPAR1, LPAR4, LPAR6, PTGFR, PLCB4, GNA12, ADCY2,	1.618	0.0248503	0.283637	www.genome.jp/kegg-bin/show_pathway?map=oas04072&multi_query=101117784%09red/443371%09red/780479%09red/101106012%09red/101122783%09red/101112165%09red/101114005%09RoyalBlue/101107545%09red/101118556%09red/101121767%09red/101113566%09RoyalBlue/101117348%09RoyalBlue/101109759%09RoyalBlue/101110015%09RoyalBlue/101123247%09red/101122126%09RoyalBlue/443204%09RoyalBlue/101105303%09RoyalBlue/101103190%0…
oas04933	AGE-RAGE signaling pathway in diabetic complications	109	15	TGFB3, SMAD3, COL1A2, COL1A1, COL3A1, COL4A1, NOX4, PLCB4, PLCE1, VEGFC, MMP2, F3, PIK3R3, FOXO1, CDK4,	1.723	0.0263074	0.290259	www.genome.jp/kegg-bin/show_pathway?map=oas04933&multi_query=554323%09red/443169%09red/100127219%09RoyalBlue/443512%09red/443483%09red/100101231%09red/101115552%09red/100034665%09red/101106864%09red/101122126%09RoyalBlue/101105703%09red/101118410%09RoyalBlue/101107639%09RoyalBlue/101105629%09red/443115%09red/443404%09RoyalBlue/443539%09RoyalBlue/443418%09RoyalBlue/443540%09RoyalBlue/101118918%09r…
oas04022	cGMP-PKG signaling pathway	170	21	EDNRA, GNA12, PPP3CC, NPR2, PRKG1, CACNA1C, KCNMA1, KCNMB4, SLC8A1, PLCB4, PLN, ROCK2, CALML4, MYL9, ADCY2, PDE5A, GUCY1A3, GUCY1B3, GNAI1, KCNJ8, CREB3L1,	1.547	0.0298041	0.31823	www.genome.jp/kegg-bin/show_pathway?map=oas04022&multi_query=443465%09red/101111070%09red/101117003%09RoyalBlue/101115429%09red/101108185%09RoyalBlue/101112950%09red/443010%09red/101116562%09red/100270685%09red/100620050%09red/101116716%09red/443384%09RoyalBlue/443163%09RoyalBlue/101106864%09red/101113317%09RoyalBlue/101102067%09red/101103800%09red/100037684%09red/101121534%09red/101102089%09red/…
oas04926	Relaxin signaling pathway	132	17	GNAI1, GNB5, GNG11, CREB3L1, VEGFC, PIK3R3, MMP2, MMP13, SMAD3, ACTA2, COL1A2, COL1A1, COL3A1, COL4A1, ADCY2, PLCB4, EGFR,	1.613	0.0335495	0.347028	www.genome.jp/kegg-bin/show_pathway?map=oas04926&multi_query=101116393%09red/101106267%09red/100192421%09red/101113882%09red/101105629%09red/780520%09RoyalBlue/101108228%09RoyalBlue/101117348%09RoyalBlue/101109759%09RoyalBlue/101110015%09RoyalBlue/101123247%09red/101103190%09RoyalBlue/443115%09red/100192422%09RoyalBlue/443113%09red/443169%09red/101121051%09red/443512%09red/443483%09red/100101231%…
oas04031	GTP-binding proteins BR	186	22	GNAI1, GNA12, GNB5, GNG11, RRAS, RRAS2, RALA, RASL12, RHOC, RND3, RHOJ, RHOBTB1, RAB13, RAB30, RAB23, RAB34, ARF5, ARL2, ARL3, ARL6, ARL13B, IFT22,	1.481	0.0406215	0.407446	www.genome.jp/kegg-bin/show_pathway?map=oas04031&multi_query=101116393%09red/101111070%09red/101117003%09RoyalBlue/101106267%09red/100192421%09red/101114005%09RoyalBlue/101107545%09red/101118556%09red/100145877%09RoyalBlue/101121767%09red/101113566%09RoyalBlue/101115080%09RoyalBlue/101114154%09RoyalBlue/101104154%09RoyalBlue/101118025%09red/100158235%09RoyalBlue/101118144%09red/101120386%09red/10…
oas04611	Platelet activation	126	16	F2R, ARHGEF12, ROCK2, PLCB4, ITGB3, GNAI1, ADCY2, COL1A2, COL1A1, COL3A1, ITGA2, PIK3R3, VWF, GUCY1A3, GUCY1B3, PRKG1,	1.59	0.0428851	0.417499	www.genome.jp/kegg-bin/show_pathway?map=oas04611&multi_query=101105757%09red/101117003%09RoyalBlue/101117190%09red/101103800%09red/101101902%09RoyalBlue/101113317%09RoyalBlue/101114407%09RoyalBlue/101106864%09red/101104023%09RoyalBlue/101115080%09RoyalBlue/101110258%09RoyalBlue/100423047%09red/101115330%09RoyalBlue/101117897%09RoyalBlue/101116393%09red/101102089%09red/101112667%09RoyalBlue/101102…
oas04310	Wnt signaling pathway	147	18	WNT5A, WIF1, SERPINF1, SFRP1, SFRP2, SFRP4, FZD6, WISP1, GPC4, ROR1, ROR2, RYK, PRICKLE1, PRICKLE2, DAAM1, ROCK2, PLCB4, PPP3CC,	1.533	0.0451514	0.427003	www.genome.jp/kegg-bin/show_pathway?map=oas04310&multi_query=101109745%09red/101109259%09red/100192425%09red/101121066%09red/100302355%09red/101107858%09red/101122197%09red/101116364%09RoyalBlue/101101980%09RoyalBlue/780521%09RoyalBlue/101123600%09RoyalBlue/101110136%09RoyalBlue/101120418%09red/101117625%09RoyalBlue/101102488%09RoyalBlue/101119116%09RoyalBlue/101109518%09red/101109659%09red/10110…
Day 9 vs. Day 1
oas00535	Proteoglycans BR	55	17	SDC1, SDC2, GPC4, GPC6, BGN, DCN, ECM2, ASPN, FMOD, LUM, KERA, PRELP, OGN, COL12A1, COL14A1, P3H1, COL15A1, RAPGEF5,	4.953	1.99333e-08	6.0398e-06	www.genome.jp/kegg-bin/show_pathway?map=oas00535&multi_query=101106837%09red/101108398%09red/101109518%09red/101106600%09red/101113884%09RoyalBlue/101103256%09RoyalBlue/443011%09red/443048%09red/101108189%09red/101108885%09red/101111037%09red/101112967%09red/101112715%09red/101111470%09red/101108451%09red/105608408%09RoyalBlue/101109808%09red/101120758%09red/101105862%09red/101102453%09red/101107…
oas04015	Rap1 signaling pathway	207	33	CALML4, LPAR1, LPAR4, ADCY2, PLCB4, RASGRP3, FGF7, FGF5, IGF1, PDGFD, KITLG, ANGPT1, ANGPT2, EFNA1, EFNA5, FGFR2, PDGFRA, PDGFRB, FLT4, KDR, MET, TEK, CTNNB1, MAGI1, PRKD1, GNAI1, ITGB3, PFN2, PARD3, MAP2K6, PIK3R3, PLCE1,	2.555	5.51768e-07	6.97829e-05	www.genome.jp/kegg-bin/show_pathway?map=oas04015&multi_query=101115080%09RoyalBlue/101108303%09red/100037684%09red/101114407%09RoyalBlue/443346%09red/101118506%09red/101102089%09red/101112667%09RoyalBlue/101106864%09red/101101969%09red/101104023%09RoyalBlue/443095%09red/100642180%09red/443318%09red/101117784%09red/443371%09red/443075%09RoyalBlue/497271%09red/497273%09red/101105624%09red/101115792…
oas04510	Focal adhesion	209	33	COL1A2, COL1A1, COL4A1, COL6A3, COL6A1, LAMA4, LAMB1, LAMC1, RELN, THBS3, THBS2, TNC, VWF, ITGA2, ITGA6, ITGA11, ITGB3, PDGFD, IGF1, PDGFRA, PDGFRB, KDR, FLT4, MET, MYL2, MYL9, MYLPF, ILK, PARVA, CTNNB1, PTK2, PIK3R3, CAV2,	2.53	6.9092e-07	6.97829e-05	www.genome.jp/kegg-bin/show_pathway?map=oas04510&multi_query=443512%09red/443483%09red/101115552%09red/443051%09red/101106490%09RoyalBlue/101111927%09red/101107969%09red/101105743%09red/101105588%09red/105608408%09RoyalBlue/101120658%09red/101116784%09red/101107864%09RoyalBlue/101116840%09red/101118337%09red/101110931%09red/101119848%09red/443499%09RoyalBlue/101113656%09red/101105162%09red/100423…
oas04512	ECM-receptor interaction	92	19	COL1A2, COL1A1, COL4A1, COL6A3, COL6A1, LAMA4, LAMB1, LAMC1, RELN, THBS3, THBS2, TNC, VWF, ITGA2, ITGA6, ITGA11, ITGB3, SDC1, HMMR,	3.31	3.09793e-06	0.000234668	www.genome.jp/kegg-bin/show_pathway?map=oas04512&multi_query=443512%09red/443483%09red/101115552%09red/443051%09red/101106490%09RoyalBlue/101111927%09red/101107969%09red/101105743%09red/101105588%09red/105608408%09RoyalBlue/101120658%09red/101116784%09red/101107864%09RoyalBlue/101116840%09red/101118337%09red/101110931%09red/101119848%09red/443499%09RoyalBlue/101113656%09red/101105162%09red/100423…
oas04360	Axon guidance	178	28	TRPC1, TRPC3, PPP3CC, PTK2, ABLIM3, EFNA1, EFNA5, EFNB2, EFNB1, EPHA7, ENAH, CXCL12, GNAI1, ROBO1, SEMA3D, SEMA3A, SEMA3F, NRP1, RHOD, SEMA6D, MET, ARHGEF12, SMO, ILK, WNT5A, RYK, PIK3R3, PARD3,	2.521	5.16108e-06	0.000312761	www.genome.jp/kegg-bin/show_pathway?map=oas04360&multi_query=101122126%09RoyalBlue/101105204%09red/101105027%09red/101115429%09red/101117607%09RoyalBlue/101120842%09red/101107592%09RoyalBlue/101118949%09red/101102442%09RoyalBlue/101105624%09red/101115792%09red/101115469%09red/101120475%09red/101107288%09red/101104593%09red/101114005%09RoyalBlue/101121145%09red/443532%09RoyalBlue/101116393%09red/1…
oas04151	PI3K-Akt signaling pathway	372	45	FGF7, FGF5, IGF1, PDGFD, KITLG, ANGPT1, ANGPT2, EFNA1, EFNA5, FGFR2, NTRK2, PDGFRA, PDGFRB, FLT4, KDR, MET, TEK, COL1A2, COL1A1, COL4A1, COL6A3, COL6A1, LAMA4, LAMB1, LAMC1, RELN, THBS3, THBS2, TNC, VWF, ITGA2, ITGA6, ITGA11, ITGB3, PTK2, PIK3R3, LPAR1, LPAR4, LPAR6, GNB5, GNG11, MAGI1, PPP2R3A, YWHAQ, CREB3L1,	1.939	1.39143e-05	0.00070267	www.genome.jp/kegg-bin/show_pathway?map=oas04151&multi_query=101106508%09RoyalBlue/101103724%09RoyalBlue/443427%09RoyalBlue/443095%09red/100642180%09red/443318%09red/101117784%09red/443371%09red/443075%09RoyalBlue/497271%09red/497273%09red/101105624%09red/101115792%09red/443548%09red/101116015%09red/101106012%09red/101122783%09red/101109969%09RoyalBlue/101117247%09red/443087%09red/443076%09red/49…
oas05414	Dilated cardiomyopathy (DCM)	85	16	ITGA2, ITGA6, ITGA11, ITGB3, SGCD, SGCB, DES, TTN, TNNC1, TPM1, TPM2, MYL2, ADCY2, CACNA1C, IGF1, TGFB3,	3.017	6.12832e-05	0.00265269	www.genome.jp/kegg-bin/show_pathway?map=oas05414&multi_query=101119848%09red/443499%09RoyalBlue/101113656%09red/101105162%09red/100423047%09red/101109956%09RoyalBlue/101110936%09red/101113852%09red/101117308%09red/101122837%09red/101111132%09red/101111554%09RoyalBlue/100145865%09red/101114931%09red/100196904%09red/101102089%09red/101112667%09RoyalBlue/101116562%09red/101112498%09RoyalBlue/443318%…
oas05410	Hypertrophic cardiomyopathy (HCM)	82	15	ITGA2, ITGA6, ITGA11, ITGB3, SGCD, SGCB, DES, TTN, TNNC1, TPM1, TPM2, MYL2, CACNA1C, IGF1, TGFB3,	2.931	0.000144714	0.00548105	www.genome.jp/kegg-bin/show_pathway?map=oas05410&multi_query=101119848%09red/443499%09RoyalBlue/101113656%09red/101105162%09red/100423047%09red/101109956%09RoyalBlue/101110936%09red/101113852%09red/101117308%09red/101122837%09red/101111132%09red/101111554%09RoyalBlue/100145865%09red/101114931%09red/100196904%09red/101116562%09red/101112498%09RoyalBlue/101103425%09RoyalBlue/101107899%09RoyalBlue/4…
oas03010	Ribosome	248	31	MRPS11, MRPS21, RPS3A, RPS7, RPS8, RPS10, RPS13, RPS14, RPS18, RPS20, RPS21, RPS26, RPS26, RPS27A, RPSA, MRPL11, MRPL30, RPL3, RPL14, RPL22, RPL24, RPL27, RPL27A, RPL29, RPL31, RPL32, RPL34, RPL35, RPL38, RPL39, RPLP2,	2.003	0.000165149	0.00556002	www.genome.jp/kegg-bin/show_pathway?map=oas03010&multi_query=101122631%09red/101104105%09red/101106110%09red/101114496%09red/101117800%09red/101115487%09red/101115399%09red/101102145%09red/100036761%09red/100135683%09red/101112152%09red/443521%09RoyalBlue/443468%09red/106990112%09red/100135694%09red/100125628%09red/101114224%09red/101107082%09red/101106836%09red/100135440%09RoyalBlue/100135452%09…
oas05412	Arrhythmogenic right ventricular cardiomyopathy (ARVC)	68	13	ITGA2, ITGA6, ITGA11, ITGB3, SGCD, SGCB, DES, CTNNB1, CACNA1C, JUP, CTNNA1, DSC2, GJA1,	3.064	0.000251327	0.0076152	www.genome.jp/kegg-bin/show_pathway?map=oas05412&multi_query=101119848%09red/443499%09RoyalBlue/101113656%09red/101105162%09red/100423047%09red/101109956%09RoyalBlue/101110936%09red/101113852%09red/101117308%09red/100294600%09red/101101980%09RoyalBlue/780521%09RoyalBlue/101116562%09red/101112498%09RoyalBlue/101119486%09red/101112313%09red/101116192%09red/101122284%09red/
oas00536	Glycosaminoglycan binding proteins BR	214	27	CXCL12, NCAM1, WNT5A, FGF7, FGF5, FGFR2, NRG1, PTN, FBN1, TNC, THBS3, THBS2, COL1A2, COL1A1, COL3A1, COL4A1, COL5A2, COL5A3, COL11A1, COL6A3, COL6A1, EFNA1, EFNA5, PLAT, TFPI, LPL, HMMR,	2.022	0.000367871	0.0101332	www.genome.jp/kegg-bin/show_pathway?map=oas00536&multi_query=443539%09RoyalBlue/443342%09RoyalBlue/443472%09RoyalBlue/443540%09RoyalBlue/101115553%09RoyalBlue/443418%09RoyalBlue/101121145%09red/443217%09RoyalBlue/101112759%09red/101109745%09red/443427%09RoyalBlue/443095%09red/100642180%09red/443548%09red/443075%09RoyalBlue/678677%09red/101103149%09red/101109620%09red/101118337%09red/101116784%09r…
oas04540	Gap junction	93	15	GJA1, LPAR1, GNAI1, PDGFD, PDGFRA, PDGFRB, CDK1, TJP1, ADCY2, HTR2A, PLCB4, GUCY1A3, GUCY1B3, PRKG1, PRKG2,	2.585	0.000598566	0.0151138	www.genome.jp/kegg-bin/show_pathway?map=oas04540&multi_query=101122284%09red/443346%09red/101116393%09red/101117784%09red/101106012%09red/101122783%09red/101118865%09RoyalBlue/101102732%09RoyalBlue/101114005%09RoyalBlue/101103190%09RoyalBlue/101109858%09RoyalBlue/100302357%09RoyalBlue/100216432%09red/443200%09red/101102089%09red/101112667%09RoyalBlue/443018%09red/101106864%09red/101113317%09Royal…
oas03011	Ribosome BR	283	32	RPS3A, RPS7, RPS8, RPS10, RPS13, RPS14, RPS18, RPS20, RPS21, RPS26, RPS26, RPS27A, RPSA, RPL3, RPL14, RPL22, RPL24, RPL27, RPL27A, RPL29, RPL31, RPL32, RPL34, RPL35, RPL38, RPL39, RPLP2, MRPS11, MRPS21, MRPL11, MRPL30, MRPL37,	1.812	0.000788334	0.0183742	www.genome.jp/kegg-bin/show_pathway?map=oas03011&multi_query=101106110%09red/101114496%09red/101117800%09red/101115487%09red/101115399%09red/101102145%09red/100036761%09red/100135683%09red/101112152%09red/443521%09RoyalBlue/443468%09red/106990112%09red/100135694%09red/100125628%09red/101106836%09red/100135440%09RoyalBlue/100135452%09red/101122293%09red/101112181%09red/101113347%09red/106991620%09…
oas04812	Cytoskeleton proteins BR	534	52	ACTA2, ACTG2, MYO1B, MYO6, MYH10, MYL1, MYL4, MYL6B, MYL2, MYL9, MYLPF, PFN2, DSTN, TPM1, TPM2, TNNC1, TNNT3, CTNNA1, SPTBN1, AFAP1, AIF1L, FSCN1, MYBPC1, ANLN, CALD1, CTTN, EPB41L2, PARVA, PLS3, SHROOM4, TJP1, TTN, LIMA1, DES, SYNC, KIF2C, KIF11, KIF15, KIF20B, KIF20A, KIF23, STMN1, EML1, DYX1C1, MAP1B, MAP1LC3C, TTLL7, TPGS2, LRRC49, PRC1, TBCA, SUMO3,	1.561	0.000877204	0.0189852	www.genome.jp/kegg-bin/show_pathway?map=oas04812&multi_query=101121051%09red/101111554%09RoyalBlue/101114256%09red/101117822%09red/101104826%09RoyalBlue/101114605%09RoyalBlue/101110599%09red/101108844%09red/101101869%09red/101121691%09red/101110925%09red/100196904%09red/101121534%09red/100270715%09red/101114336%09RoyalBlue/101106682%09RoyalBlue/101111608%09RoyalBlue/105613048%09red/101119923%09re…
oas04392	Hippo signaling pathway - multiple species	28	7	FAT4, FRMD6, AJUBA, YAP1, TEAD2, TEAD1, TEAD3,	4.006	0.00133486	0.0269642	www.genome.jp/kegg-bin/show_pathway?map=oas04392&multi_query=101123237%09red/101106265%09red/101104666%09RoyalBlue/101115526%09RoyalBlue/101102150%09red/100913160%09red/101105097%09red/101120947%09red/101122474%09red/101113613%09RoyalBlue/
oas04810	Regulation of actin cytoskeleton	215	25	LPAR1, LPAR4, CXCL12, FGF7, FGF5, PDGFD, FGFR2, PDGFRA, PDGFRB, ITGA2, ITGA6, ITGA11, ITGB3, BDKRB2, PTK2, RRAS2, PIK3R3, ARHGEF12, MYL2, MYL9, MYLPF, DIAPH3, ENAH, NCKAP1, PFN2,	1.863	0.00193541	0.0353931	www.genome.jp/kegg-bin/show_pathway?map=oas04810&multi_query=443346%09red/101118506%09red/101121145%09red/443532%09RoyalBlue/443095%09red/100642180%09red/101117784%09red/443548%09red/101106012%09red/101122783%09red/101119848%09red/443499%09RoyalBlue/101113656%09red/101105162%09red/641296%09RoyalBlue/443217%09RoyalBlue/101106739%09RoyalBlue/494433%09RoyalBlue/100423047%09red/101109956%09RoyalBlue/…
oas04914	Progesterone-mediated oocyte maturation	94	14	PIK3R3, GNAI1, ADCY2, AURKA, CDK1, CCNA2, CCNB1, CCNB2, CCNB3, PLK1, IGF1, BUB1, MAD2L1, ANAPC13,	2.387	0.00198575	0.0353931	www.genome.jp/kegg-bin/show_pathway?map=oas04914&multi_query=101123247%09red/101121455%09RoyalBlue/101117348%09RoyalBlue/101109759%09RoyalBlue/101110015%09RoyalBlue/100194428%09RoyalBlue/100217411%09RoyalBlue/101116393%09red/101102089%09red/101112667%09RoyalBlue/100216431%09red/101102192%09RoyalBlue/101110448%09RoyalBlue/101116316%09RoyalBlue/101123454%09RoyalBlue/100216432%09red/100144758%09red/…
oas04014	Ras signaling pathway	230	26	FGF7, FGF5, IGF1, PDGFD, KITLG, ANGPT1, ANGPT2, EFNA1, EFNA5, FGFR2, NTRK2, PDGFRA, PDGFRB, FLT4, KDR, MET, TEK, RASGRP3, GNB5, GNG11, RASGRF2, CALML4, RRAS2, PIK3R3, RAPGEF5, PLCE1,	1.812	0.00236707	0.0385474	www.genome.jp/kegg-bin/show_pathway?map=oas04014&multi_query=101106508%09RoyalBlue/443095%09red/100642180%09red/443318%09red/101117784%09red/443371%09red/443075%09RoyalBlue/497271%09red/497273%09red/101105624%09red/101115792%09red/443548%09red/101116015%09red/101106012%09red/101122783%09red/101109969%09RoyalBlue/101117247%09red/443087%09red/443076%09red/497272%09red/101118865%09RoyalBlue/10110273…
oas05200	Pathways in cancer	533	50	CTNNB1, CTNNA1, BIRC5, WNT5A, FZD6, LPAR1, LPAR4, LPAR6, ARHGEF12, CXCL12, GNAI1, ADCY2, GNB5, GNG11, COL4A1, LAMA4, LAMB1, LAMC1, ITGA2, ITGA6, PTK2, PIK3R3, BDKRB2, EDNRA, PLCB4, RASGRP3, PDGFRA, PDGFRB, IGF1, KITLG, MET, FGF7, FGF5, FGFR2, MMP2, CALML4, JUP, RUNX1T1, CKS1B, SKP2, TGFB3, MECOM, BRCA2, GSTM3, MGST2, EPAS1, HEY1, HEYL, FLT4, SMO,	1.503	0.00241717	0.0385474	www.genome.jp/kegg-bin/show_pathway?map=oas05200&multi_query=100294600%09red/101112313%09red/101101980%09RoyalBlue/780521%09RoyalBlue/101123390%09red/101109745%09red/101122197%09red/443346%09red/101118506%09red/101114118%09red/101117003%09RoyalBlue/101117190%09red/101102442%09RoyalBlue/101121145%09red/443532%09RoyalBlue/101116393%09red/443013%09RoyalBlue/101102089%09red/101112667%09RoyalBlue/1011…
oas04270	Vascular smooth muscle contraction	140	18	EDNRA, KCNMA1, KCNMB1, KCNMB4, CACNA1C, CALML4, MYL6B, MYL9, PLCB4, CALD1, ACTA2, ACTG2, ARHGEF12, ADCY2, NPR2, PRKG1, GUCY1A3, GUCY1B3,	2.06	0.00270549	0.0403721	www.genome.jp/kegg-bin/show_pathway?map=oas04270&multi_query=443465%09red/101111472%09RoyalBlue/100270685%09red/100302624%09red/100620050%09red/101116562%09red/100037684%09red/101110925%09red/101121534%09red/101106864%09red/101113317%09RoyalBlue/101118410%09RoyalBlue/101107639%09RoyalBlue/101107438%09RoyalBlue/101103190%09RoyalBlue/101121342%09red/101121051%09red/101114256%09red/101117003%09Royal…
oas04114	Oocyte meiosis	119	16	IGF1, ADCY2, AURKA, YWHAQ, CDK1, PLK1, CCNB2, FBXO5, ANAPC13, CDC20, PTTG1, CCNB1, BUB1, MAD2L1, CALML4, PPP3CC,	2.155	0.00289829	0.0403721	www.genome.jp/kegg-bin/show_pathway?map=oas04114&multi_query=443318%09red/101102089%09red/101112667%09RoyalBlue/100216431%09red/101102192%09RoyalBlue/101110448%09RoyalBlue/101116316%09RoyalBlue/101110124%09RoyalBlue/101117574%09red/101123454%09RoyalBlue/100216432%09red/101105713%09red/101115712%09red/101103731%09red/101115335%09red/101110548%09red/101116829%09red/101120694%09red/101117404%09red/1…
oas04110	Cell cycle	130	17	TGFB3, SKP2, CCNA2, CDK1, CCNB1, CCNB2, CCNB3, YWHAQ, PLK1, ANAPC13, CDC20, PTTG1, TTK, BUB1, BUB1B, MAD2L1, MCM4,	2.096	0.00293131	0.0403721	www.genome.jp/kegg-bin/show_pathway?map=oas04110&multi_query=100144755%09RoyalBlue/101121809%09RoyalBlue/101106963%09RoyalBlue/554323%09red/101118528%09RoyalBlue/100127219%09RoyalBlue/100302083%09RoyalBlue/101109483%09red/100144758%09red/100216432%09red/101120694%09red/101115712%09red/101102288%09red/101117574%09red/101105713%09red/101104905%09RoyalBlue/101119934%09RoyalBlue/101115335%09red/10111…
oas04390	Hippo signaling pathway	155	19	PARD3, YAP1, AJUBA, FRMD6, TP53BP2, TEAD2, TEAD1, TEAD3, CTGF, BIRC5, TGFB3, BMPR1A, SMAD1, WNT5A, FZD6, YWHAQ, CTNNB1, SNAI2, CTNNA1,	1.964	0.00360209	0.0474536	www.genome.jp/kegg-bin/show_pathway?map=oas04390&multi_query=101110782%09red/100913160%09red/101102150%09red/101106265%09red/101104666%09RoyalBlue/101115526%09RoyalBlue/101108587%09red/101105097%09red/101120947%09red/101122474%09red/100303607%09red/443427%09RoyalBlue/101123390%09red/494433%09RoyalBlue/554323%09red/101111414%09RoyalBlue/101112282%09red/443229%09red/101115522%09RoyalBlue/101109745%…
oas04022	cGMP-PKG signaling pathway	170	20	EDNRA, PPP3CC, NPR2, PRKG1, PRKG2, CACNA1C, KCNMA1, KCNMB1, KCNMB4, PLCB4, CALML4, MYL9, ADCY2, PDE5A, GUCY1A3, GUCY1B3, BDKRB2, GNAI1, KCNJ8, CREB3L1,	1.885	0.00459413	0.0580009	www.genome.jp/kegg-bin/show_pathway?map=oas04022&multi_query=443465%09red/443139%09RoyalBlue/101117003%09RoyalBlue/101115429%09red/101108185%09RoyalBlue/101117607%09RoyalBlue/101112950%09red/443010%09red/101113758%09red/101116562%09red/100270685%09red/100302624%09red/100620050%09red/443384%09RoyalBlue/443163%09RoyalBlue/101106864%09red/101113317%09RoyalBlue/101111207%09RoyalBlue/101102442%09Royal…
oas04515	Cell adhesion molecules BR	175	20	MPZL1, PVRL3, LSAMP, MCAM, NCAM1, ROBO1, CHL1, ITGA2, ITGA6, ITGA11, ITGB3, CDH5, CDH11, DSC2, DSC3, PCDH12, PCDH18, FAT1, FAT4, CLSTN1, CAV2,	1.831	0.00634429	0.0768928	www.genome.jp/kegg-bin/show_pathway?map=oas04515&multi_query=101115590%09red/101111153%09RoyalBlue/101105678%09RoyalBlue/101113983%09red/101104028%09red/101114151%09RoyalBlue/101115652%09red/101112759%09red/100125613%09red/101113017%09red/101119848%09red/443499%09RoyalBlue/101113656%09red/101105162%09red/641296%09RoyalBlue/443217%09RoyalBlue/101106739%09RoyalBlue/494433%09RoyalBlue/100423047%09re…
oas05418	Fluid shear stress and atherosclerosis	146	17	CALML4, SDC1, SDC2, GSTM3, MGST2, PLAT, CDH5, KDR, CTNNB1, PIK3R3, ITGB3, PTK2, MAP2K6, MMP2, BMPR1A, SUMO3,	1.866	0.00946504	0.110304	www.genome.jp/kegg-bin/show_pathway?map=oas05418&multi_query=100126571%09red/100037684%09red/101106837%09red/101108398%09red/101113845%09RoyalBlue/101120910%09RoyalBlue/100037663%09red/101115574%09red/100135450%09RoyalBlue/101103256%09RoyalBlue/101118332%09red/101107462%09red/443087%09red/100294600%09red/101103425%09RoyalBlue/101117348%09RoyalBlue/101109759%09RoyalBlue/101110015%09RoyalBlue/10112…
oas04924	Renin secretion	69	10	KCNMA1, GNAI1, CACNA1C, EDNRA, PLCB4, CALML4, PPP3CC, GUCY1A3, GUCY1B3, PRKG2,	2.323	0.0100982	0.113325	www.genome.jp/kegg-bin/show_pathway?map=oas04924&multi_query=443013%09RoyalBlue/443118%09RoyalBlue/100270685%09red/101121291%09RoyalBlue/101116393%09red/101116562%09red/101114538%09RoyalBlue/443465%09red/101106864%09red/101113317%09RoyalBlue/100037684%09red/101115429%09red/101110000%09red/443165%09red/101113758%09red/
oas04520	Adherens junction	70	10	PVRL3, PARD3, LMO7, TJP1, CTNNB1, CTNNA1, PTPRB, MET, YES1, SNAI2,	2.289	0.0111434	0.120588	www.genome.jp/kegg-bin/show_pathway?map=oas04520&multi_query=101113983%09red/101110782%09red/101107592%09RoyalBlue/101114336%09RoyalBlue/101104610%09RoyalBlue/101102742%09red/443200%09red/100294600%09red/101112313%09red/101121760%09red/101108643%09RoyalBlue/101121292%09RoyalBlue/101101980%09RoyalBlue/780521%09RoyalBlue/443076%09red/101104362%09red/100127220%09red/101123600%09RoyalBlue/101110136%0…
oas04611	Platelet activation	126	15	ARHGEF12, PLCB4, ITGB3, GNAI1, ADCY2, COL1A2, COL1A1, COL3A1, ITGA2, PIK3R3, VWF, GUCY1A3, GUCY1B3, PRKG1, PRKG2,	1.908	0.0117757	0.123036	www.genome.jp/kegg-bin/show_pathway?map=oas04611&multi_query=101117003%09RoyalBlue/101117190%09red/101102442%09RoyalBlue/101101902%09RoyalBlue/101113317%09RoyalBlue/101114407%09RoyalBlue/101106864%09red/101104023%09RoyalBlue/101115080%09RoyalBlue/101110258%09RoyalBlue/100423047%09red/101115330%09RoyalBlue/101117897%09RoyalBlue/101116393%09red/101102089%09red/101112667%09RoyalBlue/101102896%09Roya…
oas04670	Leukocyte transendothelial migration	115	14	JAM3, JAM2, CDH5, PIK3R3, CTNNB1, CTNNA1, MMP2, PTK2, THY1, MYL2, MYL9, MYLPF, CXCL12, GNAI1,	1.951	0.0121882	0.123101	www.genome.jp/kegg-bin/show_pathway?map=oas04670&multi_query=101117375%09red/443217%09RoyalBlue/494433%09RoyalBlue/101118411%09red/443499%09RoyalBlue/641296%09RoyalBlue/101107462%09red/101121229%09RoyalBlue/101110420%09RoyalBlue/101117348%09RoyalBlue/101109759%09RoyalBlue/101110015%09RoyalBlue/101123247%09red/101121455%09RoyalBlue/100036757%09RoyalBlue/101106094%09RoyalBlue/780489%09RoyalBlue/101…
oas01001	Protein kinases BR	529	46	PRKG1, PRKG2, AURKA, AURKB, MAST4, CDC42BPA, CIT, DCLK1, DCLK2, TTN, PRKD1, CASK, CDK1, CDK14, MAP2K6, MAP3K12, ILK, NPR2, BUB1, BUB1B, NEK2, PLK1, PLK2, PLK4, PBK, TTK, TRPM6, BMPR1A, PDGFRA, PDGFRB, FGFR2, FLT4, KDR, MET, NTRK2, EPHA7, TIE1, TEK, ROR1, ROR2, DDR2, RYK, MUSK, PTK2, YES1, PKDCC,	1.394	0.0136327	0.133249	www.genome.jp/kegg-bin/show_pathway?map=oas01001&multi_query=101116807%09RoyalBlue/443010%09red/101113758%09red/101118410%09RoyalBlue/101107639%09RoyalBlue/101118101%09RoyalBlue/100216431%09red/101106860%09red/101107709%09RoyalBlue/101122444%09RoyalBlue/101110124%09RoyalBlue/101111789%09RoyalBlue/101111802%09RoyalBlue/101122306%09red/101102442%09RoyalBlue/101114291%09red/101107309%09red/101108265…
oas00534	Glycosaminoglycan biosynthesis - heparan sulfate / heparin	25	5	B4GALT7, EXTL2, EXT1, NDST1, HS3ST1,	3.205	0.0174639	0.165361	www.genome.jp/kegg-bin/show_pathway?map=oas00534&multi_query=100316848%09red/101115079%09red/101114877%09red/101102810%09red/101104909%09red/
oas05205	Proteoglycans in cancer	207	21	CTTN, RRAS2, PIK3R3, ARHGEF12, PLCE1, DCN, IGF1, CAV2, CTNNB1, KDR, MET, MMP2, LUM, SDC1, ITGA2, ITGB3, FZD6, SDC2, PTK2, WNT5A, SMO,	1.626	0.0189642	0.171272	www.genome.jp/kegg-bin/show_pathway?map=oas05205&multi_query=101113884%09RoyalBlue/101117549%09red/101110196%09RoyalBlue/101114005%09RoyalBlue/101118556%09red/101107438%09RoyalBlue/101103190%09RoyalBlue/101104610%09RoyalBlue/101103280%09RoyalBlue/101102442%09RoyalBlue/101117348%09RoyalBlue/101109759%09RoyalBlue/101110015%09RoyalBlue/101123247%09red/101121455%09RoyalBlue/101117190%09red/101105703%…
oas04010	MAPK signaling pathway	298	28	CACNA1C, PPP3CC, RASGRF2, RASGRP3, FGF7, FGF5, IGF1, PDGFD, KITLG, ANGPT1, ANGPT2, EFNA1, EFNA5, FGFR2, NTRK2, PDGFRA, PDGFRB, FLT4, KDR, MET, TEK, RRAS2, STMN1, TGFB3, MAP3K12, MAP2K6, DUSP10, MECOM,	1.506	0.0197289	0.171272	www.genome.jp/kegg-bin/show_pathway?map=oas04010&multi_query=101116562%09red/101112498%09RoyalBlue/101118410%09RoyalBlue/101115429%09red/101121934%09red/101104023%09RoyalBlue/101101969%09red/101108362%09RoyalBlue/101115080%09RoyalBlue/101106508%09RoyalBlue/101103724%09RoyalBlue/443427%09RoyalBlue/443095%09red/100642180%09red/443318%09red/101117784%09red/443371%09red/443075%09RoyalBlue/497271%09re…
oas04723	Retrograde endocannabinoid signaling	146	16	CACNA1C, PLCB4, GNAI1, GNB5, GNG11, ADCY2, NDUFA3, NDUFA4, NDUFA4L2, NDUFA5, NDUFB1, NDUFB6, NDUFB7, NDUFS4, NDUFS5, GABRB3,	1.756	0.0197839	0.171272	www.genome.jp/kegg-bin/show_pathway?map=oas04723&multi_query=101116562%09red/101106864%09red/101113317%09RoyalBlue/101118410%09RoyalBlue/101105875%09RoyalBlue/101116393%09red/101106267%09red/100192421%09red/100194428%09RoyalBlue/100217411%09RoyalBlue/101102089%09red/101112667%09RoyalBlue/101103257%09red/101122593%09red/101123455%09red/101123463%09red/101113437%09red/100462693%09red/101121851%09re…
oas04310	Wnt signaling pathway	147	16	WNT5A, SERPINF1, SFRP1, SFRP2, SFRP4, FZD6, CTNNB1, WISP1, GPC4, ROR1, ROR2, RYK, PRICKLE1, DAAM1, PLCB4, PPP3CC,	1.744	0.0209663	0.176129	www.genome.jp/kegg-bin/show_pathway?map=oas04310&multi_query=101109745%09red/100192425%09red/101121066%09red/100302355%09red/101107858%09red/101122197%09red/101116364%09RoyalBlue/100294600%09red/101101980%09RoyalBlue/780521%09RoyalBlue/101123600%09RoyalBlue/101110136%09RoyalBlue/101120418%09red/101117625%09RoyalBlue/101102488%09RoyalBlue/101119116%09RoyalBlue/101109518%09red/101109659%09red/10110…
oas99995	Signaling proteins	172	18	RASSF9, RARRES2, PDCD5, RGS8, RGS5, PALMD, CRABP1, PRUNE2, C1QTNF6, CLMP, EMCN, NRP2, FLRT3, NPNT, NID1, NID2, TGFBI, RGMB,	1.677	0.0215075	0.176129	www.genome.jp/kegg-bin/show_pathway?map=oas99995&multi_query=105613553%09RoyalBlue/101110579%09RoyalBlue/101108209%09red/101122516%09red/101108263%09RoyalBlue/101108153%09red/105603758%09RoyalBlue/101103997%09red/101123221%09RoyalBlue/101110554%09red/101107650%09RoyalBlue/101110980%09red/101122057%09red/101105513%09RoyalBlue/101116808%09RoyalBlue/101103240%09RoyalBlue/101113046%09red/101116043%09…
oas05010	Alzheimer disease	177	18	BACE2, NDUFA3, NDUFA4, NDUFA4L2, NDUFA5, NDUFB1, NDUFB6, NDUFB7, NDUFS4, NDUFS5, ATP5G2, ATP5H, ATP5J, LPL, CALML4, PPP3CC, PLCB4, CACNA1C,	1.63	0.0277645	0.221385	www.genome.jp/kegg-bin/show_pathway?map=oas05010&multi_query=101102027%09red/101102488%09RoyalBlue/101111553%09RoyalBlue/101103257%09red/101122593%09red/101123455%09red/101123463%09red/101113437%09red/100462693%09red/101121851%09red/101118899%09red/101118232%09red/443542%09red/100217408%09red/101113030%09red/443408%09red/100144426%09RoyalBlue/100037684%09red/101115429%09red/101106864%09red/101116…
oas04713	Circadian entrainment	93	11	CALML4, GNAI1, GNB5, GNG11, ADCY2, GUCY1A3, GUCY1B3, PRKG1, PRKG2, CACNA1C, PLCB4,	1.895	0.0297306	0.230984	www.genome.jp/kegg-bin/show_pathway?map=oas04713&multi_query=100037684%09red/443118%09RoyalBlue/101116393%09red/101106267%09red/100192421%09red/101102089%09red/101112667%09RoyalBlue/101110000%09red/443165%09red/443010%09red/101113758%09red/101116562%09red/101106864%09red/101118410%09RoyalBlue/443218%09RoyalBlue/
oas99992	Structural proteins	82	10	GJA5, FERMT2, REEP3, FBLN5, HMCN1, TSPAN9, TSPAN18, TSPAN12, SNX7, SSPN,	1.954	0.0309255	0.234261	www.genome.jp/kegg-bin/show_pathway?map=oas99992&multi_query=101115082%09red/101115796%09red/101122325%09red/101112927%09red/101109289%09red/100180629%09red/101111390%09red/101109585%09RoyalBlue/101102475%09red/101109840%09red/101119227%09RoyalBlue/101117100%09RoyalBlue/101106581%09RoyalBlue/101109724%09RoyalBlue/101112556%09red/
oas04926	Relaxin signaling pathway	132	14	GNAI1, GNB5, GNG11, CREB3L1, PIK3R3, MMP2, MMP13, ACTA2, COL1A2, COL1A1, COL3A1, COL4A1, ADCY2, PLCB4,	1.7	0.0357669	0.264326	www.genome.jp/kegg-bin/show_pathway?map=oas04926&multi_query=101116393%09red/101106267%09red/100192421%09red/443118%09RoyalBlue/101113882%09red/780520%09RoyalBlue/101108228%09RoyalBlue/101117348%09RoyalBlue/101109759%09RoyalBlue/101110015%09RoyalBlue/101123247%09red/101121455%09RoyalBlue/101103190%09RoyalBlue/443115%09red/443139%09RoyalBlue/101120355%09RoyalBlue/443113%09red/101121051%09red/44351…
oas05012	Parkinson disease	150	15	GNAI1, UCHL1, NDUFA3, NDUFA4, NDUFA4L2, NDUFA5, NDUFB1, NDUFB6, NDUFB7, NDUFS4, NDUFS5, ATP5G2, ATP5H, ATP5J, PARK7,	1.603	0.0474845	0.342567	www.genome.jp/kegg-bin/show_pathway?map=oas05012&multi_query=101116393%09red/101123668%09RoyalBlue/101121201%09RoyalBlue/101117250%09red/101103257%09red/101122593%09red/101123455%09red/101123463%09red/101113437%09red/100462693%09red/101121851%09red/101118899%09red/101118232%09red/443542%09red/100217408%09red/101113030%09red/101111447%09RoyalBlue/101119489%09red/
Day 11 vs. Day 1
oas04015	Rap1 signaling pathway	207	33	RAPGEF5, CALML4, F2R, ADCY2, ADCY4, RAPGEF4, PLCB4, RASGRP3, FGF7, IGF1, PDGFD, KITLG, ANGPT1, ANGPT2, EFNA1, EFNA5, FGFR2, PDGFRA, PDGFRB, FLT4, KDR, MET, TEK, CTNNB1, MAGI1, PRKD1, GNAI1, ITGB3, PFN2, PARD3, MAP2K6, PIK3R3, PLCE1,	3.118	4.85686e-09	1.46677e-06	www.genome.jp/kegg-bin/show_pathway?map=oas04015&multi_query=101115080%09RoyalBlue/101108303%09red/100037684%09red/101105757%09red/101114407%09RoyalBlue/101102089%09red/101119139%09red/101112667%09RoyalBlue/101112196%09red/101106864%09red/101101969%09red/101104023%09RoyalBlue/443095%09red/443318%09red/101117784%09red/443371%09red/443075%09RoyalBlue/497271%09red/497273%09red/101105624%09red/101115…
oas04512	ECM-receptor interaction	92	20	COL1A2, COL1A1, COL4A1, COL6A3, COL6A1, LAMA1, LAMA4, LAMB1, LAMC1, RELN, THBS3, THBS2, TNC, VWF, ITGA2, ITGA6, ITGA11, ITGB3, SDC1, HMMR,	4.252	2.85813e-08	4.31578e-06	www.genome.jp/kegg-bin/show_pathway?map=oas04512&multi_query=443512%09red/443483%09red/101115552%09red/443051%09red/101106490%09RoyalBlue/101111927%09red/101102692%09red/101107969%09red/101105743%09red/101105588%09red/105608408%09RoyalBlue/101120658%09red/101116784%09red/101116840%09red/101118337%09red/101110931%09red/101119848%09red/443499%09RoyalBlue/101113656%09red/101105162%09red/100423047%09…
oas00535	Proteoglycans BR	55	15	SDC1, SDC2, GPC4, GPC6, DCN, ECM2, ASPN, FMOD, LUM, KERA, OGN, COL12A1, COL14A1, P3H1, COL15A1,	5.335	6.3508e-08	6.39313e-06	www.genome.jp/kegg-bin/show_pathway?map=oas00535&multi_query=101106837%09red/101108398%09red/101109518%09red/101106600%09red/101113884%09RoyalBlue/101103256%09RoyalBlue/443048%09red/101108189%09red/101108885%09red/101111037%09red/101112967%09red/101112715%09red/101108451%09red/105608408%09RoyalBlue/101109808%09red/101120758%09red/101105862%09red/101102453%09red/101107327%09RoyalBlue/
oas04510	Focal adhesion	209	29	COL1A2, COL1A1, COL4A1, COL6A3, COL6A1, LAMA1, LAMA4, LAMB1, LAMC1, RELN, THBS3, THBS2, TNC, VWF, ITGA2, ITGA6, ITGA11, ITGB3, PDGFD, IGF1, PDGFRA, PDGFRB, KDR, FLT4, MET, PARVA, CTNNB1, PIK3R3, CAV2,	2.714	8.74094e-07	6.54477e-05	www.genome.jp/kegg-bin/show_pathway?map=oas04510&multi_query=443512%09red/443483%09red/101115552%09red/443051%09red/101106490%09RoyalBlue/101111927%09red/101102692%09red/101107969%09red/101105743%09red/101105588%09red/105608408%09RoyalBlue/101120658%09red/101116784%09red/101116840%09red/101118337%09red/101110931%09red/101119848%09red/443499%09RoyalBlue/101113656%09red/101105162%09red/100423047%09…
oas04151	PI3K-Akt signaling pathway	372	42	FGF7, IGF1, PDGFD, KITLG, ANGPT1, ANGPT2, EFNA1, EFNA5, FGFR2, PDGFRA, PDGFRB, FLT4, KDR, MET, TEK, COL1A2, COL1A1, COL4A1, COL6A3, COL6A1, LAMA1, LAMA4, LAMB1, LAMC1, RELN, THBS3, THBS2, TNC, VWF, ITGA2, ITGA6, ITGA11, ITGB3, PIK3R3, F2R, LPAR6, GNB5, GNG11, MAGI1, PPP2R3A, BRCA1, CREB3L1,	2.208	1.08357e-06	6.54477e-05	www.genome.jp/kegg-bin/show_pathway?map=oas04151&multi_query=101103724%09RoyalBlue/443427%09RoyalBlue/443095%09red/443318%09red/101117784%09red/443371%09red/443075%09RoyalBlue/497271%09red/497273%09red/101105624%09red/101115792%09red/443548%09red/101106012%09red/101122783%09red/101109969%09RoyalBlue/101117247%09red/443087%09red/443076%09red/497272%09red/101109893%09RoyalBlue/101118865%09RoyalBlue…
oas04360	Axon guidance	178	25	LRRC4C, TRPC1, PPP3CC, EFNA1, EFNA5, EFNB2, EFNB1, EPHA7, ENAH, CXCL12, GNAI1, SLIT2, ROBO1, SEMA3D, SEMA3A, SEMA3F, NRP1, SEMA6D, MET, ARHGEF12, WNT5A, FZD3, RYK, PIK3R3, PARD3,	2.747	3.97043e-06	0.000187819	www.genome.jp/kegg-bin/show_pathway?map=oas04360&multi_query=106990129%09red/101122126%09RoyalBlue/101105204%09red/101115429%09red/101117607%09RoyalBlue/101107592%09RoyalBlue/101102442%09RoyalBlue/101105624%09red/101115792%09red/101115469%09red/101120475%09red/101107288%09red/101104593%09red/101114005%09RoyalBlue/101121145%09red/443532%09RoyalBlue/101116393%09red/100125611%09red/100125613%09red/1…
oas00536	Glycosaminoglycan binding proteins BR	214	28	CXCL12, NCAM1, WNT5A, WNT16, FGF7, FGFR2, PTN, FBN1, TNC, THBS3, THBS2, COL1A2, COL1A1, COL3A1, COL4A1, COL5A2, COL5A3, COL11A1, COL6A3, COL6A1, EFNA1, EFNA5, SLIT2, PLAT, TFPI, LPL, HMMR, LYVE1,	2.559	4.35341e-06	0.000187819	www.genome.jp/kegg-bin/show_pathway?map=oas00536&multi_query=443539%09RoyalBlue/443342%09RoyalBlue/443472%09RoyalBlue/443540%09RoyalBlue/101115553%09RoyalBlue/443418%09RoyalBlue/101121145%09red/443217%09RoyalBlue/101112759%09red/101109745%09red/101103229%09red/443427%09RoyalBlue/443095%09red/443548%09red/443075%09RoyalBlue/101103149%09red/101109620%09red/101118337%09red/101116784%09red/101116840%…
oas05200	Pathways in cancer	533	51	CTNNB1, BIRC5, WNT5A, WNT16, FZD3, FZD6, F2R, LPAR6, ARHGEF12, CXCL12, GNAI1, ADCY2, ADCY4, GNB5, GNG11, COL4A1, LAMA1, LAMA4, LAMB1, LAMC1, ITGA2, ITGA6, PIK3R3, EDNRA, PLCB4, IL6ST, RASGRP3, PDGFRA, PDGFRB, IGF1, KITLG, MET, FGF7, FGFR2, MMP2, CALML4, RXRG, JUP, RUNX1T1, CKS1B, SKP2, TGFB3, SMAD3, MECOM, BRCA2, MGST2, EPAS1, HEY1, HEYL, HEY2, FLT4,	1.872	1.0556e-05	0.00039849	www.genome.jp/kegg-bin/show_pathway?map=oas05200&multi_query=100294600%09red/780521%09RoyalBlue/101123390%09red/101109745%09red/101103229%09red/780482%09red/101122197%09red/101105757%09red/101114118%09red/101117003%09RoyalBlue/101117190%09red/101102442%09RoyalBlue/101121145%09red/443532%09RoyalBlue/101116393%09red/443013%09RoyalBlue/101102089%09red/101119139%09red/101112667%09RoyalBlue/101102864%…
oas04540	Gap junction	93	16	GJA1, GNAI1, PDGFD, PDGFRA, PDGFRB, CDK1, TJP1, ADCY2, ADCY4, HTR2A, HTR2B, PLCB4, GUCY1A3, GUCY1B3, PRKG1, PRKG2,	3.365	1.72744e-05	0.000579651	www.genome.jp/kegg-bin/show_pathway?map=oas04540&multi_query=101122284%09red/101116393%09red/101117784%09red/101106012%09red/101122783%09red/101109893%09RoyalBlue/101118865%09RoyalBlue/101102732%09RoyalBlue/101114005%09RoyalBlue/101103190%09RoyalBlue/101123635%09RoyalBlue/101113846%09RoyalBlue/101109858%09RoyalBlue/101110073%09RoyalBlue/100302357%09RoyalBlue/100171396%09RoyalBlue/100216432%09red/…
oas04611	Platelet activation	126	17	F2R, ARHGEF12, PLCB4, ITGB3, GNAI1, ADCY2, ADCY4, COL1A2, COL1A1, COL3A1, ITGA2, PIK3R3, VWF, GUCY1A3, GUCY1B3, PRKG1, PRKG2,	2.639	0.000225305	0.00680421	www.genome.jp/kegg-bin/show_pathway?map=oas04611&multi_query=101105757%09red/101117003%09RoyalBlue/101117190%09red/101102442%09RoyalBlue/101101902%09RoyalBlue/101113317%09RoyalBlue/101114407%09RoyalBlue/101106864%09red/101104023%09RoyalBlue/101115080%09RoyalBlue/101110258%09RoyalBlue/101114674%09RoyalBlue/100423047%09red/101115330%09RoyalBlue/101117897%09RoyalBlue/101116393%09red/101102089%09red/…
oas04914	Progesterone-mediated oocyte maturation	94	14	PIK3R3, GNAI1, ADCY2, ADCY4, AURKA, CDK1, CCNA2, CCNB1, CCNB2, CCNB3, IGF1, BUB1, MAD2L1, ANAPC13,	2.913	0.000282683	0.00776094	www.genome.jp/kegg-bin/show_pathway?map=oas04914&multi_query=101123247%09red/101121455%09RoyalBlue/101117348%09RoyalBlue/101109759%09RoyalBlue/101110015%09RoyalBlue/100194428%09RoyalBlue/100217411%09RoyalBlue/101116393%09red/101102089%09red/101119139%09red/101112667%09RoyalBlue/100216431%09red/101110448%09RoyalBlue/101116316%09RoyalBlue/101123454%09RoyalBlue/100216432%09red/100144758%09red/101123…
oas05414	Dilated cardiomyopathy (DCM)	85	13	ITGA2, ITGA6, ITGA11, ITGB3, SGCD, SGCB, TPM1, TPM2, ADCY2, ADCY4, CACNA1C, IGF1, TGFB3,	2.992	0.000354678	0.00892607	www.genome.jp/kegg-bin/show_pathway?map=oas05414&multi_query=101119848%09red/443499%09RoyalBlue/101113656%09red/101105162%09red/100423047%09red/101109956%09RoyalBlue/101110936%09red/101113852%09red/443340%09RoyalBlue/443052%09RoyalBlue/100145865%09red/101114931%09red/101102089%09red/101119139%09red/101112667%09RoyalBlue/101116562%09red/101112498%09RoyalBlue/443318%09red/554323%09red/443540%09Roya…
oas04926	Relaxin signaling pathway	132	17	GNAI1, GNB5, GNG11, CREB3L1, PIK3R3, MMP2, EDN1, MMP13, SMAD3, ACTA2, COL1A2, COL1A1, COL3A1, COL4A1, ADCY2, ADCY4, PLCB4,	2.519	0.000394385	0.00916187	www.genome.jp/kegg-bin/show_pathway?map=oas04926&multi_query=101116393%09red/101102864%09RoyalBlue/101106267%09red/100192421%09red/443118%09RoyalBlue/100216465%09RoyalBlue/101113882%09red/780520%09RoyalBlue/101108228%09RoyalBlue/101102191%09RoyalBlue/101117348%09RoyalBlue/101109759%09RoyalBlue/101110015%09RoyalBlue/101123247%09red/101121455%09RoyalBlue/101103190%09RoyalBlue/101123635%09RoyalBlue/…
oas04310	Wnt signaling pathway	147	18	WNT5A, WNT16, SERPINF1, SFRP1, SFRP2, SFRP4, FZD3, FZD6, CTNNB1, WISP1, GPC4, ROR1, ROR2, RYK, PRICKLE1, DAAM1, PLCB4, PPP3CC, WNT5A,	2.395	0.00050131	0.010814	www.genome.jp/kegg-bin/show_pathway?map=oas04310&multi_query=101109745%09red/101103229%09red/100192425%09red/101121066%09red/100302355%09red/101107858%09red/780482%09red/101122197%09red/101116364%09RoyalBlue/100294600%09red/780521%09RoyalBlue/101115416%09RoyalBlue/101123600%09RoyalBlue/101110136%09RoyalBlue/443219%09RoyalBlue/101120418%09red/101117625%09RoyalBlue/101102488%09RoyalBlue/101119116%0…
oas05165	Human papillomavirus infection	368	34	WNT16, FZD3, FZD6, CTNNB1, MAGI1, PARD3, VWF, THBS3, THBS2, COL1A2, COL1A1, COL4A1, COL6A3, COL6A1, LAMA1, LAMA4, LAMB1, LAMC1, RELN, TNC, ITGA2, ITGA6, ITGA11, ITGB3, PPP2R3A, PDGFRB, PIK3R3, CCNA2, ATP6V0D2, CREB3L1, HEY1, HEYL, HEY2,	1.807	0.000600247	0.012085	www.genome.jp/kegg-bin/show_pathway?map=oas05165&multi_query=101109745%09red/101103229%09red/780482%09red/101122197%09red/100294600%09red/101110830%09RoyalBlue/780485%09RoyalBlue/101123600%09RoyalBlue/101110136%09RoyalBlue/101118390%09red/101110782%09red/101110931%09red/101116784%09red/101116840%09red/443512%09red/443483%09red/101115552%09red/443051%09red/101106490%09RoyalBlue/101111927%09red/101…
oas05410	Hypertrophic cardiomyopathy (HCM)	82	12	ITGA2, ITGA6, ITGA11, ITGB3, SGCD, SGCB, TPM1, TPM2, CACNA1C, IGF1, TGFB3, EDN1,	2.863	0.00088844	0.0167693	www.genome.jp/kegg-bin/show_pathway?map=oas05410&multi_query=101119848%09red/443499%09RoyalBlue/101113656%09red/101105162%09red/100423047%09red/101109956%09RoyalBlue/101110936%09red/101113852%09red/443340%09RoyalBlue/443052%09RoyalBlue/100145865%09red/101114931%09red/101116562%09red/101112498%09RoyalBlue/101103425%09RoyalBlue/101107899%09RoyalBlue/443318%09red/554323%09red/443540%09RoyalBlue/4434…
oas04110	Cell cycle	130	16	TGFB3, SMAD3, SKP2, CCNA2, CDK1, CCNB1, CCNB2, CCNB3, ANAPC13, CDC20, PTTG1, TTK, BUB1, BUB1B, MAD2L1, PCNA,	2.407	0.00095508	0.0169667	www.genome.jp/kegg-bin/show_pathway?map=oas04110&multi_query=100144755%09RoyalBlue/101121809%09RoyalBlue/101106963%09RoyalBlue/554323%09red/443169%09red/101118528%09RoyalBlue/100127219%09RoyalBlue/100302083%09RoyalBlue/101109483%09red/100144758%09red/100216432%09red/101120694%09red/101115712%09red/101102288%09red/101104905%09RoyalBlue/101119934%09RoyalBlue/101115335%09red/101110548%09red/10111682…
oas05418	Fluid shear stress and atherosclerosis	146	17	CAV2, CALML4, SDC1, SDC2, MGST2, TXN, PLAT, CDH5, KDR, CTNNB1, PIK3R3, ITGB3, MAP2K6, MMP2, EDN1, SUMO3, SUMO1,	2.278	0.00125594	0.0210719	www.genome.jp/kegg-bin/show_pathway?map=oas05418&multi_query=100126571%09red/100037684%09red/101106837%09red/101108398%09red/101113845%09RoyalBlue/101120910%09RoyalBlue/101115574%09red/100135450%09RoyalBlue/443439%09red/101103256%09RoyalBlue/101118332%09red/101107462%09red/443087%09red/100294600%09red/101103425%09RoyalBlue/101117348%09RoyalBlue/101109759%09RoyalBlue/101110015%09RoyalBlue/10112324…
oas04270	Vascular smooth muscle contraction	140	16	EDN1, EDNRA, KCNMB1, CACNA1C, CALML4, MYL6B, PLCB4, CALD1, ACTA2, ARHGEF12, CALCRL, ADCY2, ADCY4, PRKG1, GUCY1A3, GUCY1B3,	2.235	0.00209616	0.033318	www.genome.jp/kegg-bin/show_pathway?map=oas04270&multi_query=443498%09red/443465%09red/101111472%09RoyalBlue/100302624%09red/101116562%09red/100037684%09red/101110925%09red/101106864%09red/101113317%09RoyalBlue/101118410%09RoyalBlue/101107639%09RoyalBlue/101107438%09RoyalBlue/101103190%09RoyalBlue/101123635%09RoyalBlue/101113846%09RoyalBlue/101121342%09red/101121051%09red/101117003%09RoyalBlue/10…
oas05412	Arrhythmogenic right ventricular cardiomyopathy (ARVC)	68	10	ITGA2, ITGA6, ITGA11, ITGB3, SGCD, SGCB, CTNNB1, CACNA1C, JUP, GJA1,	2.877	0.00225263	0.0340147	www.genome.jp/kegg-bin/show_pathway?map=oas05412&multi_query=101119848%09red/443499%09RoyalBlue/101113656%09red/101105162%09red/100423047%09red/101109956%09RoyalBlue/101110936%09red/101113852%09red/443340%09RoyalBlue/443052%09RoyalBlue/100294600%09red/780521%09RoyalBlue/101116562%09red/101112498%09RoyalBlue/101119486%09red/101122284%09red/
oas04916	Melanogenesis	104	13	ADCY2, ADCY4, CREB3L1, WNT5A, WNT16, FZD3, FZD6, CTNNB1, KITLG, EDN1, GNAI1, PLCB4, CALML4,	2.445	0.00242026	0.0348057	www.genome.jp/kegg-bin/show_pathway?map=oas04916&multi_query=101102089%09red/101119139%09red/101112667%09RoyalBlue/443118%09RoyalBlue/101113882%09red/101123600%09RoyalBlue/101110136%09RoyalBlue/101109745%09red/101103229%09red/780482%09red/101122197%09red/100294600%09red/780521%09RoyalBlue/443371%09red/101114005%09RoyalBlue/101103190%09RoyalBlue/101123635%09RoyalBlue/101113846%09RoyalBlue/443498%0…
oas04713	Circadian entrainment	93	12	CALML4, GNAI1, GNB5, GNG11, ADCY2, ADCY4, GUCY1A3, GUCY1B3, PRKG1, PRKG2, CACNA1C, PLCB4,	2.524	0.00268302	0.03592	www.genome.jp/kegg-bin/show_pathway?map=oas04713&multi_query=100037684%09red/443118%09RoyalBlue/101116393%09red/101102864%09RoyalBlue/101106267%09red/100192421%09red/101102089%09red/101119139%09red/101112667%09RoyalBlue/101110000%09red/443165%09red/443010%09red/101113758%09red/101116562%09red/101106864%09red/101118410%09RoyalBlue/443218%09RoyalBlue/
oas04520	Adherens junction	70	10	PVRL3, PARD3, LMO7, TJP1, CTNNB1, PTPRB, MET, YES1, SNAI2, SMAD3,	2.794	0.00280524	0.03592	www.genome.jp/kegg-bin/show_pathway?map=oas04520&multi_query=101113983%09red/101110782%09red/101107592%09RoyalBlue/101114336%09RoyalBlue/101104610%09RoyalBlue/101102742%09red/443200%09red/100294600%09red/443340%09RoyalBlue/443052%09RoyalBlue/101121760%09red/101108643%09RoyalBlue/101121292%09RoyalBlue/780521%09RoyalBlue/443076%09red/101104362%09red/100127220%09red/443169%09red/101123600%09RoyalBlu…
oas99992	Structural proteins	82	11	GJA5, PGM5, FERMT2, REEP3, FBLN5, HMCN1, TSPAN9, TSPAN18, TSPAN12, SNX7, SSPN,	2.624	0.00292651	0.03592	www.genome.jp/kegg-bin/show_pathway?map=oas99992&multi_query=101115082%09red/101108630%09red/101115796%09red/101122325%09red/101112927%09red/101109289%09red/100180629%09red/101111390%09red/101102475%09red/101109840%09red/101119227%09RoyalBlue/101117100%09RoyalBlue/101103475%09RoyalBlue/101109724%09RoyalBlue/101112556%09red/
oas04114	Oocyte meiosis	119	14	IGF1, ADCY2, ADCY4, AURKA, CDK1, CCNB2, ANAPC13, CDC20, PTTG1, CCNB1, BUB1, MAD2L1, CALML4, PPP3CC,	2.301	0.00297351	0.03592	www.genome.jp/kegg-bin/show_pathway?map=oas04114&multi_query=443318%09red/101102089%09red/101119139%09red/101112667%09RoyalBlue/100216431%09red/101110448%09RoyalBlue/101116316%09RoyalBlue/101123635%09RoyalBlue/101110124%09RoyalBlue/101123454%09RoyalBlue/100216432%09red/101115712%09red/101115335%09red/101110548%09red/101116829%09red/101120694%09red/101117404%09red/101109094%09red/101116014%09Royal…
oas04014	Ras signaling pathway	230	22	FGF7, IGF1, PDGFD, KITLG, ANGPT1, ANGPT2, EFNA1, EFNA5, FGFR2, PDGFRA, PDGFRB, FLT4, KDR, MET, TEK, RASGRP3, GNB5, GNG11, CALML4, PIK3R3, RAPGEF5, PLCE1,	1.871	0.00348326	0.0404594	www.genome.jp/kegg-bin/show_pathway?map=oas04014&multi_query=443095%09red/443318%09red/101117784%09red/443371%09red/443075%09RoyalBlue/497271%09red/497273%09red/101105624%09red/101115792%09red/443548%09red/101106012%09red/101122783%09red/101109969%09RoyalBlue/101117247%09red/443087%09red/443076%09red/497272%09red/101109893%09RoyalBlue/101118865%09RoyalBlue/101102732%09RoyalBlue/101122126%09RoyalB…
oas05205	Proteoglycans in cancer	207	20	CTTN, PIK3R3, ARHGEF12, PLCE1, DCN, IGF1, CAV2, CTNNB1, KDR, MET, MMP2, LUM, SDC1, ITGA2, ITGB3, FZD3, FZD6, SDC2, WNT5A, WNT16,	1.89	0.0046536	0.0520514	www.genome.jp/kegg-bin/show_pathway?map=oas05205&multi_query=101113884%09RoyalBlue/101117549%09red/101110196%09RoyalBlue/101109893%09RoyalBlue/101114005%09RoyalBlue/101107438%09RoyalBlue/101103190%09RoyalBlue/101123635%09RoyalBlue/101113846%09RoyalBlue/101104610%09RoyalBlue/443340%09RoyalBlue/443052%09RoyalBlue/101103280%09RoyalBlue/101102442%09RoyalBlue/101117348%09RoyalBlue/101109759%09RoyalBlu…
oas04390	Hippo signaling pathway	155	16	PARD3, YAP1, FRMD6, TP53BP2, TEAD2, TEAD1, BIRC5, TGFB3, SMAD3, SMAD1, WNT5A, WNT16, FZD3, FZD6, CTNNB1, SNAI2,	2.019	0.0057759	0.0615603	www.genome.jp/kegg-bin/show_pathway?map=oas04390&multi_query=101110782%09red/100913160%09red/101106265%09red/101104666%09RoyalBlue/101108511%09RoyalBlue/101115526%09RoyalBlue/101108587%09red/100171396%09RoyalBlue/101105097%09red/101120947%09red/443427%09RoyalBlue/101123390%09red/494433%09RoyalBlue/554323%09red/101111414%09RoyalBlue/443169%09red/443229%09red/101115522%09RoyalBlue/101109745%09red/1…
oas04812	Cytoskeleton proteins BR	534	41	ACTA2, MYO1D, MYO1B, MYO6, MYH10, MYL6B, PFN2, DSTN, TPM1, TPM2, SPTBN1, FSCN1, ANLN, CALD1, CTTN, EPB41L2, PARVA, PLS3, SHROOM4, TJP1, LIMA1, SYNC, KIF2C, KIF27, KIF11, KIF15, KIF20B, KIF20A, KIF23, STMN1, EML1, DYX1C1, MAP1B, MAP1LC3C, TTLL7, TPGS2, LRRC49, PRC1, TBCA, SUMO3, SUMO1,	1.502	0.00591141	0.0615603	www.genome.jp/kegg-bin/show_pathway?map=oas04812&multi_query=101121051%09red/443340%09RoyalBlue/443052%09RoyalBlue/101115545%09RoyalBlue/101115139%09red/101117822%09red/101104826%09RoyalBlue/101114605%09RoyalBlue/101110599%09red/101108844%09red/101110925%09red/101106701%09RoyalBlue/101114336%09RoyalBlue/101106682%09RoyalBlue/101111608%09RoyalBlue/105613048%09red/101119923%09red/101123369%09RoyalB…
oas04723	Retrograde endocannabinoid signaling	146	15	CACNA1C, PLCB4, GNAI1, GNB5, GNG11, ADCY2, ADCY4, NDUFA4, NDUFA5, NDUFB1, NDUFB5, NDUFB6, NDUFS4, NDUFS5, GABRB3,	2.01	0.0077118	0.0776321	www.genome.jp/kegg-bin/show_pathway?map=oas04723&multi_query=101116562%09red/101106864%09red/101113317%09RoyalBlue/101118410%09RoyalBlue/101105875%09RoyalBlue/101116393%09red/101102864%09RoyalBlue/101106267%09red/100192421%09red/100194428%09RoyalBlue/100217411%09RoyalBlue/101102089%09red/101119139%09red/101112667%09RoyalBlue/101122593%09red/101123463%09red/101113437%09red/101108008%09red/10046269…
oas04924	Renin secretion	69	9	GNAI1, CACNA1C, EDNRA, PLCB4, CALML4, PPP3CC, GUCY1A3, GUCY1B3, PRKG2,	2.551	0.00820997	0.079981	www.genome.jp/kegg-bin/show_pathway?map=oas04924&multi_query=443013%09RoyalBlue/443118%09RoyalBlue/101121291%09RoyalBlue/101116393%09red/101116562%09red/101114538%09RoyalBlue/443465%09red/101106864%09red/101113317%09RoyalBlue/100037684%09red/101115429%09red/101110000%09red/443165%09red/101113758%09red/
oas05010	Alzheimer disease	177	17	BACE2, NDUFA4, NDUFA5, NDUFB1, NDUFB5, NDUFB6, NDUFS4, NDUFS5, UQCRH, ATP5H, ATP5O, ATP5J, LPL, CALML4, PPP3CC, PLCB4, CACNA1C,	1.879	0.00918041	0.0862384	www.genome.jp/kegg-bin/show_pathway?map=oas05010&multi_query=101102027%09red/101102488%09RoyalBlue/101111553%09RoyalBlue/101122593%09red/101123463%09red/101113437%09red/101108008%09red/100462693%09red/101118899%09red/101118232%09red/100270719%09red/100217408%09red/100305130%09red/101113030%09red/443408%09red/100144426%09RoyalBlue/100135698%09RoyalBlue/100037684%09red/101115429%09red/101106864%09r…
oas04933	AGE-RAGE signaling pathway in diabetic complications	109	12	TGFB3, SMAD3, COL1A2, COL1A1, COL3A1, COL4A1, NOX4, PLCB4, PLCE1, MMP2, EDN1, PIK3R3,	2.153	0.00965637	0.0862384	www.genome.jp/kegg-bin/show_pathway?map=oas04933&multi_query=554323%09red/443169%09red/100127219%09RoyalBlue/443512%09red/443483%09red/100101231%09red/101115552%09red/100036757%09RoyalBlue/100034665%09red/101106864%09red/101122126%09RoyalBlue/101105703%09red/101118410%09RoyalBlue/101107639%09RoyalBlue/443219%09RoyalBlue/443115%09red/443404%09RoyalBlue/443539%09RoyalBlue/443418%09RoyalBlue/443540%…
oas05222	Small cell lung cancer	96	11	RXRG, CKS1B, SKP2, COL4A1, LAMA1, LAMA4, LAMB1, LAMC1, ITGA2, ITGA6, PIK3R3,	2.241	0.00970896	0.0862384	www.genome.jp/kegg-bin/show_pathway?map=oas05222&multi_query=101111845%09red/100302083%09RoyalBlue/101115240%09RoyalBlue/100885762%09RoyalBlue/101120573%09RoyalBlue/101120670%09RoyalBlue/101113974%09red/101109483%09red/100127219%09RoyalBlue/100144755%09RoyalBlue/101121809%09RoyalBlue/101115552%09red/101102692%09red/101107969%09red/101105743%09red/101105588%09red/101119848%09red/101113656%09red/10…
oas05224	Breast cancer	151	15	TNFSF11, FGF7, IGF1, PIK3R3, HEY1, HEYL, HEY2, FLT4, WNT5A, WNT16, FZD3, FZD6, CTNNB1, BRCA1, BRCA2,	1.943	0.0103865	0.089621	www.genome.jp/kegg-bin/show_pathway?map=oas05224&multi_query=101107264%09RoyalBlue/443218%09RoyalBlue/443219%09RoyalBlue/101104139%09RoyalBlue/100037694%09red/443095%09red/443318%09red/101109893%09RoyalBlue/101118865%09RoyalBlue/101102732%09RoyalBlue/101114005%09RoyalBlue/101107438%09RoyalBlue/101103190%09RoyalBlue/101123635%09RoyalBlue/101113846%09RoyalBlue/101117348%09RoyalBlue/101109759%09Roya…
oas04392	Hippo signaling pathway - multiple species	28	5	FAT4, FRMD6, YAP1, TEAD2, TEAD1,	3.493	0.0126928	0.106478	www.genome.jp/kegg-bin/show_pathway?map=oas04392&multi_query=101123237%09red/101106265%09red/101104666%09RoyalBlue/101115526%09RoyalBlue/100913160%09red/101105097%09red/101120947%09red/101113613%09RoyalBlue/
oas04022	cGMP-PKG signaling pathway	170	16	EDNRA, PPP3CC, PRKG1, PRKG2, CACNA1C, KCNMB1, PLCB4, CALML4, ADCY2, ADCY4, PDE5A, GUCY1A3, GUCY1B3, GNAI1, KCNJ8, CREB3L1,	1.841	0.0135142	0.110305	www.genome.jp/kegg-bin/show_pathway?map=oas04022&multi_query=443465%09red/443139%09RoyalBlue/101117003%09RoyalBlue/101115429%09red/101108185%09RoyalBlue/101117607%09RoyalBlue/443010%09red/101113758%09red/101116562%09red/100302624%09red/443384%09RoyalBlue/443163%09RoyalBlue/101106864%09red/101113317%09RoyalBlue/101104344%09RoyalBlue/101102442%09RoyalBlue/100037684%09red/101102089%09red/101119139%0…
oas05146	Amoebiasis	103	11	COL1A2, COL1A1, COL4A1, LAMA1, LAMA4, LAMB1, LAMC1, PLCB4, COL3A1, PIK3R3, TGFB3,	2.089	0.0159664	0.126891	www.genome.jp/kegg-bin/show_pathway?map=oas05146&multi_query=443539%09RoyalBlue/101103308%09RoyalBlue/101108228%09RoyalBlue/101102191%09RoyalBlue/101115754%09RoyalBlue/443512%09red/443483%09red/101115552%09red/101102692%09red/101107969%09red/101105743%09red/101105588%09red/101106864%09red/101118410%09RoyalBlue/100302084%09RoyalBlue/101122039%09RoyalBlue/101115978%09RoyalBlue/554262%09RoyalBlue/55…
oas04515	Cell adhesion molecules BR	175	16	MPZL1, PVRL3, LSAMP, MCAM, NCAM1, ROBO1, CHL1, ITGA2, ITGA6, ITGA11, ITGB3, CDH5, CDH11, PCDH18, FAT1, FAT4,	1.788	0.0173947	0.134697	www.genome.jp/kegg-bin/show_pathway?map=oas04515&multi_query=101115590%09red/101111153%09RoyalBlue/101104446%09RoyalBlue/101105677%09RoyalBlue/101105678%09RoyalBlue/101113983%09red/101104028%09red/101114151%09RoyalBlue/101115652%09red/101112759%09red/100125613%09red/101113017%09red/101119848%09red/443499%09RoyalBlue/101113656%09red/101105162%09red/641296%09RoyalBlue/443217%09RoyalBlue/101106739%0…
oas04072	Phospholipase D signaling pathway	147	14	PDGFD, KITLG, PDGFRA, PDGFRB, PIK3R3, DGKH, F2R, LPAR6, PTGFR, PLCB4, ADCY2, ADCY4, RAPGEF4, DNM3,	1.863	0.0182678	0.137922	www.genome.jp/kegg-bin/show_pathway?map=oas04072&multi_query=101117784%09red/443371%09red/101106012%09red/101122783%09red/101109893%09RoyalBlue/101118865%09RoyalBlue/101102732%09RoyalBlue/101114005%09RoyalBlue/101113566%09RoyalBlue/101117348%09RoyalBlue/101109759%09RoyalBlue/101110015%09RoyalBlue/101123247%09red/101121455%09RoyalBlue/101119127%09RoyalBlue/100302306%09RoyalBlue/101122126%09RoyalBl…
oas04928	Parathyroid hormone synthesis, secretion and action	106	11	GNAI1, ADCY2, ADCY4, PLCB4, RXRG, NACA, CREB3L1, TNFSF11, RUNX2, MMP13, MMP14,	2.03	0.0194205	0.143049	www.genome.jp/kegg-bin/show_pathway?map=oas04928&multi_query=101116393%09red/101102089%09red/101119139%09red/101112667%09RoyalBlue/101106864%09red/101113317%09RoyalBlue/101104139%09RoyalBlue/101111845%09red/443547%09RoyalBlue/101112493%09RoyalBlue/101108418%09RoyalBlue/101107438%09RoyalBlue/101103190%09RoyalBlue/101123635%09RoyalBlue/101118410%09RoyalBlue/780527%09RoyalBlue/101111757%09RoyalBlue/…
oas05012	Parkinson disease	150	14	GNAI1, SNCAIP, UCHL1, NDUFA4, NDUFA5, NDUFB1, NDUFB5, NDUFB6, NDUFS4, NDUFS5, UQCRH, ATP5H, ATP5O, ATP5J,	1.826	0.021388	0.15379	www.genome.jp/kegg-bin/show_pathway?map=oas05012&multi_query=101116393%09red/101117052%09RoyalBlue/101123668%09RoyalBlue/101121201%09RoyalBlue/101111543%09red/101117250%09red/101122593%09red/101123463%09red/101113437%09red/101108008%09red/100462693%09red/101118899%09red/101118232%09red/100270719%09red/100217408%09red/100305130%09red/101113030%09red/101111447%09RoyalBlue/
oas05144	Malaria	56	7	SDC1, SDC2, MET, GYPC, TGFB3, THBS3, THBS2,	2.445	0.023255	0.163326	www.genome.jp/kegg-bin/show_pathway?map=oas05144&multi_query=101106837%09red/101108398%09red/100147790%09RoyalBlue/443075%09RoyalBlue/443076%09red/100885767%09red/678682%09RoyalBlue/554262%09RoyalBlue/554263%09RoyalBlue/443342%09RoyalBlue/554323%09red/443418%09RoyalBlue/443539%09RoyalBlue/443540%09RoyalBlue/443206%09RoyalBlue/101116784%09red/101116840%09red/641296%09RoyalBlue/494433%09RoyalBlue/
oas04923	Regulation of lipolysis in adipocytes	57	7	ADCY2, ADCY4, PRKG1, PRKG2, PIK3R3, NPY1R, GNAI1,	2.402	0.0253852	0.174235	www.genome.jp/kegg-bin/show_pathway?map=oas04923&multi_query=101102089%09red/101119139%09red/101112667%09RoyalBlue/443010%09red/101113758%09red/101123166%09RoyalBlue/100125355%09RoyalBlue/101117348%09RoyalBlue/101109759%09RoyalBlue/101110015%09RoyalBlue/101123247%09red/101121455%09RoyalBlue/101121291%09RoyalBlue/443361%09red/101116393%09red/
oas04970	Salivary secretion	97	10	ADCY2, ADCY4, PLCB4, CALML4, GUCY1A3, GUCY1B3, PRKG1, PRKG2, SLC12A2, CST3,	2.017	0.0261983	0.17582	www.genome.jp/kegg-bin/show_pathway?map=oas04970&multi_query=101102089%09red/101119139%09red/101112667%09RoyalBlue/101122451%09RoyalBlue/101106864%09red/101118410%09RoyalBlue/101113317%09RoyalBlue/100037684%09red/101110000%09red/443165%09red/443010%09red/101113758%09red/443384%09RoyalBlue/101105242%09red/101104079%09red/
oas04810	Regulation of actin cytoskeleton	215	18	CXCL12, F2R, FGF7, PDGFD, FGFR2, PDGFRA, PDGFRB, ITGA2, ITGA6, ITGA11, ITGB3, PIK3R3, ARHGEF12, DIAPH3, ENAH, NCKAP1, ABI2, PFN2,	1.638	0.027175	0.178409	www.genome.jp/kegg-bin/show_pathway?map=oas04810&multi_query=101121145%09red/443532%09RoyalBlue/101105757%09red/443095%09red/101117784%09red/443548%09red/101106012%09red/101122783%09red/101119848%09red/443499%09RoyalBlue/101113656%09red/101105162%09red/641296%09RoyalBlue/443217%09RoyalBlue/101106739%09RoyalBlue/494433%09RoyalBlue/100423047%09red/101109956%09RoyalBlue/101117003%09RoyalBlue/1011076…
oas04730	Long-term depression	60	7	GUCY1A3, GUCY1B3, PRKG1, PRKG2, GNAI1, PLCB4, IGF1,	2.282	0.0325661	0.209255	www.genome.jp/kegg-bin/show_pathway?map=oas04730&multi_query=101110000%09red/443165%09red/443010%09red/101113758%09red/101108511%09RoyalBlue/101114005%09RoyalBlue/101107438%09RoyalBlue/101103190%09RoyalBlue/101123635%09RoyalBlue/101113846%09RoyalBlue/101116393%09red/101117003%09RoyalBlue/101111472%09RoyalBlue/101118410%09RoyalBlue/101106864%09red/100302103%09RoyalBlue/101113317%09RoyalBlue/443318…
oas03032	DNA replication proteins BR	130	12	CCNA2, PCNA, EXO1, GMNN, CCNB1, CCNB2, CCNB3, CDK1, SNRPE, SNRPG, PARP1, TOP2A,	1.806	0.0340521	0.214244	www.genome.jp/kegg-bin/show_pathway?map=oas03032&multi_query=100144758%09red/101123472%09RoyalBlue/101108210%09RoyalBlue/101121087%09RoyalBlue/443155%09red/101120258%09red/101117456%09red/101120694%09red/101115712%09red/101102288%09red/100216432%09red/101107695%09RoyalBlue/101114958%09RoyalBlue/101112661%09red/101105144%09red/100135697%09red/101108762%09red/
oas04068	FoxO signaling pathway	133	12	TGFB3, SMAD3, SKP2, IGF1, PIK3R3, HOMER2, CCNB1, CCNB2, CCNB3, PLK2, PLK4, FBXO32,	1.765	0.0395598	0.243817	www.genome.jp/kegg-bin/show_pathway?map=oas04068&multi_query=554323%09red/443169%09red/101103425%09RoyalBlue/101107899%09RoyalBlue/101109483%09red/101123600%09RoyalBlue/101110136%09RoyalBlue/101102956%09RoyalBlue/101110437%09RoyalBlue/443318%09red/101117348%09RoyalBlue/101109759%09RoyalBlue/101110015%09RoyalBlue/101123247%09red/101121455%09RoyalBlue/101117211%09RoyalBlue/101111143%09RoyalBlue/101…
oas04724	Glutamatergic synapse	105	10	PPP3CC, TRPC1, HOMER2, PLCB4, ADCY2, ADCY4, GNAI1, GNB5, GNG11, CACNA1C,	1.863	0.0420156	0.253774	www.genome.jp/kegg-bin/show_pathway?map=oas04724&multi_query=101115429%09red/101105204%09red/101106114%09red/101106864%09red/101118410%09RoyalBlue/101113317%09RoyalBlue/101111472%09RoyalBlue/101102089%09red/101119139%09red/101112667%09RoyalBlue/101116393%09red/101102864%09RoyalBlue/101106267%09red/100192421%09red/101108265%09RoyalBlue/101116562%09red/
oas04974	Protein digestion and absorption	135	12	COL1A2, COL1A1, COL3A1, COL4A1, COL5A2, COL5A3, COL11A1, COL6A3, COL6A1, COL12A1, COL14A1, COL15A1,	1.739	0.0435617	0.257953	www.genome.jp/kegg-bin/show_pathway?map=oas04974&multi_query=443384%09RoyalBlue/100302549%09RoyalBlue/101105078%09RoyalBlue/443512%09red/443483%09red/100101231%09red/101115552%09red/101114493%09red/101115457%09red/101117548%09red/443051%09red/101106490%09RoyalBlue/101111927%09red/101109808%09red/101120758%09red/101102453%09red/
oas05215	Prostate cancer	93	9	PLAT, PDGFD, IGF1, PDGFRA, PDGFRB, FGFR2, PIK3R3, CREB3L1, CTNNB1,	1.893	0.0478534	0.274792	www.genome.jp/kegg-bin/show_pathway?map=oas05215&multi_query=100127219%09RoyalBlue/100144755%09RoyalBlue/101121809%09RoyalBlue/101118332%09red/101103308%09RoyalBlue/101117784%09red/443318%09red/101106012%09red/101122783%09red/443548%09red/101117348%09RoyalBlue/101109759%09RoyalBlue/101110015%09RoyalBlue/101123247%09red/101121455%09RoyalBlue/101117211%09RoyalBlue/100302083%09RoyalBlue/443118%09Roy…
oas01001	Protein kinases BR	529	36	PRKG1, PRKG2, AURKA, CDC42BPA, CIT, DCLK1, PRKD1, KALRN, CASK, CDK1, CDK14, MAP2K6, BUB1, BUB1B, GSG2, NEK2, PLK2, PLK4, PBK, TTK, TRPM6, PDGFRA, PDGFRB, FGFR2, FLT4, KDR, MET, EPHA7, TIE1, TEK, ROR1, ROR2, DDR2, RYK, MUSK, YES1,	1.331	0.0482252	0.274792	www.genome.jp/kegg-bin/show_pathway?map=oas01001&multi_query=101116807%09RoyalBlue/443010%09red/101113758%09red/101118410%09RoyalBlue/101107639%09RoyalBlue/101118101%09RoyalBlue/100216431%09red/101117211%09RoyalBlue/101107709%09RoyalBlue/101122444%09RoyalBlue/101110124%09RoyalBlue/101111789%09RoyalBlue/101111802%09RoyalBlue/101102442%09RoyalBlue/101114291%09red/101107309%09red/101108265%09RoyalBl…
Day 14 vs. Day 1							2.09176e-06	www.genome.jp/kegg-bin/show_pathway?map=oas04510&multi_query=443512%09red/443483%09red/101115552%09red/443051%09red/101106490%09RoyalBlue/101111927%09red/101102692%09red/101107969%09red/101105743%09red/101105588%09red/101120658%09red/101116784%09red/101107864%09RoyalBlue/101116840%09red/101118337%09red/101110931%09red/101119848%09red/443499%09RoyalBlue/101113656%09red/101105162%09red/443143%09red…
oas04510	Focal adhesion	209	40	COL1A2, COL1A1, COL4A1, COL6A3, COL6A1, LAMA1, LAMA4, LAMB1, LAMC1, RELN, THBS3, THBS2, TNC, VWF, ITGA2, ITGA6, ITGA11, ITGAV, ITGB3, ITGB4, PDGFD, IGF1, PDGFRA, PDGFRB, KDR, EGFR, FLT4, MET, MYL9, MYLK, FLNB, ILK, PARVB, PARVA, CTNNB1, PTK2, PIK3R3, PAK3, CAV2, SHC1,	2.692	6.41643e-09	4.54861e-06	www.genome.jp/kegg-bin/show_pathway?map=oas04360&multi_query=101122126%09RoyalBlue/101105204%09red/101105027%09red/101102401%09red/101115429%09red/101120842%09red/101107592%09RoyalBlue/101118949%09red/101110391%09red/101105624%09red/101115792%09red/101115469%09red/101120475%09red/101107288%09red/101120886%09red/101104593%09red/101114005%09RoyalBlue/101121145%09red/443532%09RoyalBlue/101116393%09r…
oas04360	Axon guidance	178	35	TRPC1, TRPC3, TRPC4, PPP3CC, PTK2, ABLIM3, PAK3, EFNA1, EFNA5, EFNB2, EFNB1, EPHA7, EPHB4, ENAH, CXCL12, GNAI1, SLIT2, ROBO1, SRGAP1, SEMA3D, SEMA3A, NRP1, CFL2, RHOD, SEMA6D, MET, ARHGEF12, RRAS, SMO, ILK, BOC, WNT5A, RYK, PIK3R3, PARD3,	2.766	2.79056e-08	5.36592e-06	www.genome.jp/kegg-bin/show_pathway?map=oas04015&multi_query=101115080%09RoyalBlue/101108303%09red/100037684%09red/101105757%09red/101114407%09RoyalBlue/443346%09red/101118506%09red/101119139%09red/101105735%09red/101112667%09RoyalBlue/101106864%09red/101113074%09RoyalBlue/101101969%09red/101104023%09RoyalBlue/443095%09red/443318%09red/101117784%09red/443371%09red/497271%09red/497273%09red/101105…
oas04015	Rap1 signaling pathway	207	38	RAPGEF5, CALML4, F2R, LPAR1, LPAR4, ADCY4, ADCY6, PLCB4, RASGRP3, FGF7, IGF1, PDGFD, KITLG, ANGPT1, ANGPT2, EFNA1, EFNA5, EGFR, FGFR2, PDGFRA, PDGFRB, FLT4, KDR, MET, TEK, CTNNB1, MAGI1, PRKD1, GNAI1, ITGB3, PFN2, PARD3, MLLT4, CTNND1, MAP2K6, PIK3R3, PLCE1, RRAS,	2.582	4.93797e-08	5.9641e-06	www.genome.jp/kegg-bin/show_pathway?map=oas04512&multi_query=443512%09red/443483%09red/101115552%09red/443051%09red/101106490%09RoyalBlue/101111927%09red/101102692%09red/101107969%09red/101105743%09red/101105588%09red/101120658%09red/101116784%09red/101107864%09RoyalBlue/101116840%09red/101118337%09red/101110931%09red/101119848%09red/443499%09RoyalBlue/101113656%09red/101105162%09red/443143%09red…
oas04512	ECM-receptor interaction	92	23	COL1A2, COL1A1, COL4A1, COL6A3, COL6A1, LAMA1, LAMA4, LAMB1, LAMC1, RELN, THBS3, THBS2, TNC, VWF, ITGA2, ITGA6, ITGA11, ITGAV, ITGB3, ITGB4, SDC1, DAG1, HMMR,	3.517	7.31791e-08	9.38021e-06	www.genome.jp/kegg-bin/show_pathway?map=oas04151&multi_query=101106508%09RoyalBlue/101103724%09RoyalBlue/443427%09RoyalBlue/443095%09red/443318%09red/101117784%09red/443371%09red/497271%09red/497273%09red/101105624%09red/101115792%09red/780479%09red/443548%09red/101106012%09red/101122783%09red/101117247%09red/443087%09red/443076%09red/497272%09red/101118865%09RoyalBlue/101102732%09RoyalBlue/10111…
oas04151	PI3K-Akt signaling pathway	372	55	FGF7, IGF1, PDGFD, KITLG, ANGPT1, ANGPT2, EFNA1, EFNA5, EGFR, FGFR2, PDGFRA, PDGFRB, FLT4, KDR, MET, TEK, IRS1, GHR, COL1A2, COL1A1, COL4A1, COL6A3, COL6A1, LAMA1, LAMA4, LAMB1, LAMC1, RELN, THBS3, THBS2, TNC, VWF, ITGA2, ITGA6, ITGA11, ITGAV, ITGB3, ITGB4, PTK2, PIK3R3, F2R, LPAR1, LPAR4, LPAR6, GNB5, GNG11, MAGI1, PPP2R3A, BRCA1, CDK4, CCNE2, YWHAQ, CREB3L2, CREB3L1, TP53,	2.08	1.43868e-07	0.000171133	www.genome.jp/kegg-bin/show_pathway?map=oas05410&multi_query=101119848%09red/443499%09RoyalBlue/101113656%09red/101105162%09red/443143%09red/100423047%09red/101119919%09red/101109956%09RoyalBlue/101110936%09red/101113852%09red/101103515%09red/101117308%09red/100145865%09red/101114931%09red/101107924%09red/101116562%09red/101112498%09RoyalBlue/101104978%09red/101113114%09red/443318%09red/554323%09…
oas05410	Hypertrophic cardiomyopathy (HCM)	82	19	ITGA2, ITGA6, ITGA11, ITGAV, ITGB3, ITGB4, SGCD, SGCB, DAG1, DES, TPM1, TPM2, LMNA, CACNA1C, CACNB3, PRKAB2, IGF1, TGFB3, EDN1,	3.259	3.40946e-06	0.000171133	www.genome.jp/kegg-bin/show_pathway?map=oas05412&multi_query=101119848%09red/443499%09RoyalBlue/101113656%09red/101105162%09red/443143%09red/100423047%09red/101119919%09red/101109956%09RoyalBlue/101110936%09red/101113852%09red/101103515%09red/101117308%09red/101107924%09red/100294600%09red/101101980%09RoyalBlue/780521%09RoyalBlue/101116562%09red/101112498%09RoyalBlue/101104978%09red/101119486%09r…
oas05412	Arrhythmogenic right ventricular cardiomyopathy (ARVC)	68	17	ITGA2, ITGA6, ITGA11, ITGAV, ITGB3, ITGB4, SGCD, SGCB, DAG1, DES, LMNA, CTNNB1, CACNA1C, CACNB3, JUP, CTNNA1, GJA1,	3.517	3.67463e-06	0.000217517	www.genome.jp/kegg-bin/show_pathway?map=oas05200&multi_query=100294600%09red/101112313%09red/101101980%09RoyalBlue/780521%09RoyalBlue/101123390%09red/101109745%09red/101112309%09red/101122197%09red/101105757%09red/443346%09red/101118506%09red/101114118%09red/101111070%09red/101117003%09RoyalBlue/101117190%09red/101121145%09red/443532%09RoyalBlue/101116393%09red/443013%09RoyalBlue/101119139%09red/…
oas05200	Pathways in cancer	533	66	CTNNB1, CTNNA1, BIRC5, WNT5A, FZD1, FZD6, F2R, LPAR1, LPAR4, LPAR6, GNA12, ARHGEF12, CXCL12, GNAI1, ADCY4, ADCY6, GNB5, GNG11, COL4A1, LAMA1, LAMA4, LAMB1, LAMC1, ITGA2, ITGA6, ITGAV, PTK2, PIK3R3, TP53, EDNRA, PLCB4, IL6ST, RASGRP3, EGFR, PDGFRA, PDGFRB, IGF1, KITLG, MET, FGF7, FGFR2, ETS1, MMP2, MMP9, CDK4, CALML4, JUP, RUNX1T1, CKS1B, SKP2, CCNE2, TGFB3, SMAD3, MECOM, BRCA2, RAD51, GSTM3, MGST…	1.742	5.7432e-06	0.000217517	www.genome.jp/kegg-bin/show_pathway?map=oas05414&multi_query=101119848%09red/443499%09RoyalBlue/101113656%09red/101105162%09red/443143%09red/100423047%09red/101119919%09red/101109956%09RoyalBlue/101110936%09red/101113852%09red/101103515%09red/101117308%09red/100145865%09red/101114931%09red/101107924%09red/101119139%09red/101105735%09red/101112667%09RoyalBlue/101116562%09red/101112498%09RoyalBlue/…
oas05414	Dilated cardiomyopathy (DCM)	85	19	ITGA2, ITGA6, ITGA11, ITGAV, ITGB3, ITGB4, SGCD, SGCB, DAG1, DES, TPM1, TPM2, LMNA, ADCY4, ADCY6, CACNA1C, CACNB3, IGF1, TGFB3,	3.144	6.00508e-06	0.000687849	www.genome.jp/kegg-bin/show_pathway?map=oas00535&multi_query=101106837%09red/101108398%09red/101109518%09red/101106600%09red/101113884%09RoyalBlue/101103256%09RoyalBlue/443011%09red/443048%09red/101108189%09red/101111037%09red/101112967%09red/101111470%09red/101109808%09red/101120758%09red/101105862%09red/101102453%09red/101107327%09RoyalBlue/
oas00535	Proteoglycans BR	55	14	SDC1, SDC2, GPC4, GPC6, BGN, DCN, ECM2, FMOD, LUM, PRELP, COL12A1, COL14A1, P3H1, COL15A1,	3.581	2.10997e-05	0.00128567	www.genome.jp/kegg-bin/show_pathway?map=oas04270&multi_query=443498%09red/443465%09red/101111472%09RoyalBlue/100270685%09red/100302624%09red/100620050%09red/101116562%09red/100037684%09red/443334%09red/100135445%09red/101121534%09red/101106864%09red/101113074%09RoyalBlue/101113317%09RoyalBlue/101118410%09RoyalBlue/101107639%09RoyalBlue/101107438%09RoyalBlue/101103190%09RoyalBlue/101121342%09red/1…
oas04270	Vascular smooth muscle contraction	140	24	EDN1, EDNRA, KCNMA1, KCNMB1, KCNMB4, CACNA1C, CALML4, MYLK, MYL6, MYL9, PLCB4, CALD1, ACTA2, ACTG2, GNA12, ARHGEF12, CALCRL, ADCY4, ADCY6, NPR1, NPR2, PRKG1, GUCY1A3, GUCY1B3,	2.411	4.63083e-05	0.00128567	www.genome.jp/kegg-bin/show_pathway?map=oas00536&multi_query=443342%09RoyalBlue/443472%09RoyalBlue/443540%09RoyalBlue/443418%09RoyalBlue/101121145%09red/443305%09red/443217%09RoyalBlue/101112759%09red/443502%09red/101109745%09red/443427%09RoyalBlue/443095%09red/443548%09red/678677%09red/101103149%09red/101109620%09red/101118337%09red/101116784%09red/101107864%09RoyalBlue/101116840%09red/443512%09…
oas00536	Glycosaminoglycan binding proteins BR	214	32	CXCL12, SELP, NCAM1, BMP4, WNT5A, FGF7, FGFR2, NRG1, PTN, FBN1, TNC, THBS3, THBS2, COL1A2, COL1A1, COL3A1, COL4A1, COL5A2, COL5A3, COL11A1, COL24A1, COL6A3, COL6A1, EFNA1, EFNA5, SLIT2, PLAT, TFPI, HYAL1, APOE, SLC8A1, HMMR,	2.103	4.73252e-05	0.00309667	www.genome.jp/kegg-bin/show_pathway?map=oas04810&multi_query=443346%09red/101118506%09red/101121145%09red/443532%09RoyalBlue/101105757%09red/443095%09red/101117784%09red/780479%09red/443548%09red/101106012%09red/101122783%09red/101119848%09red/443499%09RoyalBlue/101113656%09red/101105162%09red/443143%09red/641296%09RoyalBlue/443217%09RoyalBlue/101106739%09RoyalBlue/494433%09RoyalBlue/100423047%09…
oas04810	Regulation of actin cytoskeleton	215	31	LPAR1, LPAR4, CXCL12, F2R, FGF7, PDGFD, EGFR, FGFR2, PDGFRA, PDGFRB, ITGA2, ITGA6, ITGA11, ITGAV, ITGB3, ITGB4, GNA12, FGD1, PTK2, RRAS, PIK3R3, ARHGEF12, PAK3, MYLK, MYL9, DIAPH3, ENAH, NCKAP1, ABI2, PFN2, CFL2,	2.028	0.000123487	0.00380405	www.genome.jp/kegg-bin/show_pathway?map=oas04022&multi_query=443465%09red/443139%09RoyalBlue/101111070%09red/101117003%09RoyalBlue/101115429%09red/101123436%09red/101112950%09red/443010%09red/101113758%09red/101116562%09red/100270685%09red/100302624%09red/100620050%09red/101116716%09red/443384%09RoyalBlue/443163%09RoyalBlue/101106864%09red/101113074%09RoyalBlue/101113317%09RoyalBlue/100037684%09r…
oas04022	cGMP-PKG signaling pathway	170	26	EDNRA, GNA12, PPP3CC, NPR1, NPR2, PRKG1, PRKG2, CACNA1C, KCNMA1, KCNMB1, KCNMB4, SLC8A1, PLCB4, CALML4, MYLK, MYL9, ADCY4, ADCY6, PDE5A, GUCY1A3, GUCY1B3, GNAI1, IRS1, KCNJ8, CREB3L2, CREB3L1,	2.151	0.000163364	0.00517055	www.genome.jp/kegg-bin/show_pathway?map=oas04390&multi_query=101110782%09red/101108810%09red/100913160%09red/101120978%09red/101102150%09red/101106265%09red/101108587%09red/101105097%09red/101120947%09red/101122474%09red/100303607%09red/443427%09RoyalBlue/101123390%09red/494433%09RoyalBlue/554323%09red/101111414%09RoyalBlue/443169%09red/443502%09red/101112282%09red/443229%09red/101115522%09RoyalB…
oas04390	Hippo signaling pathway	155	24	PARD3, AMOT, YAP1, WWTR1, AJUBA, FRMD6, TP53BP2, TEAD2, TEAD1, TEAD3, CTGF, BIRC5, TGFB3, SMAD3, BMP4, BMPR1A, SMAD1, WNT5A, FZD1, FZD6, YWHAQ, CTNNB1, SNAI2, CTNNA1,	2.178	0.000237909	0.0053435	www.genome.jp/kegg-bin/show_pathway?map=oas04540&multi_query=101122284%09red/443346%09red/101116393%09red/101117784%09red/101106012%09red/101122783%09red/780479%09red/101118865%09RoyalBlue/101102732%09RoyalBlue/101114005%09RoyalBlue/101103190%09RoyalBlue/101109858%09RoyalBlue/100302357%09RoyalBlue/100216432%09red/443200%09red/101119139%09red/101105735%09red/101112667%09RoyalBlue/443018%09red/1011…
oas04540	Gap junction	93	17	GJA1, LPAR1, GNAI1, PDGFD, PDGFRA, PDGFRB, EGFR, CDK1, TJP1, ADCY4, ADCY6, HTR2A, PLCB4, GUCY1A3, GUCY1B3, PRKG1, PRKG2,	2.571	0.000262258	0.00661932	www.genome.jp/kegg-bin/show_pathway?map=oas04520&multi_query=101113983%09red/101110782%09red/101107592%09RoyalBlue/101114336%09RoyalBlue/101115800%09red/101102742%09red/443200%09red/101122978%09red/100294600%09red/101112313%09red/101121760%09red/101108643%09RoyalBlue/101121292%09RoyalBlue/101101980%09RoyalBlue/780521%09RoyalBlue/443076%09red/780479%09red/101104362%09red/100127220%09red/443169%09r…
oas04520	Adherens junction	70	14	PVRL3, PARD3, MLLT4, LMO7, TJP1, CTNND1, CTNNB1, CTNNA1, PTPRB, MET, EGFR, YES1, SNAI2, SMAD3,	2.813	0.000345179	0.00712276	www.genome.jp/kegg-bin/show_pathway?map=oas04926&multi_query=101116393%09red/101106267%09red/100192421%09red/443118%09RoyalBlue/101108743%09red/101113882%09red/780520%09RoyalBlue/101108228%09RoyalBlue/101117348%09RoyalBlue/101109759%09RoyalBlue/101110015%09RoyalBlue/101123247%09red/101103190%09RoyalBlue/443115%09red/100192422%09red/443498%09red/443139%09RoyalBlue/101120355%09RoyalBlue/443113%09re…
oas04926	Relaxin signaling pathway	132	21	GNAI1, GNB5, GNG11, CREB3L2, CREB3L1, PIK3R3, MMP2, MMP9, EDN1, MMP13, SMAD3, ACTA2, COL1A2, COL1A1, COL3A1, COL4A1, ADCY4, ADCY6, PLCB4, SHC1, EGFR,	2.238	0.000393281	0.00717991	www.genome.jp/kegg-bin/show_pathway?map=oas04014&multi_query=101106508%09RoyalBlue/443095%09red/443318%09red/101117784%09red/443371%09red/497271%09red/497273%09red/101105624%09red/101115792%09red/780479%09red/443548%09red/101106012%09red/101122783%09red/101117247%09red/443087%09red/443076%09red/497272%09red/101112165%09red/101113548%09red/101118865%09RoyalBlue/101102732%09RoyalBlue/101122126%09Ro…
oas04014	Ras signaling pathway	230	31	FGF7, IGF1, PDGFD, KITLG, ANGPT1, ANGPT2, EFNA1, EFNA5, EGFR, FGFR2, PDGFRA, PDGFRB, FLT4, KDR, MET, TEK, GAB1, SHC1, RASGRP3, GNB5, GNG11, RASGRF2, CALML4, RRAS, RASAL2, PAK3, PIK3R3, MLLT4, ETS1, RAPGEF5, PLCE1,	1.896	0.000418461	0.00888019	www.genome.jp/kegg-bin/show_pathway?map=oas04392&multi_query=101123237%09red/101106265%09red/101102150%09red/100913160%09red/101120978%09red/101105097%09red/101120947%09red/101122474%09red/101113613%09RoyalBlue/
oas04392	Hippo signaling pathway - multiple species	28	8	FAT4, FRMD6, AJUBA, YAP1, WWTR1, TEAD2, TEAD1, TEAD3,	4.019	0.000544797	0.00916264	www.genome.jp/kegg-bin/show_pathway?map=oas01001&multi_query=443010%09red/101113758%09red/101118410%09RoyalBlue/101107639%09RoyalBlue/100216431%09red/101106860%09red/101107709%09RoyalBlue/101122444%09RoyalBlue/101110124%09RoyalBlue/101111789%09RoyalBlue/101122306%09red/101114291%09red/101107309%09red/101108265%09RoyalBlue/101107019%09RoyalBlue/101108939%09red/101114080%09RoyalBlue/101103312%09red…
oas01001	Protein kinases BR	529	58	PRKG1, PRKG2, AURKA, AURKB, MAST4, CDC42BPA, CIT, CAMK1D, NUAK1, DCLK1, DCLK2, MYLK, PRKD1, KALRN, CASK, TRIB2, CDK1, CDK4, CDK14, CDK16, CDKL1, MAP2K6, MAP4K5, PAK3, MAP3K12, ILK, NPR1, NPR2, BUB1, BUB1B, NEK2, PLK1, PLK2, PLK4, PBK, TTK, TRPM6, TRIM24, ACVR1, BMPR1A, EGFR, PDGFRA, PDGFRB, FGFR2, FLT4, KDR, MET, EPHA7, EPHB4, TIE1, TEK, ROR1, ROR2, DDR2, RYK, PTK2, YES1, PKDCC,	1.542	0.000590231	0.00924675	www.genome.jp/kegg-bin/show_pathway?map=oas05418&multi_query=100126571%09red/100037684%09red/101106837%09red/101108398%09red/100037663%09red/101115574%09red/101103256%09RoyalBlue/101118332%09red/101107462%09red/443087%09red/100294600%09red/101117348%09RoyalBlue/101109759%09RoyalBlue/101110015%09RoyalBlue/101123247%09red/443143%09red/100423047%09red/101120842%09red/101121729%09RoyalBlue/101103308%…
oas05418	Fluid shear stress and atherosclerosis	146	22	CAV2, CALML4, SDC1, SDC2, GSTM3, MGST2, PLAT, CDH5, KDR, CTNNB1, PIK3R3, ITGAV, ITGB3, PTK2, MAP2K6, MMP2, MMP9, EDN1, BMP4, ACVR1, BMPR1A, TP53,	2.12	0.000624013	0.0104464	www.genome.jp/kegg-bin/show_pathway?map=oas05205&multi_query=101113884%09RoyalBlue/101117549%09red/101110196%09RoyalBlue/101114005%09RoyalBlue/101107545%09red/101107438%09RoyalBlue/101103190%09RoyalBlue/101123330%09red/101103280%09RoyalBlue/101112165%09red/101117348%09RoyalBlue/101109759%09RoyalBlue/101110015%09RoyalBlue/101123247%09red/101117190%09red/101105703%09red/101113317%09RoyalBlue/443048…
oas05205	Proteoglycans in cancer	207	28	CTTN, RRAS, FLNB, GAB1, PIK3R3, ARHGEF12, PLCE1, DCN, IGF1, EGFR, CAV2, CTNNB1, KDR, MET, MMP2, MMP9, LUM, TP53, SDC1, ITGA2, ITGAV, ITGB3, FZD1, FZD6, SDC2, PTK2, WNT5A, SMO,	1.903	0.000737013	0.0112761	www.genome.jp/kegg-bin/show_pathway?map=oas04110&multi_query=100144756%09red/100144755%09RoyalBlue/101121809%09RoyalBlue/554323%09red/443169%09red/101109224%09red/101118528%09RoyalBlue/100127219%09RoyalBlue/100302083%09RoyalBlue/101109811%09red/101109483%09red/100144758%09red/100216432%09red/101120694%09red/101102288%09red/101117574%09red/101105713%09red/101104905%09RoyalBlue/101119934%09RoyalBlu…
oas04110	Cell cycle	130	20	CDK4, TGFB3, SMAD3, CDKN2C, CCNE2, SKP2, CCNA2, CDK1, CCNB1, CCNB3, YWHAQ, PLK1, ANAPC13, CDC20, PTTG1, TTK, BUB1, BUB1B, TP53, MCM4,	2.164	0.000830139	0.0131251	www.genome.jp/kegg-bin/show_pathway?map=oas04924&multi_query=442999%09red/443013%09RoyalBlue/101105735%09red/443118%09RoyalBlue/100270685%09red/101121291%09RoyalBlue/101116393%09red/101116562%09red/101114538%09RoyalBlue/443465%09red/101106864%09red/101113074%09RoyalBlue/101113317%09RoyalBlue/100037684%09red/101115429%09red/101110000%09red/443165%09red/101123436%09red/101113758%09red/
oas04924	Renin secretion	69	13	AQP1, ADCY6, KCNMA1, GNAI1, CACNA1C, EDNRA, PLCB4, CALML4, PPP3CC, GUCY1A3, GUCY1B3, NPR1, PRKG2,	2.65	0.00100652	0.0382699	www.genome.jp/kegg-bin/show_pathway?map=oas05222&multi_query=443421%09red/100302083%09RoyalBlue/101115240%09RoyalBlue/100885762%09RoyalBlue/101120670%09RoyalBlue/100144756%09red/101113974%09red/101109483%09red/100127219%09RoyalBlue/101109811%09red/100144755%09RoyalBlue/101121809%09RoyalBlue/101115552%09red/101102692%09red/101107969%09red/101105743%09red/101105588%09red/101119848%09red/101113656%0…
oas05222	Small cell lung cancer	96	15	TP53, CDK4, CKS1B, SKP2, CCNE2, COL4A1, LAMA1, LAMA4, LAMB1, LAMC1, ITGA2, ITGA6, ITGAV, PTK2, PIK3R3,	2.198	0.0030522	0.0412771	www.genome.jp/kegg-bin/show_pathway?map=oas04611&multi_query=101105757%09red/101117003%09RoyalBlue/101117190%09red/101101902%09RoyalBlue/101113317%09RoyalBlue/443334%09red/101114407%09RoyalBlue/101106864%09red/101113074%09RoyalBlue/101104023%09RoyalBlue/101115080%09RoyalBlue/101110258%09RoyalBlue/100423047%09red/101115330%09RoyalBlue/101117897%09RoyalBlue/101116393%09red/101119139%09red/101105735…
oas04611	Platelet activation	126	18	F2R, ARHGEF12, MYLK, PLCB4, ITGB3, GNAI1, ADCY4, ADCY6, COL1A2, COL1A1, COL3A1, ITGA2, PIK3R3, VWF, GUCY1A3, GUCY1B3, PRKG1,	2.01	0.00341866	0.0419745	www.genome.jp/kegg-bin/show_pathway?map=oas04072&multi_query=101117784%09red/443371%09red/780479%09red/101106012%09red/101122783%09red/101112165%09red/101113548%09red/101118865%09RoyalBlue/101102732%09RoyalBlue/101114005%09RoyalBlue/101107545%09red/101117348%09RoyalBlue/101109759%09RoyalBlue/101110015%09RoyalBlue/101123247%09red/101122126%09RoyalBlue/443204%09RoyalBlue/101105303%09RoyalBlue/10111…
oas04072	Phospholipase D signaling pathway	147	20	PRKG2, PDGFD, KITLG, EGFR, PDGFRA, PDGFRB, GAB1, SHC1, RRAS, PIK3R3, AGPAT4, DGKH, F2R, LPAR1, LPAR4, LPAR6, PTGFR, PLCB4, GNA12, ADCY4, ADCY6,	1.914	0.00373393	0.0419745	www.genome.jp/kegg-bin/show_pathway?map=oas04310&multi_query=101109745%09red/100192425%09red/101121066%09red/100302355%09red/101107858%09red/101112309%09red/101122197%09red/101116364%09RoyalBlue/100294600%09red/101101980%09RoyalBlue/780521%09RoyalBlue/101123600%09RoyalBlue/101110136%09RoyalBlue/101120418%09red/101117625%09RoyalBlue/101102488%09RoyalBlue/443421%09red/101119116%09RoyalBlue/10110951…
oas04310	Wnt signaling pathway	147	20	WNT5A, SERPINF1, SFRP1, SFRP2, SFRP4, FZD1, FZD6, CTNNB1, WISP1, TP53, GPC4, ROR1, ROR2, RYK, PRICKLE1, PRICKLE2, DAAM1, DAAM2, PLCB4, PPP3CC,	1.914	0.00373393	0.0505162	www.genome.jp/kegg-bin/show_pathway?map=oas05165&multi_query=101109745%09red/101112309%09red/101122197%09red/100294600%09red/101101980%09RoyalBlue/101110830%09RoyalBlue/101123600%09RoyalBlue/101110136%09RoyalBlue/443421%09red/101118390%09red/101110782%09red/101110931%09red/101116784%09red/101107864%09RoyalBlue/101116840%09red/443512%09red/443483%09red/101115552%09red/443051%09red/101106490%09Roya…
oas05165	Human papillomavirus infection	368	40	WNT5A, FZD1, FZD6, CTNNB1, TP53, MAGI1, PARD3, VWF, THBS3, THBS2, COL1A2, COL1A1, COL4A1, COL6A3, COL6A1, LAMA1, LAMA4, LAMB1, LAMC1, RELN, TNC, ITGA2, ITGA6, ITGA11, ITGAV, ITGB3, ITGB4, PTK2, PPP2R3A, PDGFRB, PIK3R3, CDK4, CCNE2, CCNA2, EGFR, CREB3L2, CREB3L1, HEY1, HEYL, HEY2,	1.529	0.00464873	0.0610872	www.genome.jp/kegg-bin/show_pathway?map=oas05215&multi_query=100127219%09RoyalBlue/101109811%09red/100144755%09RoyalBlue/101121809%09RoyalBlue/101118332%09red/101118895%09RoyalBlue/100192422%09red/101103308%09RoyalBlue/101117784%09red/101106508%09RoyalBlue/443318%09red/101106012%09red/101122783%09red/443548%09red/780479%09red/101117348%09RoyalBlue/101109759%09RoyalBlue/101110015%09RoyalBlue/10112…
oas05215	Prostate cancer	93	14	CCNE2, PLAT, MMP9, PDGFD, IGF1, PDGFRA, PDGFRB, FGFR2, EGFR, PIK3R3, TP53, CREB3L2, CREB3L1, CTNNB1,	2.118	0.00580891	0.0677192	www.genome.jp/kegg-bin/show_pathway?map=oas04921&multi_query=101114005%09RoyalBlue/101103190%09RoyalBlue/101111472%09RoyalBlue/443460%09RoyalBlue/443218%09RoyalBlue/101114538%09RoyalBlue/101106864%09red/101113074%09RoyalBlue/101118410%09RoyalBlue/101116562%09red/101112498%09RoyalBlue/101104978%09red/101113317%09RoyalBlue/100037684%09red/101115429%09red/443163%09RoyalBlue/443255%09red/101113114%09…
oas04921	Oxytocin signaling pathway	155	20	PLCB4, CACNA1C, CACNB3, CALML4, PPP3CC, RCAN1, PRKAB2, CAMK1D, GUCY1A3, GUCY1B3, NPR1, NPR2, MYLK, MYL6, MYL9, ADCY4, ADCY6, GNAI1, KCNJ3, EGFR,	1.815	0.00679027	0.0677192	www.genome.jp/kegg-bin/show_pathway?map=oas01003&multi_query=101109656%09red/101110978%09red/101102875%09RoyalBlue/101113458%09red/101113990%09red/101117847%09red/101105718%09red/101104000%09red/101121738%09red/101121025%09red/101114825%09red/101116670%09red/101117403%09RoyalBlue/101103203%09RoyalBlue/101111309%09red/101114753%09RoyalBlue/101107844%09red/101121316%09RoyalBlue/101104496%09red/1011…
oas01003	Glycosyltransferases BR	230	27	ALG8, STT3A, GALNT15, GALNT5, GALNT16, POFUT2, POFUT1, PLOD3, B3GALT2, B4GALT2, B4GALT5, B3GNT9, FUT10, GCNT4, CHSY3, EXT1, EXTL2, EXTL3, GYG2, UGGT2, CHST1, CHST2, CHST10, GAL3ST4, HS2ST1, NDST1, CHST14,	1.651	0.00685501	0.0693016	www.genome.jp/kegg-bin/show_pathway?map=oas04670&multi_query=101117375%09red/443217%09RoyalBlue/494433%09RoyalBlue/101118411%09red/443499%09RoyalBlue/641296%09RoyalBlue/101107462%09red/101121229%09RoyalBlue/101108435%09red/101117348%09RoyalBlue/101109759%09RoyalBlue/101110015%09RoyalBlue/101123247%09red/101106094%09RoyalBlue/780489%09RoyalBlue/101122939%09RoyalBlue/100294600%09red/101122978%09red…
oas04670	Leukocyte transendothelial migration	115	16	JAM3, JAM2, CDH5, ESAM, PIK3R3, CTNNB1, CTNND1, CTNNA1, MMP2, MMP9, PTK2, THY1, MYL9, MLLT4, CXCL12, GNAI1,	1.957	0.00722777	0.0928781	www.genome.jp/kegg-bin/show_pathway?map=oas04114&multi_query=443318%09red/101119139%09red/101105735%09red/101112667%09RoyalBlue/100216431%09red/101110448%09RoyalBlue/101116316%09RoyalBlue/101110124%09RoyalBlue/101117574%09red/101123454%09RoyalBlue/100216432%09red/101105713%09red/101103731%09red/101115335%09red/101110548%09red/101116829%09red/101120694%09red/101117404%09red/101109811%09red/1011160…
oas04114	Oocyte meiosis	119	16	IGF1, ADCY4, ADCY6, AURKA, YWHAQ, CDK1, PLK1, FBXO5, ANAPC13, CDC20, PTTG1, CCNB1, BUB1, CCNE2, CALML4, PPP3CC,	1.891	0.00997157	0.0962636	www.genome.jp/kegg-bin/show_pathway?map=oas05224&multi_query=443218%09RoyalBlue/101104139%09RoyalBlue/100037694%09red/443095%09red/443318%09red/780479%09red/101113548%09red/101118865%09RoyalBlue/101102732%09RoyalBlue/101114005%09RoyalBlue/101107438%09RoyalBlue/101103190%09RoyalBlue/101117348%09RoyalBlue/101109759%09RoyalBlue/101110015%09RoyalBlue/101123247%09red/780478%09red/101111557%09red/10111…
oas05224	Breast cancer	151	19	TNFSF11, FGF7, IGF1, EGFR, SHC1, PIK3R3, DLL4, HEY1, HEYL, HEY2, FLT4, WNT5A, FZD1, FZD6, CTNNB1, TP53, CDK4, BRCA1, BRCA2,	1.77	0.0106303	0.102084	www.genome.jp/kegg-bin/show_pathway?map=oas01521&multi_query=101106508%09RoyalBlue/780479%09red/678677%09red/443076%09red/443318%09red/443087%09red/101117784%09red/101106012%09red/101122783%09red/443548%09red/443406%09RoyalBlue/101103369%09RoyalBlue/101113909%09RoyalBlue/101112165%09red/101117348%09RoyalBlue/101109759%09RoyalBlue/101110015%09RoyalBlue/101123247%09red/101111426%09RoyalBlue/1009131…
oas01521	EGFR tyrosine kinase inhibitor resistance	81	12	EGFR, NRG1, MET, IGF1, KDR, PDGFD, PDGFRA, PDGFRB, FGFR2, GAB1, PIK3R3, SHC1,	2.084	0.0115862	0.107857	www.genome.jp/kegg-bin/show_pathway?map=oas04515&multi_query=101115590%09red/101104446%09RoyalBlue/101105678%09RoyalBlue/101113983%09red/101104028%09red/101114151%09RoyalBlue/101115652%09red/101112759%09red/100125613%09red/101111715%09red/101119848%09red/443499%09RoyalBlue/101113656%09red/101105162%09red/641296%09RoyalBlue/443217%09RoyalBlue/443143%09red/101106739%09RoyalBlue/494433%09RoyalBlue/1…
oas04515	Cell adhesion molecules BR	175	21	MPZL1, PVRL3, LSAMP, MCAM, NCAM1, ROBO1, IGDCC4, ITGA2, ITGA6, ITGA11, ITGAV, ITGB3, ITGB4, CDH5, CDH11, PCDH12, PCDH18, FAT1, FAT4, CLSTN1, SELP,	1.688	0.0125723	0.117679	www.genome.jp/kegg-bin/show_pathway?map=oas04713&multi_query=100037684%09red/443118%09RoyalBlue/101116393%09red/101106267%09red/100192421%09red/101119139%09red/101105735%09red/101112667%09RoyalBlue/101110000%09red/443165%09red/443010%09red/101113758%09red/101116562%09red/101106864%09red/101113074%09RoyalBlue/101118410%09RoyalBlue/101115095%09red/443218%09RoyalBlue/
oas04713	Circadian entrainment	93	13	CALML4, GNAI1, GNB5, GNG11, ADCY4, ADCY6, GUCY1A3, GUCY1B3, PRKG1, PRKG2, CACNA1C, PLCB4, KCNJ3,	1.966	0.0140782	0.12479	www.genome.jp/kegg-bin/show_pathway?map=oas04914&multi_query=101123247%09red/101117348%09RoyalBlue/101109759%09RoyalBlue/101110015%09RoyalBlue/100194428%09RoyalBlue/100217411%09RoyalBlue/101116393%09red/101119139%09red/101105735%09red/101112667%09RoyalBlue/100216431%09red/101110448%09RoyalBlue/101116316%09RoyalBlue/101123454%09RoyalBlue/100216432%09red/100144758%09red/101110124%09RoyalBlue/101120…
oas04914	Progesterone-mediated oocyte maturation	94	13	PIK3R3, GNAI1, ADCY4, ADCY6, AURKA, CDK1, CCNA2, CCNB1, CCNB3, PLK1, IGF1, BUB1, ANAPC13,	1.945	0.0153117	0.142351	www.genome.jp/kegg-bin/show_pathway?map=oas01522&multi_query=443218%09RoyalBlue/101104139%09RoyalBlue/443115%09red/100192422%09red/101119139%09red/101105735%09red/101112667%09RoyalBlue/780479%09red/443318%09red/101113548%09red/101118865%09RoyalBlue/101102732%09RoyalBlue/101114005%09RoyalBlue/101107438%09RoyalBlue/101103190%09RoyalBlue/101117348%09RoyalBlue/101109759%09RoyalBlue/101110015%09RoyalB…
oas01522	Endocrine resistance	96	13	MMP2, MMP9, ADCY4, ADCY6, EGFR, IGF1, SHC1, PIK3R3, PTK2, DLL4, CDK4, TP53, CDKN2C,	1.905	0.0180241	0.142351	www.genome.jp/kegg-bin/show_pathway?map=oas04812&multi_query=101121051%09red/101114256%09red/101115139%09red/101117822%09red/101104826%09RoyalBlue/101114605%09RoyalBlue/101112182%09RoyalBlue/101110599%09red/101108844%09red/101114409%09red/100135445%09red/101121534%09red/101114336%09RoyalBlue/101106682%09RoyalBlue/105613048%09red/101118388%09red/101119923%09red/101119493%09RoyalBlue/100145865%09re…
oas04812	Cytoskeleton proteins BR	534	51	ACTA2, ACTG2, MYO1D, MYO1B, MYO6, MYH10, MYH11, MYL6, MYL9, PFN2, CFL2, DSTN, TPM1, TPM2, CTNNA1, FLNB, SPTAN1, SPTBN1, AFAP1, FSCN1, ANLN, CALD1, CTTN, EPB41L2, PARVB, PARVA, PLS3, SHROOM4, TJP1, LIMA1, DES, SYNC, LMNA, KIF2C, KIF27, KIF11, KIF15, KIF20B, KIF20A, KIF23, STMN1, EML1, DYNC2LI1, DYX1C1, CLIP3, MAP1B, MAP1A, MAP4, MAP1LC3C, LRRC49, PRC1,	1.343	0.0183397	0.158069	www.genome.jp/kegg-bin/show_pathway?map=oas04010&multi_query=101116562%09red/101112498%09RoyalBlue/101104978%09red/101118410%09RoyalBlue/101111070%09red/101115429%09red/101121934%09red/101104023%09RoyalBlue/101101969%09red/101108362%09RoyalBlue/101115080%09RoyalBlue/101106508%09RoyalBlue/101103724%09RoyalBlue/443427%09RoyalBlue/443095%09red/443318%09red/101117784%09red/443371%09red/497271%09red/4…
oas04010	MAPK signaling pathway	298	31	CACNA1C, CACNB3, GNA12, PPP3CC, RASGRF2, RASGRP3, FGF7, IGF1, PDGFD, KITLG, ANGPT1, ANGPT2, EFNA1, EFNA5, EGFR, FGFR2, PDGFRA, PDGFRB, FLT4, KDR, MET, TEK, RRAS, STMN1, TGFB3, MAP3K12, MAP2K6, FLNB, TP53, DUSP10, MECOM,	1.463	0.0208496	0.196166	www.genome.jp/kegg-bin/show_pathway?map=oas04068&multi_query=554323%09red/443169%09red/101113114%09red/101109483%09red/101104979%09RoyalBlue/101123600%09RoyalBlue/101110136%09RoyalBlue/101102956%09RoyalBlue/101110437%09RoyalBlue/443318%09red/101102293%09red/101117348%09RoyalBlue/101109759%09RoyalBlue/101110015%09RoyalBlue/101123247%09red/101111143%09RoyalBlue/780484%09RoyalBlue/101107709%09RoyalB…
oas04068	FoxO signaling pathway	133	16	TGFB3, SMAD3, PRKAB2, SKP2, IGF1, IRS1, PIK3R3, HOMER2, EGFR, PRMT1, CCNB1, CCNB3, PLK1, PLK2, PLK4, FBXO32,	1.692	0.0264764	0.201767	www.genome.jp/kegg-bin/show_pathway?map=oas05218&multi_query=443095%09red/443318%09red/101117784%09red/443076%09red/101106012%09red/101122783%09red/780479%09red/101114005%09RoyalBlue/101107438%09RoyalBlue/101103190%09RoyalBlue/100144756%09red/101117348%09RoyalBlue/101109759%09RoyalBlue/101110015%09RoyalBlue/101123247%09red/101104979%09RoyalBlue/443421%09red/100302083%09RoyalBlue/100144755%09Royal…
oas05218	Melanoma	71	10	FGF7, IGF1, PDGFD, MET, PDGFRA, PDGFRB, EGFR, CDK4, PIK3R3, TP53,	1.981	0.0278513	0.205213	www.genome.jp/kegg-bin/show_pathway?map=oas00534&multi_query=101115079%09red/101108814%09red/101114877%09red/101102810%09red/101117803%09red/
oas00534	Glycosaminoglycan biosynthesis - heparan sulfate / heparin	25	5	EXTL2, EXTL3, EXT1, NDST1, HS2ST1,	2.813	0.0289565	0.208094	www.genome.jp/kegg-bin/show_pathway?map=oas99992&multi_query=101115082%09red/101108630%09red/101115796%09red/101112927%09red/101109289%09red/101118347%09red/100180629%09red/101111390%09red/101102475%09red/101109840%09red/101119227%09RoyalBlue/101117100%09RoyalBlue/101106581%09RoyalBlue/101112556%09red/
oas99992	Structural proteins	82	11	GJA5, PGM5, FERMT2, FBLN5, HMCN1, FBLN7, TSPAN9, TSPAN18, TSPAN12, SNX7, SSPN,	1.887	0.0300013	0.216849	www.genome.jp/kegg-bin/show_pathway?map=oas05202&multi_query=101113340%09red/443216%09RoyalBlue/443217%09RoyalBlue/100192431%09RoyalBlue/101119486%09red/101111580%09RoyalBlue/101107973%09RoyalBlue/101114560%09RoyalBlue/101110315%09RoyalBlue/101108880%09red/101106913%09RoyalBlue/101121261%09RoyalBlue/101115489%09red/443229%09red/101111966%09RoyalBlue/101123089%09RoyalBlue/101103543%09RoyalBlue/100…
oas05202	Transcriptional misregulation in cancer	181	20	RUNX1T1, JUP, PBX1, RUNX2, SMAD1, CDK14, MEIS1, SIX1, SIX4, EYA1, CDKN2C, PLAT, MMP9, ETV1, PTK2, TP53, IGF1, TSPAN7, MLF1, MET,	1.554	0.032483	0.216849	www.genome.jp/kegg-bin/show_pathway?map=oas04916&multi_query=101119139%09red/101105735%09red/101112667%09RoyalBlue/443118%09RoyalBlue/101108743%09red/101113882%09red/101123600%09RoyalBlue/101110136%09RoyalBlue/101109745%09red/101112309%09red/101122197%09red/100294600%09red/101101980%09RoyalBlue/780521%09RoyalBlue/443371%09red/101114005%09RoyalBlue/101103190%09RoyalBlue/443498%09red/443139%09Royal…
oas04916	Melanogenesis	104	13	ADCY4, ADCY6, CREB3L2, CREB3L1, WNT5A, FZD1, FZD6, CTNNB1, KITLG, EDN1, GNAI1, PLCB4, CALML4,	1.758	0.0325939	0.273966	www.genome.jp/kegg-bin/show_pathway?map=oas05100&multi_query=100294600%09red/101112313%09red/443076%09red/101112165%09red/101123247%09red/101117348%09RoyalBlue/101109759%09RoyalBlue/101110015%09RoyalBlue/101117537%09RoyalBlue/101114336%09RoyalBlue/101115401%09RoyalBlue/101113548%09red/101115027%09RoyalBlue/100126571%09red/101117549%09red/101110196%09RoyalBlue/101120842%09red/100913157%09red/10111…
oas05100	Bacterial invasion of epithelial cells	76	10	CTNNB1, CTNNA1, MET, GAB1, PIK3R3, SHC1, CAV2, CTTN, PTK2, ILK,	1.851	0.0420193	0.275954	www.genome.jp/kegg-bin/show_pathway?map=oas05144&multi_query=101106837%09red/101108398%09red/443076%09red/100885767%09red/678682%09RoyalBlue/554262%09RoyalBlue/554263%09RoyalBlue/443342%09RoyalBlue/554323%09red/443418%09RoyalBlue/443406%09RoyalBlue/443540%09RoyalBlue/443206%09RoyalBlue/101116784%09red/101107864%09RoyalBlue/101116840%09red/641296%09RoyalBlue/494433%09RoyalBlue/443305%09red/
oas05144	Malaria	56	8	SDC1, SDC2, MET, GYPC, TGFB3, THBS3, THBS2, SELP,	2.01	0.0431707	0.283281	www.genome.jp/kegg-bin/show_pathway?map=oas04933&multi_query=554323%09red/443169%09red/100127219%09RoyalBlue/443512%09red/443483%09red/100101231%09red/101115552%09red/100034665%09red/101106864%09red/101113074%09RoyalBlue/101122126%09RoyalBlue/101105703%09red/101118410%09RoyalBlue/101107639%09RoyalBlue/443115%09red/443404%09RoyalBlue/443406%09RoyalBlue/443418%09RoyalBlue/443540%09RoyalBlue/443498%…
oas04933	AGE-RAGE signaling pathway in diabetic complications	109	13	TGFB3, SMAD3, COL1A2, COL1A1, COL3A1, COL4A1, NOX4, PLCB4, PLCE1, MMP2, EDN1, PIK3R3, CDK4,	1.678	0.0451859	0.290491	www.genome.jp/kegg-bin/show_pathway?map=oas04923&multi_query=101119139%09red/101105735%09red/101112667%09RoyalBlue/101123436%09red/443010%09red/101113758%09red/100125355%09RoyalBlue/101102293%09red/101117348%09RoyalBlue/101109759%09RoyalBlue/101110015%09RoyalBlue/101123247%09red/101121291%09RoyalBlue/443460%09RoyalBlue/101116393%09red/
oas04923	Regulation of lipolysis in adipocytes	57	8	ADCY4, ADCY6, NPR1, PRKG1, PRKG2, IRS1, PIK3R3, GNAI1,	1.974	0.0472271	0.293159	www.genome.jp/kegg-bin/show_pathway?map=oas00072&multi_query=101122979%09red/101119699%09RoyalBlue/101104112%09red/101106011%09red/
oas00072	Synthesis and degradation of ketone bodies	12	3	HMGCS1, BDH1, BDH2,	3.517	0.0485601
Day 28 vs. Day 1
oas00535	Proteoglycans BR	55	23	SDC1, SDC2, GPC4, GPC6, PTPRZ1, CSPG4, BGN, DCN, ECM2, ASPN, FMOD, LUM, KERA, OMD, PRELP, OGN, CHAD, TSKU, ACAN, COL12A1, COL14A1, P3H1, COL15A1,	4.415	2.22246e-10	6.00275e-08	www.genome.jp/kegg-bin/show_pathway?map=oas00535&multi_query=101106837%09red/101108398%09red/101109518%09red/101106600%09red/101103717%09red/101105108%09red/101113884%09RoyalBlue/101103256%09RoyalBlue/443011%09red/443048%09red/101108189%09red/101108885%09red/101111037%09red/101112967%09red/101112715%09red/105607080%09red/101111470%09red/101108451%09red/105608408%09red/101109738%09red/443001%09red…
oas04151	PI3K-Akt signaling pathway	372	74	FGF7, IGF1, IGF2, PDGFD, KITLG, VEGFB, ANGPT1, ANGPT2, EFNA1, EFNA5, EGFR, ERBB2, FGFR1, FGFR2, FGFR3, INSR, PDGFRA, PDGFRB, FLT4, KDR, MET, TEK, IRS1, GHR, COL1A2, COL1A1, COL2A1, COL4A1, COL6A3, COL6A1, LAMA3, LAMA4, LAMB1, LAMC1, CHAD, THBS3, THBS4, COMP, THBS2, TNN, TNC, VWF, IBSP, ITGA2, ITGA10, ITGA11, ITGB3, ITGB4, PTK2, PIK3R3, PIK3R2, F2R, CHRM1, LPAR1, LPAR3, LPAR4, LPAR6, GNB3, GNB5, G…	2.1	3.95179e-10	6.00275e-08	www.genome.jp/kegg-bin/show_pathway?map=oas04151&multi_query=101106508%09RoyalBlue/101103724%09RoyalBlue/443427%09RoyalBlue/443095%09red/443318%09red/443325%09red/101117784%09red/101104200%09RoyalBlue/443371%09red/101115840%09red/101105629%09RoyalBlue/443075%09RoyalBlue/497271%09red/497273%09red/101105624%09red/101115792%09red/780479%09red/780519%09red/780507%09red/443548%09red/554324%09red/44343…
oas04360	Axon guidance	178	45	NTNG1, PLCG1, TRPC1, PPP3CC, NFATC2, NFATC4, PTK2, RAC3, PAK3, UNC5B, EFNA1, EFNA5, EFNB2, EFNB1, EPHA3, EPHB2, EPHB3, EPHB4, ENAH, NGEF, NCK2, CXCL12, GNAI1, SLIT2, SLIT3, ROBO1, SEMA3D, SEMA3A, NRP1, CFL1, RHOD, CDK5, SEMA4C, SEMA6D, MET, ARHGEF12, RRAS, PTCH1, SMO, ILK, BOC, RYK, PIK3R3, PIK3R2, PARD3,	2.669	5.29654e-10	6.00275e-08	www.genome.jp/kegg-bin/show_pathway?map=oas04360&multi_query=101120121%09red/101103341%09red/101122126%09RoyalBlue/101105204%09red/101115429%09red/101119239%09red/101118617%09red/101120842%09red/101107592%09RoyalBlue/101112406%09red/101123517%09RoyalBlue/101110391%09red/101102442%09RoyalBlue/101107068%09red/101105624%09red/101115792%09red/101115469%09red/101120475%09red/101122744%09red/101122928%…
oas04015	Rap1 signaling pathway	207	48	MRAS, RAPGEF5, CALML4, F2R, LPAR1, LPAR3, LPAR4, ADCY2, ADCY3, ADCY4, ADCY6, PLCB4, FGF7, IGF1, PDGFD, KITLG, VEGFB, ANGPT1, ANGPT2, EFNA1, EFNA5, EGFR, FGFR1, FGFR2, FGFR3, INSR, PDGFRA, PDGFRB, FLT4, KDR, MET, TEK, MAGI1, PLCG1, PRKD1, GNAI1, SIPA1L1, ID1, RAC3, ITGB3, PFN2, PARD3, MLLT4, MAP2K6, PIK3R3, PIK3R2, PLCE1, RRAS,	2.448	3.19942e-09	2.71951e-07	www.genome.jp/kegg-bin/show_pathway?map=oas04015&multi_query=101115080%09RoyalBlue/101110290%09red/101108303%09red/101113058%09RoyalBlue/100037684%09red/101105757%09red/101114407%09RoyalBlue/443346%09red/101111138%09red/101118506%09red/101102089%09red/101108203%09red/101119139%09red/101105735%09red/101112667%09RoyalBlue/101106864%09red/101104023%09RoyalBlue/443095%09red/443318%09red/101117784%09r…
oas04510	Focal adhesion	209	47	COL1A2, COL1A1, COL2A1, COL4A1, COL6A3, COL6A1, LAMA3, LAMA4, LAMB1, LAMC1, CHAD, THBS3, THBS4, COMP, THBS2, TNN, TNC, VWF, IBSP, ITGA2, ITGA10, ITGA11, ITGB3, ITGB4, PDGFD, IGF1, VEGFB, PDGFRA, PDGFRB, KDR, EGFR, FLT4, MET, ERBB2, MYL9, ILK, PARVB, PARVA, PTK2, PIK3R3, PIK3R2, RAC3, PAK3, CAV2, SHC1, CCND2, BAD,	2.374	1.3203e-08	8.97806e-07	www.genome.jp/kegg-bin/show_pathway?map=oas04510&multi_query=443512%09red/443483%09red/100196905%09red/101115552%09red/443051%09red/101106490%09RoyalBlue/101111927%09red/101120460%09red/101107969%09red/101105743%09red/101105588%09red/105608408%09red/101116784%09red/101115211%09red/101107864%09red/101116840%09red/101116748%09red/101118337%09red/101110931%09red/101120495%09red/101119848%09red/44349…
oas04512	ECM-receptor interaction	92	26	COL1A2, COL1A1, COL2A1, COL4A1, COL6A3, COL6A1, LAMA3, LAMA4, LAMB1, LAMC1, CHAD, THBS3, THBS4, COMP, THBS2, TNN, TNC, VWF, IBSP, ITGA2, ITGA10, ITGA11, ITGB3, ITGB4, SDC1, DAG1,	2.983	2.25597e-07	1.27838e-05	www.genome.jp/kegg-bin/show_pathway?map=oas04512&multi_query=443512%09red/443483%09red/100196905%09red/101115552%09red/443051%09red/101106490%09RoyalBlue/101111927%09red/101120460%09red/101107969%09red/101105743%09red/101105588%09red/105608408%09red/101116784%09red/101115211%09red/101107864%09red/101116840%09red/101116748%09red/101118337%09red/101110931%09red/101120495%09red/101119848%09red/44349…
oas04520	Adherens junction	70	21	PVRL3, PARD3, RAC3, WASL, WASF3, MLLT4, LMO7, SORBS1, TJP1, PTPRB, CSNK2B, TCF7L1, INSR, MET, EGFR, ERBB2, FGFR1, YES1, SNAI2, SNAI1, SMAD3,	3.167	1.10915e-06	5.38728e-05	www.genome.jp/kegg-bin/show_pathway?map=oas04520&multi_query=101113983%09red/101110782%09red/101107592%09RoyalBlue/101112406%09red/101106932%09red/101114336%09RoyalBlue/101104610%09RoyalBlue/101114880%09red/101115800%09red/101102742%09red/101108178%09red/443200%09red/101121760%09red/101108643%09RoyalBlue/101121292%09RoyalBlue/100216435%09red/100913162%09red/780521%09RoyalBlue/443431%09red/443076%…
oas00536	Glycosaminoglycan binding proteins BR	214	43	CXCL12, NCAM1, BMP4, FGF7, FGF11, FGFR1, FGFR2, IGF2, TGFB2, PTN, FBN1, TNN, TNC, THBS3, THBS4, COMP, THBS2, COL1A2, COL1A1, COL2A1, COL3A1, COL4A1, COL5A2, COL11A1, COL11A2, COL24A1, COL27A1, COL6A3, COL6A1, EFNA1, EFNA5, SLIT2, SLIT3, PLAT, TFPI, HYAL2, HYAL1, SOD3, APOE, PRNP, SLC8A3, ACAN, HAPLN1,	2.121	1.47227e-06	6.25713e-05	www.genome.jp/kegg-bin/show_pathway?map=oas00536&multi_query=443539%09RoyalBlue/443342%09RoyalBlue/443472%09RoyalBlue/443540%09RoyalBlue/443418%09RoyalBlue/101121145%09red/443217%09RoyalBlue/101112759%09red/443502%09red/443427%09RoyalBlue/443095%09red/101122038%09red/780507%09red/443548%09red/443075%09RoyalBlue/443325%09red/554322%09red/101103149%09red/101109620%09red/101116748%09red/101118337%09…
oas05414	Dilated cardiomyopathy (DCM)	85	22	ITGA2, ITGA10, ITGA11, ITGB3, ITGB4, SGCD, SGCG, SGCB, DAG1, TPM1, TPM2, LMNA, ADCY2, ADCY3, ADCY4, ADCY6, CACNA1C, CACNB3, PLN, IGF1, TGFB2, TGFB3,	2.732	9.21638e-06	0.000348174	www.genome.jp/kegg-bin/show_pathway?map=oas05414&multi_query=101119848%09red/443499%09RoyalBlue/101117377%09red/101105162%09red/100423047%09red/101119919%09red/101109956%09RoyalBlue/101107517%09RoyalBlue/101110936%09red/101116584%09red/101113852%09red/101103515%09red/100145865%09red/101114931%09red/101107924%09red/101102089%09red/101108203%09red/101119139%09red/101105735%09red/101112667%09RoyalBl…
oas05200	Pathways in cancer	533	81	TCF7L1, FZD7, FZD1, FZD2, FZD6, LRP5, F2R, LPAR1, LPAR3, LPAR4, LPAR6, GNA12, ARHGEF12, PLEKHG5, CXCL12, GNAI1, ADCY2, ADCY3, ADCY4, ADCY6, GNB3, GNB5, GNG4, GNG11, COL4A1, LAMA3, LAMA4, LAMB1, LAMC1, ITGA2, PTK2, PIK3R3, PIK3R2, TRAF4, BAD, FOXO1, TP53, EDNRA, PLCB4, VEGFB, EGFR, ERBB2, PDGFRA, PDGFRB, IGF1, IGF2, KITLG, MET, FGF7, FGFR1, FGFR2, FGFR3, MMP2, MMP9, CDK4, CCDC6, DAPK3, PLCG1, CALM…	1.604	1.07233e-05	0.000364592	www.genome.jp/kegg-bin/show_pathway?map=oas05200&multi_query=100913162%09red/780521%09RoyalBlue/101103546%09red/101112309%09red/780481%09red/101122197%09red/101113714%09red/101105757%09red/443346%09red/101111138%09red/101118506%09red/101114118%09red/101111070%09red/101117003%09RoyalBlue/101117190%09red/101121531%09red/101102442%09RoyalBlue/101121145%09red/443532%09RoyalBlue/101116393%09red/443013…
oas04014	Ras signaling pathway	230	42	FGF7, IGF1, IGF2, PDGFD, KITLG, VEGFB, ANGPT1, ANGPT2, EFNA1, EFNA5, EGFR, FGFR1, FGFR2, FGFR3, INSR, PDGFRA, PDGFRB, FLT4, KDR, MET, TEK, GAB1, SHC1, PLCG1, GNB3, GNB5, GNG4, GNG11, RASGRF2, CALML4, MRAS, RRAS, RAC3, PAK3, PIK3R3, PIK3R2, BAD, MLLT4, PLA2G12A, RAPGEF5, PLD2, PLCE1,	1.928	2.33432e-05	0.000721518	www.genome.jp/kegg-bin/show_pathway?map=oas04014&multi_query=101106508%09RoyalBlue/443095%09red/443318%09red/443325%09red/101117784%09red/101104200%09RoyalBlue/443371%09red/101115840%09red/101105629%09RoyalBlue/443075%09RoyalBlue/497271%09red/497273%09red/101105624%09red/101115792%09red/780479%09red/780507%09red/443548%09red/554324%09red/443431%09red/101106012%09red/101122783%09red/101109969%09Ro…
oas04310	Wnt signaling pathway	147	30	WIF1, SERPINF1, SOST, SFRP1, SFRP2, SFRP4, FZD7, FZD1, FZD2, FZD6, LRP5, BAMBI, CSNK2B, TCF7L1, CCND2, WISP1, TP53, GPC4, ROR1, ROR2, RYK, PRICKLE1, PRICKLE2, DAAM1, DAAM2, RAC3, PLCB4, PPP3CC, NFATC2, NFATC4,	2.154	4.07162e-05	0.00115363	www.genome.jp/kegg-bin/show_pathway?map=oas04310&multi_query=101109259%09red/100192425%09red/101114123%09red/101121066%09red/100302355%09red/101107858%09red/101103546%09red/101112309%09red/780481%09red/101122197%09red/101113714%09red/443242%09red/100216435%09red/101116364%09RoyalBlue/100913162%09red/780521%09RoyalBlue/101110136%09RoyalBlue/100147799%09red/101120418%09red/101117625%09RoyalBlue/101…
oas04022	cGMP-PKG signaling pathway	170	33	EDNRA, GNA12, PPP3CC, MEF2C, NFATC2, NFATC4, NPR2, PRKG1, PRKG2, CACNA1C, KCNMA1, KCNMB1, KCNMB4, SLC8A3, PLCB4, MRVI1, PLN, CALML4, MYL9, ADCY2, ADCY3, ADCY4, ADCY6, PDE5A, GUCY1A3, GUCY1B3, GNAI1, INSR, IRS1, KCNJ8, CREB3L2, CREB3L1, BAD,	2.049	4.94969e-05	0.00129453	www.genome.jp/kegg-bin/show_pathway?map=oas04022&multi_query=443465%09red/443139%09RoyalBlue/101111070%09red/101117003%09RoyalBlue/101115429%09red/100286738%09red/101119239%09red/101118617%09red/101112950%09red/443010%09red/101113758%09red/101116562%09red/100270685%09red/100302624%09red/100620050%09red/101120753%09red/443384%09RoyalBlue/101111268%09RoyalBlue/443163%09RoyalBlue/101106864%09red/101…
oas04072	Phospholipase D signaling pathway	147	29	PDGFD, KITLG, EGFR, PDGFRA, PDGFRB, INSR, GAB1, SHC1, MRAS, RRAS, PIK3R3, PIK3R2, PLCG1, PLD2, AGPAT4, DGKH, PLPP2, F2R, LPAR1, LPAR3, LPAR4, LPAR6, PTGFR, PLCB4, GNA12, ADCY2, ADCY3, ADCY4, ADCY6,	2.083	0.000103015	0.0025018	www.genome.jp/kegg-bin/show_pathway?map=oas04072&multi_query=101117784%09red/443371%09red/780479%09red/101106012%09red/101122783%09red/443431%09red/101109893%09RoyalBlue/101112165%09red/101113548%09red/101118865%09RoyalBlue/101102732%09RoyalBlue/101114005%09RoyalBlue/101110290%09red/101107545%09red/101113566%09RoyalBlue/101117348%09RoyalBlue/101109759%09RoyalBlue/101110015%09RoyalBlue/101123247%0…
oas00533	Glycosaminoglycan biosynthesis - keratan sulfate	14	7	B4GALT2, B4GALT3, B4GALT4, B3GNT7, CHST1, ST3GAL3, CHST2,	5.278	0.000126842	0.00287507	www.genome.jp/kegg-bin/show_pathway?map=oas00533&multi_query=101114825%09red/101103686%09red/101117403%09RoyalBlue/101104949%09red/101107579%09red/101112159%09red/101112269%09red/101105798%09red/
oas04926	Relaxin signaling pathway	132	26	GNAI1, GNB3, GNB5, GNG4, GNG11, CREB3L2, CREB3L1, VEGFB, PIK3R3, PIK3R2, MMP2, MMP9, MMP13, SMAD3, ACTA2, COL1A2, COL1A1, COL3A1, COL4A1, ADCY2, ADCY3, ADCY4, ADCY6, PLCB4, SHC1, EGFR,	2.079	0.000236611	0.00502798	www.genome.jp/kegg-bin/show_pathway?map=oas04926&multi_query=101116393%09red/101110493%09red/101106267%09red/101114927%09red/100192421%09red/443118%09RoyalBlue/101108743%09red/101113882%09red/101115840%09red/101105629%09RoyalBlue/780520%09RoyalBlue/101108228%09RoyalBlue/101117348%09RoyalBlue/101109759%09RoyalBlue/101110015%09RoyalBlue/101123247%09red/101111546%09red/101103190%09RoyalBlue/443115%0…
oas05205	Proteoglycans in cancer	207	35	CTTN, ERBB2, RRAS, MRAS, GAB1, PIK3R3, PIK3R2, ARHGEF12, PLCE1, DCN, IGF1, EGFR, CAV2, KDR, MET, TIMP3, MMP2, MMP9, LUM, TP53, TGFB2, SDC1, ITGA2, ITGB3, FZD7, FZD1, FZD2, FZD6, SDC2, FGFR1, PLCG1, PTK2, IGF2, PTCH1, SMO,	1.785	0.00050279	0.00960778	www.genome.jp/kegg-bin/show_pathway?map=oas05205&multi_query=101113884%09RoyalBlue/101117549%09red/101110196%09RoyalBlue/780519%09red/101109893%09RoyalBlue/101114005%09RoyalBlue/101107545%09red/101110290%09red/101107438%09RoyalBlue/101103190%09RoyalBlue/101104610%09RoyalBlue/101103280%09RoyalBlue/101102442%09RoyalBlue/101112165%09red/101117348%09RoyalBlue/101109759%09RoyalBlue/101110015%09RoyalBl…
oas04810	Regulation of actin cytoskeleton	215	36	LPAR1, LPAR4, CXCL12, F2R, FGF7, PDGFD, EGFR, FGFR1, FGFR2, FGFR3, PDGFRA, PDGFRB, ITGA2, ITGA10, ITGA11, ITGB3, ITGB4, CHRM1, GNA12, FGD1, PTK2, RRAS, MRAS, PIK3R3, PIK3R2, ARHGEF12, RAC3, PAK3, MYL9, ENAH, WASL, NCKAP1, ABI2, PFN2, CFL1, GSN,	1.768	0.000508647	0.00960778	www.genome.jp/kegg-bin/show_pathway?map=oas04810&multi_query=443346%09red/101118506%09red/101121145%09red/443532%09RoyalBlue/101105757%09red/443095%09red/101117784%09red/780479%09red/780507%09red/443548%09red/554324%09red/101106012%09red/101122783%09red/101119848%09red/443499%09RoyalBlue/101117377%09red/101105162%09red/641296%09RoyalBlue/443217%09RoyalBlue/101106739%09RoyalBlue/494433%09RoyalBlue…
oas05410	Hypertrophic cardiomyopathy (HCM)	82	18	ITGA2, ITGA10, ITGA11, ITGB3, ITGB4, SGCD, SGCG, SGCB, DAG1, TPM1, TPM2, LMNA, CACNA1C, CACNB3, PRKAB2, IGF1, TGFB2, TGFB3,	2.317	0.000546915	0.0097869	www.genome.jp/kegg-bin/show_pathway?map=oas05410&multi_query=101119848%09red/443499%09RoyalBlue/101117377%09red/101105162%09red/100423047%09red/101119919%09red/101109956%09RoyalBlue/101107517%09RoyalBlue/101110936%09red/101116584%09red/101113852%09red/101103515%09red/100145865%09red/101114931%09red/101107924%09red/101116562%09red/101112498%09RoyalBlue/101104978%09red/101103425%09RoyalBlue/1011131…
oas04390	Hippo signaling pathway	155	28	PARD3, AMOT, YAP1, WWTR1, WTIP, FRMD6, TP53BP2, DLG2, TEAD2, TEAD1, TEAD3, CTGF, GLI2, TGFB2, TGFB3, SMAD3, BMP4, BMPR1A, SMAD1, ID1, FZD7, FZD1, FZD2, FZD6, YWHAQ, TCF7L1, CCND2, SNAI2,	1.907	0.000612873	0.0104188	www.genome.jp/kegg-bin/show_pathway?map=oas04390&multi_query=101110782%09red/101108810%09red/100913160%09red/101120978%09red/101112921%09red/101106265%09red/101108511%09RoyalBlue/101115526%09RoyalBlue/101106284%09RoyalBlue/101108587%09red/101104867%09red/101105097%09red/101120947%09red/101122474%09red/100303607%09red/101114169%09red/443427%09RoyalBlue/494433%09RoyalBlue/554322%09red/554323%09red/…
oas04392	Hippo signaling pathway - multiple species	28	9	DCHS1, FAT4, FRMD6, WTIP, YAP1, WWTR1, TEAD2, TEAD1, TEAD3,	3.393	0.000779409	0.012619	www.genome.jp/kegg-bin/show_pathway?map=oas04392&multi_query=101109908%09red/101123237%09red/101106265%09red/101115526%09RoyalBlue/101112921%09red/100913160%09red/101120978%09red/101105097%09red/101120947%09red/101122474%09red/101113613%09RoyalBlue/
oas04928	Parathyroid hormone synthesis, secretion and action	106	21	GNAI1, ADCY2, ADCY3, ADCY4, ADCY6, PLCB4, FGFR1, PTH1R, MEF2C, SOST, LRP5, CREB3L2, CREB3L1, TNFSF11, RUNX2, MMP13, GNA12, PLD2, MMP14, MMP16, EGFR,	2.091	0.000839824	0.0129791	www.genome.jp/kegg-bin/show_pathway?map=oas04928&multi_query=101116393%09red/101102089%09red/101108203%09red/101119139%09red/101105735%09red/101112667%09RoyalBlue/101106864%09red/780507%09red/101102017%09red/101112493%09RoyalBlue/101108418%09RoyalBlue/101107438%09RoyalBlue/101103190%09RoyalBlue/101118410%09RoyalBlue/780527%09RoyalBlue/101111757%09RoyalBlue/100286738%09red/101114123%09red/10111371…
oas05215	Prostate cancer	93	19	PLAT, MMP9, ETV5, PDGFD, IGF1, PDGFRA, PDGFRB, FGFR1, FGFR2, EGFR, ERBB2, PIK3R3, PIK3R2, BAD, FOXO1, TP53, CREB3L2, CREB3L1, TCF7L1,	2.157	0.000990252	0.0146385	www.genome.jp/kegg-bin/show_pathway?map=oas05215&multi_query=100127219%09RoyalBlue/100144755%09RoyalBlue/101121809%09RoyalBlue/101118332%09red/101118895%09RoyalBlue/100192422%09red/101103308%09RoyalBlue/101115418%09red/101117784%09red/101106508%09RoyalBlue/443318%09red/101106012%09red/101122783%09red/780507%09red/443548%09red/780479%09red/780519%09red/101117348%09RoyalBlue/101109759%09RoyalBlue/1…
oas05412	Arrhythmogenic right ventricular cardiomyopathy (ARVC)	68	15	ITGA2, ITGA10, ITGA11, ITGB3, ITGB4, SGCD, SGCG, SGCB, DAG1, LMNA, TCF7L1, CACNA1C, CACNB3, JUP, GJA1,	2.329	0.00146431	0.0207443	www.genome.jp/kegg-bin/show_pathway?map=oas05412&multi_query=101119848%09red/443499%09RoyalBlue/101117377%09red/101105162%09red/100423047%09red/101119919%09red/101109956%09RoyalBlue/101107517%09RoyalBlue/101110936%09red/101116584%09red/101113852%09red/101103515%09red/101107924%09red/100913162%09red/780521%09RoyalBlue/101116562%09red/101112498%09RoyalBlue/101104978%09red/101119486%09red/101122284%…
oas04540	Gap junction	93	18	GJA1, LPAR1, GNAI1, PDGFD, PDGFRA, PDGFRB, EGFR, TJP1, ADCY2, ADCY3, ADCY4, ADCY6, HTR2A, PLCB4, GUCY1A3, GUCY1B3, PRKG1, PRKG2,	2.043	0.00251297	0.0341764	www.genome.jp/kegg-bin/show_pathway?map=oas04540&multi_query=101122284%09red/443346%09red/101116393%09red/101117784%09red/101106012%09red/101122783%09red/780479%09red/101109893%09RoyalBlue/101118865%09RoyalBlue/101102732%09RoyalBlue/101114005%09RoyalBlue/101103190%09RoyalBlue/101109858%09RoyalBlue/100302357%09RoyalBlue/443200%09red/101102089%09red/101108203%09red/101119139%09red/101105735%09red/1…
oas04213	Longevity regulating pathway - multiple species	65	14	INSR, IGF1, IRS1, PIK3R3, PIK3R2, ADCY2, ADCY3, ADCY4, ADCY6, FOXO1, PRKAB2, EIF4EBP2, HSPA2, CRYAB,	2.274	0.00263852	0.0345037	www.genome.jp/kegg-bin/show_pathway?map=oas04213&multi_query=443431%09red/443318%09red/101102293%09red/101114005%09RoyalBlue/101117348%09RoyalBlue/101109759%09RoyalBlue/101110015%09RoyalBlue/101123247%09red/101111546%09red/101102089%09red/101108203%09red/101119139%09red/101105735%09red/101112667%09RoyalBlue/101107877%09red/780457%09RoyalBlue/101103425%09RoyalBlue/101113114%09red/101102956%09Royal…
oas01521	EGFR tyrosine kinase inhibitor resistance	81	16	EGFR, ERBB2, MET, IGF1, KDR, PDGFD, PDGFRA, PDGFRB, FGFR2, FGFR3, GAB1, PIK3R3, PIK3R2, BAD, PLCG1, SHC1,	2.085	0.00344493	0.0433806	www.genome.jp/kegg-bin/show_pathway?map=oas01521&multi_query=101106508%09RoyalBlue/780479%09red/780519%09red/443075%09RoyalBlue/443076%09red/443318%09red/443087%09red/101117784%09red/101106012%09red/101122783%09red/443548%09red/554324%09red/443406%09RoyalBlue/101103369%09RoyalBlue/101113909%09RoyalBlue/101112165%09red/101117348%09RoyalBlue/101109759%09RoyalBlue/101110015%09RoyalBlue/101123247%09r…
oas01522	Endocrine resistance	96	18	MMP2, MMP9, ADCY2, ADCY3, ADCY4, ADCY6, EGFR, ERBB2, IGF1, SHC1, PIK3R3, PIK3R2, PTK2, BAD, DLL4, CDK4, TP53, CDKN2C,	1.979	0.00359997	0.043714	www.genome.jp/kegg-bin/show_pathway?map=oas01522&multi_query=443115%09red/100192422%09red/101102089%09red/101108203%09red/101119139%09red/101105735%09red/101112667%09RoyalBlue/780479%09red/780519%09red/443318%09red/101113548%09red/101109893%09RoyalBlue/101118865%09RoyalBlue/101102732%09RoyalBlue/101114005%09RoyalBlue/101107438%09RoyalBlue/101103190%09RoyalBlue/101117348%09RoyalBlue/101109759%09Ro…
oas04031	GTP-binding proteins BR	186	29	GNAI1, GNA14, GNA12, GNB3, GNB5, GNG4, GNG11, RRAS, MRAS, REM1, RASL11B, RASL12, RERG, RHOC, RND3, RAC3, RHOJ, RHOBTB1, RHOD, RAB27B, RAB13, RAB11B, RAB30, RAB23, RAB34, ARF5, ARL2, ARL3, IFT22,	1.646	0.00499074	0.0585121	www.genome.jp/kegg-bin/show_pathway?map=oas04031&multi_query=101116393%09red/101121067%09red/101111070%09red/101117003%09RoyalBlue/101110493%09red/101106267%09red/101114927%09red/100192421%09red/101114005%09RoyalBlue/101107545%09red/101110290%09red/100145877%09RoyalBlue/101113566%09RoyalBlue/101115080%09RoyalBlue/100302062%09red/101104998%09red/101118025%09red/101105402%09red/101118144%09red/1011…
oas00514	Other types of O-glycan biosynthesis	24	7	POFUT2, POFUT1, B4GALT2, B4GALT3, ST3GAL3, COLGALT2, PLOD3,	3.079	0.00549532	0.0622803	www.genome.jp/kegg-bin/show_pathway?map=oas00514&multi_query=101105718%09red/101104000%09red/101112372%09RoyalBlue/101114825%09red/101103686%09red/101112269%09red/101107209%09red/101121738%09red/
oas01003	Glycosyltransferases BR	230	34	ALG3, GALNT5, GALNT16, POFUT2, POFUT1, COLGALT2, PLOD3, B4GALT2, B4GALT3, B4GALT4, B3GNT7, B3GNT9, B3GALNT1, FUT10, B4GALT7, CHSY3, EXT1, EXTL2, EXTL3, POMGNT2, LARGE, B4GALNT3, ST3GAL3, ST6GALNAC6, ST8SIA5, GYG2, UGGT2, CHST1, CHST2, CHST10, GAL3ST4, HS3ST3A1, NDST1, CHST14,	1.561	0.00589743	0.0636191	www.genome.jp/kegg-bin/show_pathway?map=oas01003&multi_query=101121650%09red/101102875%09RoyalBlue/101113990%09red/101114859%09RoyalBlue/101117847%09red/101105718%09red/101104000%09red/101107209%09red/101121738%09red/101114825%09red/101103686%09red/101104949%09red/101117403%09RoyalBlue/101103203%09RoyalBlue/101107579%09red/101111309%09red/101114753%09RoyalBlue/101104544%09red/101108820%09RoyalBlu…
oas04713	Circadian entrainment	93	17	CALML4, GNAI1, GNB3, GNB5, GNG4, GNG11, ADCY2, ADCY3, ADCY4, ADCY6, GUCY1A3, GUCY1B3, PRKG1, PRKG2, CACNA1C, PLCB4, PER1,	1.93	0.00598768	0.0636191	www.genome.jp/kegg-bin/show_pathway?map=oas04713&multi_query=100037684%09red/443118%09RoyalBlue/101116393%09red/101110493%09red/101106267%09red/101114927%09red/100192421%09red/101102089%09red/101108203%09red/101119139%09red/101105735%09red/101112667%09RoyalBlue/101110000%09red/443165%09red/443010%09red/101113758%09red/101116562%09red/101106864%09red/101118410%09RoyalBlue/100174984%09red/
oas05165	Human papillomavirus infection	368	49	FZD7, FZD1, FZD2, FZD6, TCF7L1, TP53, MAGI1, PARD3, DLG2, VWF, THBS3, THBS4, COMP, THBS2, COL1A2, COL1A1, COL2A1, COL4A1, COL6A3, COL6A1, LAMA3, LAMA4, LAMB1, LAMC1, CHAD, TNN, TNC, IBSP, ITGA2, ITGA10, ITGA11, ITGB3, ITGB4, PTK2, PPP2R3A, PPP2R5B, BAD, PDGFRB, PIK3R3, PIK3R2, FOXO1, CCND2, CDK4, EGFR, CREB3L2, CREB3L1, HEY1, HEYL, HEY2,	1.406	0.00895072	0.0922196	www.genome.jp/kegg-bin/show_pathway?map=oas05165&multi_query=101103546%09red/101112309%09red/780481%09red/101122197%09red/100913162%09red/101110830%09RoyalBlue/101110136%09RoyalBlue/443421%09red/101118390%09red/101110782%09red/101104867%09red/101110931%09red/101116784%09red/101115211%09red/101107864%09red/101116840%09red/443512%09red/443483%09red/100196905%09red/101115552%09red/443051%09red/10110…
oas99992	Structural proteins	82	15	GJA5, CLN6, PGM5, FERMT2, REEP3, FBLN5, HMCN1, FBLN7, TSPAN9, TSPAN18, TSPAN12, SNX7, PMP22, JPH1, SSPN,	1.931	0.00942841	0.0942841	www.genome.jp/kegg-bin/show_pathway?map=oas99992&multi_query=101115082%09red/678673%09red/101108630%09red/101115796%09red/101122325%09red/101112927%09red/101109289%09red/101118347%09red/100180629%09red/101111390%09red/101102475%09red/101114765%09RoyalBlue/101109840%09red/101119227%09RoyalBlue/101117100%09RoyalBlue/100302348%09red/101106581%09RoyalBlue/101112983%09RoyalBlue/101117255%09red/1011125…
oas05418	Fluid shear stress and atherosclerosis	146	23	CAV2, CALML4, SDC1, SDC2, TRPV4, GSTM3, TXN2, PLAT, CDH5, KDR, PIK3R3, PIK3R2, MEF2C, ITGB3, PTK2, MAP2K6, MMP2, MMP9, BMP4, ACVR1, BMPR1A, RAC3, TP53,	1.663	0.01024	0.0994745	www.genome.jp/kegg-bin/show_pathway?map=oas05418&multi_query=100126571%09red/100037684%09red/101106837%09red/101108398%09red/101113534%09red/101113845%09RoyalBlue/101120910%09RoyalBlue/100037663%09red/101103462%09RoyalBlue/101121670%09red/101103256%09RoyalBlue/101118332%09red/101107462%09red/443087%09red/101103425%09RoyalBlue/101117348%09RoyalBlue/101109759%09RoyalBlue/101110015%09RoyalBlue/10112…
oas05202	Transcriptional misregulation in cancer	181	27	RUNX1T1, JUP, PBX1, MLLT1, PBX3, RUNX2, SMAD1, MEF2C, CDK14, MEIS1, SIX1, SIX4, EYA1, CDKN2C, CCND2, PLAT, MMP9, ETV1, ETV5, PTK2, TP53, IGF1, ARNT2, TSPAN7, MLF1, FOXO1, MET,	1.575	0.0117209	0.110698	www.genome.jp/kegg-bin/show_pathway?map=oas05202&multi_query=101109969%09RoyalBlue/101113340%09red/443216%09RoyalBlue/443217%09RoyalBlue/100192431%09RoyalBlue/101119486%09red/101111580%09RoyalBlue/101107973%09RoyalBlue/101114560%09RoyalBlue/101110315%09RoyalBlue/101108880%09red/101106913%09RoyalBlue/101106415%09RoyalBlue/101110235%09red/101105732%09red/101115489%09red/443229%09red/100286738%09red…
oas04270	Vascular smooth muscle contraction	140	22	EDNRA, PLA2G12A, KCNMA1, KCNMB1, KCNMB4, CACNA1C, CALML4, MYL9, PLCB4, CALD1, ACTA2, GNA12, ARHGEF12, ADCY2, ADCY3, ADCY4, ADCY6, NPR2, PRKG1, MRVI1, GUCY1A3, GUCY1B3,	1.659	0.0121877	0.111995	www.genome.jp/kegg-bin/show_pathway?map=oas04270&multi_query=443465%09red/101119561%09red/101111472%09RoyalBlue/100270685%09red/100302624%09red/100620050%09red/101116562%09red/100037684%09red/101121534%09red/101106864%09red/101118410%09RoyalBlue/101107639%09RoyalBlue/101107438%09RoyalBlue/101103190%09RoyalBlue/101121342%09red/101121051%09red/101106284%09RoyalBlue/101111070%09red/101117003%09Royal…
oas04933	AGE-RAGE signaling pathway in diabetic complications	109	18	TGFB2, TGFB3, SMAD3, COL1A2, COL1A1, COL3A1, COL4A1, NOX4, PLCD1, PLCB4, PLCG1, PLCE1, VEGFB, MMP2, PIK3R3, PIK3R2, FOXO1, CDK4,	1.743	0.0136498	0.12213	www.genome.jp/kegg-bin/show_pathway?map=oas04933&multi_query=554322%09red/554323%09red/443169%09red/100127219%09RoyalBlue/443512%09red/443483%09red/100101231%09red/101115552%09red/100036757%09RoyalBlue/100034665%09red/101110367%09red/101106864%09red/101103341%09red/101122126%09RoyalBlue/101105703%09red/101118410%09RoyalBlue/101107639%09RoyalBlue/101115840%09red/101105629%09RoyalBlue/443115%09red/…
oas04611	Platelet activation	126	20	F2R, ARHGEF12, PLCB4, ITGB3, GNAI1, ADCY2, ADCY3, ADCY4, ADCY6, COL1A2, COL1A1, COL3A1, ITGA2, PIK3R3, PIK3R2, VWF, GUCY1A3, GUCY1B3, PRKG1, PRKG2,	1.676	0.014718	0.124641	www.genome.jp/kegg-bin/show_pathway?map=oas04611&multi_query=101105757%09red/101117003%09RoyalBlue/101117190%09red/101102442%09RoyalBlue/101106284%09RoyalBlue/101101902%09RoyalBlue/101114407%09RoyalBlue/101106864%09red/101104023%09RoyalBlue/101115080%09RoyalBlue/101110258%09RoyalBlue/100423047%09red/101115330%09RoyalBlue/101117897%09RoyalBlue/101116393%09red/101102089%09red/101108203%09red/101119…
oas05218	Melanoma	71	13	FGF7, IGF1, PDGFD, FGFR1, MET, PDGFRA, PDGFRB, EGFR, CDK4, PIK3R3, PIK3R2, BAD, TP53,	1.933	0.0149321	0.124641	www.genome.jp/kegg-bin/show_pathway?map=oas05218&multi_query=443095%09red/443075%09RoyalBlue/443318%09red/101117784%09red/780507%09red/443076%09red/101106012%09red/101122783%09red/780479%09red/101114005%09RoyalBlue/101107438%09RoyalBlue/101103190%09RoyalBlue/100144756%09red/101117348%09RoyalBlue/101109759%09RoyalBlue/101110015%09RoyalBlue/101123247%09red/101111546%09red/780444%09red/101104979%09R…
oas04010	MAPK signaling pathway	298	40	CACNA1C, CACNB3, GNA12, PPP3CC, RASGRF2, FGF7, IGF1, IGF2, PDGFD, KITLG, VEGFB, ANGPT1, ANGPT2, EFNA1, EFNA5, EGFR, ERBB2, FGFR1, FGFR2, FGFR3, INSR, PDGFRA, PDGFRB, FLT4, KDR, MET, TEK, RRAS, MRAS, STMN1, TGFB2, TGFB3, RAC3, MAP3K12, MAP2K6, TP53, MEF2C, HSPA2, MECOM, NR4A1,	1.417	0.0150302	0.124641	www.genome.jp/kegg-bin/show_pathway?map=oas04010&multi_query=101116562%09red/101112498%09RoyalBlue/101104978%09red/101118410%09RoyalBlue/101111070%09red/101115429%09red/101121934%09red/101104023%09RoyalBlue/101108362%09RoyalBlue/101115080%09RoyalBlue/101106508%09RoyalBlue/101103724%09RoyalBlue/443427%09RoyalBlue/443095%09red/443318%09red/443325%09red/101117784%09red/101104200%09RoyalBlue/443371%0…
oas05230	Central carbon metabolism in cancer	64	12	TP53, MET, EGFR, ERBB2, PDGFRA, PDGFRB, FGFR1, FGFR2, FGFR3, PFKM, PIK3R3, PIK3R2,	1.979	0.0158303	0.12815	www.genome.jp/kegg-bin/show_pathway?map=oas05230&multi_query=443421%09red/100302549%09RoyalBlue/101111643%09RoyalBlue/443076%09red/780479%09red/780519%09red/101106012%09red/101122783%09red/780507%09red/443548%09red/554324%09red/101114005%09RoyalBlue/101103190%09RoyalBlue/101107841%09RoyalBlue/101119209%09RoyalBlue/443489%09red/101117348%09RoyalBlue/101109759%09RoyalBlue/101110015%09RoyalBlue/1011…
oas04923	Regulation of lipolysis in adipocytes	57	11	ADCY2, ADCY3, ADCY4, ADCY6, PRKG1, PRKG2, INSR, IRS1, PIK3R3, PIK3R2, GNAI1,	2.037	0.0166272	0.131471	www.genome.jp/kegg-bin/show_pathway?map=oas04923&multi_query=100170320%09RoyalBlue/101102089%09red/101108203%09red/101119139%09red/101105735%09red/101112667%09RoyalBlue/443010%09red/101113758%09red/100125355%09RoyalBlue/443431%09red/101102293%09red/101117348%09RoyalBlue/101109759%09RoyalBlue/101110015%09RoyalBlue/101123247%09red/101111546%09red/101121291%09RoyalBlue/101116393%09red/
oas00515	Mannose type O-glycan biosynthesis	24	6	B4GALT2, B4GALT3, ST3GAL3, CHST10, POMGNT2, LARGE,	2.639	0.0216417	0.167231	www.genome.jp/kegg-bin/show_pathway?map=oas00515&multi_query=101114825%09red/101103686%09red/101112269%09red/101110832%09red/101120611%09red/101120155%09red/
oas00261	Monobactam biosynthesis	3	2	PAPSS2, PAPSS1,	7.038	0.0252032	0.185097	www.genome.jp/kegg-bin/show_pathway?map=oas00261&multi_query=101122238%09red/101123377%09red/
oas04371	Apelin signaling pathway	133	20	ADCY2, ADCY3, ADCY4, ADCY6, GNAI1, GNB3, GNB5, GNG4, GNG11, PLCB4, CALML4, SLC8A3, RRAS, MRAS, PRKAB2, MEF2C, SMAD3, ACTA2, CTGF, PLAT,	1.587	0.0252895	0.185097	www.genome.jp/kegg-bin/show_pathway?map=oas04371&multi_query=101102089%09red/101108203%09red/101119139%09red/101105735%09red/101112667%09RoyalBlue/101116393%09red/101110493%09red/101106267%09red/101114927%09red/100192421%09red/101106864%09red/100037684%09red/101120753%09red/101114005%09RoyalBlue/101107545%09red/101110290%09red/101103190%09RoyalBlue/101102896%09RoyalBlue/101109983%09RoyalBlue/1011…
oas04211	Longevity regulating pathway	92	15	INSR, IGF1, IRS1, PIK3R3, PIK3R2, ADCY2, ADCY3, ADCY4, ADCY6, CREB3L2, CREB3L1, FOXO1, PRKAB2, TP53, SESN3,	1.721	0.025587	0.185097	www.genome.jp/kegg-bin/show_pathway?map=oas04211&multi_query=443431%09red/443318%09red/101102293%09red/101114005%09RoyalBlue/101117348%09RoyalBlue/101109759%09RoyalBlue/101110015%09RoyalBlue/101123247%09red/101111546%09red/101102089%09red/101108203%09red/101119139%09red/101105735%09red/101112667%09RoyalBlue/443118%09RoyalBlue/101108743%09red/101113882%09red/101107877%09red/780457%09RoyalBlue/1011…
oas00534	Glycosaminoglycan biosynthesis - heparan sulfate / heparin	25	6	B4GALT7, EXTL2, EXTL3, EXT1, NDST1, HS3ST3A1,	2.534	0.0262591	0.186002	www.genome.jp/kegg-bin/show_pathway?map=oas00534&multi_query=100316848%09red/101115079%09red/101108814%09red/101114877%09red/101102810%09red/101105173%09red/
oas05224	Breast cancer	151	22	TNFSF11, ERBB2, FGF7, FGFR1, IGF1, EGFR, SHC1, PIK3R3, PIK3R2, DLL4, HEY1, HEYL, HEY2, FLT4, FZD7, FZD1, FZD2, FZD6, LRP5, TCF7L1, TP53, CDK4,	1.538	0.0272645	0.187102	www.genome.jp/kegg-bin/show_pathway?map=oas05224&multi_query=100037694%09red/780519%09red/443095%09red/780507%09red/443318%09red/780479%09red/101113548%09red/101109893%09RoyalBlue/101118865%09RoyalBlue/101102732%09RoyalBlue/101114005%09RoyalBlue/101107438%09RoyalBlue/101103190%09RoyalBlue/101117348%09RoyalBlue/101109759%09RoyalBlue/101110015%09RoyalBlue/101123247%09red/101111546%09red/780478%09re…
oas04924	Renin secretion	69	12	AQP1, ADCY6, KCNMA1, GNAI1, CACNA1C, EDNRA, PLCB4, CALML4, PPP3CC, GUCY1A3, GUCY1B3, PRKG2,	1.836	0.0275149	0.187102	www.genome.jp/kegg-bin/show_pathway?map=oas04924&multi_query=100170320%09RoyalBlue/442999%09red/443013%09RoyalBlue/101105735%09red/443118%09RoyalBlue/100270685%09red/101121291%09RoyalBlue/101116393%09red/101116562%09red/101114538%09RoyalBlue/443465%09red/101106864%09red/100037684%09red/101115429%09red/101110000%09red/443165%09red/101113758%09red/
oas04710	Circadian rhythm	33	7	PER1, CRY1, NPAS2, NR1D1, RORA, BHLHE41, PRKAB2,	2.239	0.032136	0.21424	www.genome.jp/kegg-bin/show_pathway?map=oas04710&multi_query=100174984%09red/443263%09red/101104647%09red/100174903%09red/101102986%09red/101112806%09red/101103425%09RoyalBlue/101113114%09red/443118%09RoyalBlue/
oas04723	Retrograde endocannabinoid signaling	146	21	CACNA1C, PLCB4, GNAI1, GNB3, GNB5, GNG4, GNG11, ADCY2, ADCY3, ADCY4, ADCY6, NDUFA3, NDUFA4, NDUFA4L2, NDUFA6, NDUFA7, NDUFA11, NDUFA13, NDUFB11, NDUFS5, GABRB3,	1.518	0.0344919	0.221535	www.genome.jp/kegg-bin/show_pathway?map=oas04723&multi_query=101116562%09red/101106864%09red/101118410%09RoyalBlue/101105875%09RoyalBlue/101116393%09red/101110493%09red/101106267%09red/101114927%09red/100192421%09red/100194428%09RoyalBlue/100217411%09RoyalBlue/101102089%09red/101108203%09red/101119139%09red/101105735%09red/101112667%09RoyalBlue/101103257%09red/101122593%09red/101123455%09red/1011…
oas99995	Signaling proteins	172	24	LTBP4, LTBP3, RARRES2, ATN1, RGS5, PALMD, CRABP1, PRUNE2, C1QTNF6, MGP, NDN, TIMP2, CLMP, EMCN, NRP2, FLRT3, FLRT2, NPNT, NID1, NID2, TGFBI, MIA, CYR61, RGMB,	1.473	0.0345334	0.221535	www.genome.jp/kegg-bin/show_pathway?map=oas99995&multi_query=101120267%09red/101122993%09red/101110579%09RoyalBlue/101122516%09red/101108302%09red/101122857%09RoyalBlue/101108263%09RoyalBlue/105603758%09RoyalBlue/101122711%09RoyalBlue/101123221%09RoyalBlue/101110554%09red/101107650%09RoyalBlue/101110980%09red/101122057%09red/101105513%09RoyalBlue/101116808%09RoyalBlue/101103240%09RoyalBlue/101113…
oas05144	Malaria	56	10	SDC1, SDC2, MET, GYPC, TGFB2, TGFB3, THBS3, THBS4, COMP, THBS2,	1.885	0.0357824	0.225297	www.genome.jp/kegg-bin/show_pathway?map=oas05144&multi_query=101106837%09red/101108398%09red/443075%09RoyalBlue/443076%09red/100885767%09red/494547%09RoyalBlue/678682%09RoyalBlue/554262%09RoyalBlue/554263%09RoyalBlue/443342%09RoyalBlue/554322%09red/554323%09red/443418%09RoyalBlue/443406%09RoyalBlue/443539%09RoyalBlue/443540%09RoyalBlue/443206%09RoyalBlue/101116784%09red/101115211%09red/101107864%…
oas04724	Glutamatergic synapse	105	16	PPP3CC, TRPC1, HOMER2, PLCB4, PLD2, ADCY2, ADCY3, ADCY4, ADCY6, GNAI1, GNB3, GNB5, GNG4, GNG11, CACNA1C, SLC38A3,	1.609	0.0380016	0.234919	www.genome.jp/kegg-bin/show_pathway?map=oas04724&multi_query=101115429%09red/101105204%09red/101106114%09red/101106864%09red/101118410%09RoyalBlue/101111472%09RoyalBlue/101110687%09red/101102089%09red/101108203%09red/101119139%09red/101105735%09red/101112667%09RoyalBlue/101116393%09red/101110493%09red/101106267%09red/101114927%09red/100192421%09red/101108265%09RoyalBlue/101116562%09red/101116182%…
oas05217	Basal cell carcinoma	65	11	TP53, PTCH1, SMO, GLI2, BMP4, HHIP, FZD7, FZD1, FZD2, FZD6, TCF7L1,	1.786	0.0405061	0.236186	www.genome.jp/kegg-bin/show_pathway?map=oas05217&multi_query=443421%09red/100302083%09RoyalBlue/101115240%09RoyalBlue/100885762%09RoyalBlue/101112193%09red/780493%09red/101114169%09red/443502%09red/101111396%09red/101103546%09red/101112309%09red/780481%09red/101122197%09red/100913162%09red/780521%09RoyalBlue/
oas04550	Signaling pathways regulating pluripotency of stem cells	140	20	PIK3R3, PIK3R2, SMAD3, BMP4, BMPR1A, ACVR1, SMAD1, ID1, FZD7, FZD1, FZD2, FZD6, FGFR1, FGFR2, FGFR3, IGF1, ZIC3, PCGF2, MEIS1, DLX5,	1.508	0.0408388	0.236186	www.genome.jp/kegg-bin/show_pathway?map=oas04550&multi_query=101113909%09RoyalBlue/101112816%09RoyalBlue/101109893%09RoyalBlue/101117348%09RoyalBlue/101109759%09RoyalBlue/101110015%09RoyalBlue/101123247%09red/101111546%09red/101113836%09RoyalBlue/443169%09red/443502%09red/101112282%09red/443161%09red/443229%09red/101111650%09red/100194428%09RoyalBlue/100217411%09RoyalBlue/101103546%09red/10111230…
oas05219	Bladder cancer	42	8	FGFR3, DAPK3, TP53, CDK4, MMP2, MMP9, ERBB2, EGFR,	2.011	0.0409424	0.236186	www.genome.jp/kegg-bin/show_pathway?map=oas05219&multi_query=554324%09red/101114005%09RoyalBlue/101107438%09RoyalBlue/101103190%09RoyalBlue/101114352%09red/101104979%09RoyalBlue/443421%09red/100302083%09RoyalBlue/100144756%09red/100144755%09RoyalBlue/101121809%09RoyalBlue/443115%09red/100192422%09red/780519%09red/780479%09red/101120355%09RoyalBlue/443418%09RoyalBlue/
oas04725	Cholinergic synapse	106	16	CHRM1, PLCB4, GNAI1, GNB3, GNB5, GNG4, GNG11, ADCY2, ADCY3, ADCY4, ADCY6, CREB3L2, CREB3L1, PIK3R3, PIK3R2, CACNA1C,	1.593	0.0409851	0.236186	www.genome.jp/kegg-bin/show_pathway?map=oas04725&multi_query=101117029%09red/101106864%09red/101118410%09RoyalBlue/101114538%09RoyalBlue/101116393%09red/101110493%09red/101106267%09red/101114927%09red/100192421%09red/101102896%09RoyalBlue/101109983%09RoyalBlue/101114005%09RoyalBlue/101102089%09red/101108203%09red/101119139%09red/101105735%09red/101112667%09RoyalBlue/443118%09RoyalBlue/101108743%0…
oas05163	Human cytomegalovirus infection	230	30	PDGFRA, PIK3R3, PIK3R2, EGFR, ITGB3, RAC3, GNB3, GNB5, GNG4, GNG11, PLCB4, CALML4, PPP3CC, NFATC2, NFATC4, GNAI1, ADCY2, ADCY3, ADCY4, ADCY6, CX3CL1, GNA12, ARHGEF12, MAP2K6, CREB3L2, CREB3L1, CXCL12, PTK2, TP53, CDK4,	1.377	0.0443715	0.251439	www.genome.jp/kegg-bin/show_pathway?map=oas05163&multi_query=101106012%09red/101117348%09RoyalBlue/101109759%09RoyalBlue/101110015%09RoyalBlue/101123247%09red/101111546%09red/101111143%09RoyalBlue/101108228%09RoyalBlue/780479%09red/101109893%09RoyalBlue/101118865%09RoyalBlue/101102732%09RoyalBlue/101114005%09RoyalBlue/101103190%09RoyalBlue/100423047%09red/101107592%09RoyalBlue/101112406%09red/101…
oas05231	Choline metabolism in cancer	99	15	PDGFD, EGFR, PDGFRA, PDGFRB, PIK3R3, PIK3R2, WASL, RAC3, WASF3, PLD2, CHKB, PCYT1B, PLCG1, PLPP2, DGKH,	1.599	0.0454805	0.253498	www.genome.jp/kegg-bin/show_pathway?map=oas05231&multi_query=101117784%09red/780479%09red/101106012%09red/101122783%09red/101109893%09RoyalBlue/101118865%09RoyalBlue/101102732%09RoyalBlue/101114005%09RoyalBlue/101103190%09RoyalBlue/101111472%09RoyalBlue/101117348%09RoyalBlue/101109759%09RoyalBlue/101110015%09RoyalBlue/101123247%09red/101111546%09red/101106932%09red/101114336%09RoyalBlue/101107592…

## Sheet: Sheet3
The signaling pathways involved in down-regulation of genes at each time point compared with the first day after operation.
Pathway_ID	Pathway_Name	Population_mapped_id	Study_mapped_id	Genes	Enrichment	P_value	FDR	Link
Down
Day 4 vs. Day 1
oas05162	Measles	134	48	SH2D1A, CD3E, CD3G, IL2RA, IL2RG, PIK3R1, PIK3CD, PIK3CB, PIK3CA, JAK1, DDX58, IFIH1, TBK1, IRF3, TLR7, MYD88, IRAK4, TLR2, TLR4, TRAF6, TAB2, NFKBIA, NFKB1, TNFAIP3, IL1A, IL1B, IL12B, FCGR2B, IFNAR1, IFNAR2, TYK2, STAT1, STAT2, IRF9, IFNGR1, IFNGR2, JAK2, OAS1, ADAR, MX1, CDKN1B, RAB9A, HSPA1A, HSPA6, EIF2AK2, RCHY1, FAS, TNFSF10,	3.846	3.18493e-17	1.07332e-14	www.genome.jp/kegg-bin/show_pathway?map=oas05162&multi_query=101117307%09RoyalBlue/443437%09RoyalBlue/443398%09RoyalBlue/443435%09RoyalBlue/101103538%09RoyalBlue/101121455%09RoyalBlue/101117348%09RoyalBlue/101109759%09RoyalBlue/101110015%09RoyalBlue/101110716%09RoyalBlue/101107257%09RoyalBlue/101106234%09RoyalBlue/101110830%09RoyalBlue/780485%09RoyalBlue/554254%09RoyalBlue/678682%09RoyalBlue/1002…
oas05164	Influenza A	183	53	OAS1, RNASEL, DNAJB1, HSPA1A, HSPA6, EIF2AK2, MAPK13, MAPK14, DDX58, IFIH1, NFKBIA, NFKB1, TRIM25, TBK1, IRF3, CREBBP, EP300, PIK3R1, PIK3CD, PIK3CB, PIK3CA, TLR4, TLR7, MYD88, IRAK4, IL1A, IL1B, IL12B, TNF, IFNAR1, IFNAR2, JAK1, TYK2, STAT1, STAT2, IRF9, MX1, ADAR, PML, IFNGR1, IFNGR2, JAK2, LOC101108696, LOC101109220, NLRP3, IL18, TNFSF10, FAS, KPNA1, RAF1, RSAD2, NUP98,	3.109	2.13094e-14	3.59063e-12	www.genome.jp/kegg-bin/show_pathway?map=oas05164&multi_query=105602911%09RoyalBlue/101103495%09RoyalBlue/101122104%09RoyalBlue/100913152%09RoyalBlue/101107064%09RoyalBlue/101121673%09RoyalBlue/101115047%09red/100194428%09RoyalBlue/100217411%09RoyalBlue/101107257%09RoyalBlue/101106234%09RoyalBlue/780520%09RoyalBlue/101108228%09RoyalBlue/101122873%09RoyalBlue/101110830%09RoyalBlue/780485%09RoyalBlu…
oas04062	Chemokine signaling pathway	179	50	CXCL16, CXCR2, CXCR1, CXCR4, XCR1, CCR7, CCR5, JAK2, STAT1, STAT2, ADCY7, LYN, HCK, FGR, SOS1, SOS2, KRAS, RAF1, BRAF, PIK3CD, PIK3CB, PIK3CA, PIK3R1, PIK3CG, PIK3R5, FOXO3, NFKBIA, NFKB1, ITK, VAV3, VAV1, RAC2, WAS, ROCK1, PREX1, ELMO1, DOCK2, CRKL, PTK2B, RASGRP2, RAP1A, TIAM1, PRKCB, PRKCD, NCF1, ADRBK1, GRK6, ARRB2, ARRB1,	2.999	5.45565e-13	5.93666e-11	www.genome.jp/kegg-bin/show_pathway?map=oas04062&multi_query=443418%09RoyalBlue/101121145%09red/101111722%09RoyalBlue/101110214%09RoyalBlue/101108811%09RoyalBlue/443532%09RoyalBlue/101118228%09RoyalBlue/101109462%09RoyalBlue/101117453%09RoyalBlue/101113909%09RoyalBlue/100307049%09RoyalBlue/101108211%09RoyalBlue/101112667%09RoyalBlue/100302103%09RoyalBlue/101113167%09RoyalBlue/101107075%09RoyalBlu…
oas04625	C-type lectin receptor signaling pathway	103	36	CLEC7A, KRAS, RAF1, IL12B, IL1B, SYK, MAP3K14, PLCG2, ITPR2, IL10, EGR2, EGR3, PTGS2, PRKCD, NLRP3, BCL10, NFKBIA, NFKB1, TNF, MAPK13, MAPK14, CLEC6A, FCER1G, PLK3, STAT1, IRF9, STAT2, CYLD, CLEC4E, PIK3CD, PIK3CB, PIK3CA, PIK3R1, MDM2, IRF1, CLEC4D,	3.753	7.04648e-13	5.93666e-11	www.genome.jp/kegg-bin/show_pathway?map=oas04625&multi_query=678685%09RoyalBlue/101114005%09RoyalBlue/101118556%09red/101103190%09RoyalBlue/443472%09RoyalBlue/443539%09RoyalBlue/101105303%09RoyalBlue/101118799%09RoyalBlue/101122126%09RoyalBlue/101113317%09RoyalBlue/443342%09RoyalBlue/101122407%09RoyalBlue/101121578%09RoyalBlue/443460%09RoyalBlue/101107639%09RoyalBlue/101107699%09RoyalBlue/1011133…
oas05140	Leishmaniasis	86	32	TLR2, TLR4, MYD88, IRAK4, TRAF6, TAB2, NFKBIA, NFKB1, IL1A, IL1B, IL12B, TNF, IL10, ITGAM, ITGB2, ITGA4, PTGS2, PRKCB, NCF1, NCF2, NCF4, MAPK13, MAPK14, IFNGR1, IFNGR2, JAK1, JAK2, STAT1, LOC101108696, LOC101109220, MARCKSL1, PTPN6,	3.995	1.89728e-12	1.27877e-10	www.genome.jp/kegg-bin/show_pathway?map=oas05140&multi_query=554262%09RoyalBlue/554263%09RoyalBlue/678682%09RoyalBlue/100216438%09RoyalBlue/101107132%09RoyalBlue/101122114%09RoyalBlue/780520%09RoyalBlue/101108228%09RoyalBlue/443404%09RoyalBlue/443539%09RoyalBlue/443472%09RoyalBlue/443540%09RoyalBlue/443342%09RoyalBlue/554323%09red/443217%09RoyalBlue/494433%09RoyalBlue/443499%09RoyalBlue/443460%09…
oas04380	Osteoclast differentiation	125	39	CSF1R, PIK3CD, PIK3CB, PIK3CA, PIK3R1, IFNGR1, IFNGR2, STAT1, IL1A, IL1B, TNF, LOC101103463, TRAF6, MAP3K14, TAB2, NFKBIA, NFKB1, MAPK13, MAPK14, FOSL2, NCF2, NCF1, NCF4, BTK, TEC, FCGR2B, TYROBP, SYK, LCP2, PLCG2, CREB1, IFNAR1, IFNAR2, JAK1, TYK2, STAT2, IRF9, CYLD, SQSTM1,	3.35	4.71311e-12	2.64719e-10	www.genome.jp/kegg-bin/show_pathway?map=oas04380&multi_query=101109969%09RoyalBlue/101117348%09RoyalBlue/101109759%09RoyalBlue/101110015%09RoyalBlue/101121455%09RoyalBlue/101112907%09RoyalBlue/101122484%09RoyalBlue/100307049%09RoyalBlue/443404%09RoyalBlue/443539%09RoyalBlue/443540%09RoyalBlue/100037694%09red/101103463%09RoyalBlue/101107132%09RoyalBlue/101118799%09RoyalBlue/101122114%09RoyalBlue/7…
oas04621	NOD-like receptor signaling pathway	175	47	NFKBIA, NFKB1, IL1B, IL18, TNF, NOD2, TAB2, TAB3, MAPK13, MAPK14, GABARAPL2, RNF31, XIAP, CARD6, BIRC3, LOC101103463, TRAF6, TNFAIP3, TBK1, TANK, IRF3, ANTXR2, NLRP1, BCL2L1, NLRP3, ITPR2, OAS1, RNASEL, MFN2, NAMPT, TXNIP, MEFV, NLRP12, NAIP, PRKCD, IFI16, IFNAR1, IFNAR2, JAK1, TYK2, STAT1, STAT2, IRF9, TLR4, MYD88, IRAK4,	2.883	1.2616e-11	6.07369e-10	www.genome.jp/kegg-bin/show_pathway?map=oas04621&multi_query=780520%09RoyalBlue/101108228%09RoyalBlue/443539%09RoyalBlue/443206%09RoyalBlue/443540%09RoyalBlue/443418%09RoyalBlue/780465%09RoyalBlue/101122114%09RoyalBlue/101119184%09RoyalBlue/100194428%09RoyalBlue/100217411%09RoyalBlue/101118469%09RoyalBlue/101116911%09RoyalBlue/101116381%09RoyalBlue/101103184%09RoyalBlue/101120189%09RoyalBlue/1011…
oas05169	Epstein-Barr virus infection	226	55	LOC101108696, LOC101109220, TLR2, MYD88, IRAK4, TRAF6, TAB2, NFKBIA, NFKB1, TNF, DDX58, TBK1, IRF3, IFNAR1, IFNAR2, JAK1, TYK2, STAT1, STAT2, IRF9, EIF2AK2, OAS1, ISG15, FAS, BCL2L11, CD3E, CD3G, TAP1, TAPBP, B2M, RBPJ, MDM2, CDKN1A, GADD45A, GADD45G, GADD45B, PIK3CD, PIK3CB, PIK3CA, PIK3R1, MAP3K14, LOC101103463, MAPK13, MAPK14, CD44, ITGAL, CD58, TNFAIP3, LYN, SYK, BTK, PLCG2, CDKN1B, RB1, E2F3…	2.613	1.61959e-11	6.82254e-10	www.genome.jp/kegg-bin/show_pathway?map=oas05169&multi_query=101108696%09RoyalBlue/101109220%09RoyalBlue/554262%09RoyalBlue/678682%09RoyalBlue/100216438%09RoyalBlue/101107132%09RoyalBlue/101122114%09RoyalBlue/780520%09RoyalBlue/101108228%09RoyalBlue/443540%09RoyalBlue/101107257%09RoyalBlue/101110830%09RoyalBlue/780485%09RoyalBlue/443126%09RoyalBlue/443363%09RoyalBlue/101110716%09RoyalBlue/1011172…
oas04064	NF-kappa B signaling pathway	93	32	SYK, LYN, BTK, PLCG2, PRKCB, BCL10, IL1B, MYD88, IRAK4, TRAF6, TNF, LOC101103463, BIRC3, DDX58, TRIM25, CD14, TLR4, LY96, MAP3K14, TAB2, TAB3, TNFSF13B, NFKBIA, NFKB1, CFLAR, XIAP, BCL2L1, TRAF1, BCL2A1, TNFAIP3, PTGS2,	3.694	2.16463e-11	8.10535e-10	www.genome.jp/kegg-bin/show_pathway?map=oas04064&multi_query=101105303%09RoyalBlue/100302103%09RoyalBlue/101105725%09RoyalBlue/101122126%09RoyalBlue/101118410%09RoyalBlue/101113372%09RoyalBlue/443539%09RoyalBlue/678682%09RoyalBlue/100216438%09RoyalBlue/101107132%09RoyalBlue/443540%09RoyalBlue/101103463%09RoyalBlue/101120189%09RoyalBlue/101107257%09RoyalBlue/101122873%09RoyalBlue/443216%09RoyalBlu…
oas04620	Toll-like receptor signaling pathway	104	34	TLR1, TLR2, TLR6, CD14, LY96, TLR4, TLR5, TLR7, TLR8, PIK3CD, PIK3CB, PIK3CA, PIK3R1, MYD88, IRAK4, TRAF6, TAB2, NFKBIA, NFKB1, MAP3K8, MAPK13, MAPK14, TNF, IL1B, IL12B, IRF5, TBK1, IRF3, CD80, CD86, IFNAR1, IFNAR2, STAT1,	3.51	2.60759e-11	8.78757e-10	www.genome.jp/kegg-bin/show_pathway?map=oas04620&multi_query=554261%09RoyalBlue/554262%09RoyalBlue/554257%09RoyalBlue/443216%09RoyalBlue/101108235%09RoyalBlue/554263%09RoyalBlue/554256%09RoyalBlue/554254%09RoyalBlue/554259%09RoyalBlue/101117348%09RoyalBlue/101109759%09RoyalBlue/101110015%09RoyalBlue/101121455%09RoyalBlue/678682%09RoyalBlue/100216438%09RoyalBlue/101107132%09RoyalBlue/101122114%09R…
oas04662	B cell receptor signaling pathway	67	25	LYN, SYK, BTK, DAPP1, VAV3, VAV1, RAC2, PLCG2, SOS1, SOS2, KRAS, RAF1, PRKCB, BCL10, NFKB1, NFKBIA, CD81, PIK3R1, PIK3CD, PIK3CB, PIK3CA, FCGR2B, INPP5D, PTPN6, PIK3AP1,	4.006	4.71262e-10	1.44378e-08	www.genome.jp/kegg-bin/show_pathway?map=oas04662&multi_query=100302103%09RoyalBlue/101105303%09RoyalBlue/101105725%09RoyalBlue/101110675%09RoyalBlue/101120709%09RoyalBlue/101107354%09RoyalBlue/101107592%09RoyalBlue/101122126%09RoyalBlue/101118865%09RoyalBlue/101102732%09RoyalBlue/101101969%09red/101114005%09RoyalBlue/101103190%09RoyalBlue/101118410%09RoyalBlue/101113372%09RoyalBlue/101108228%09Ro…
oas04068	FoxO signaling pathway	133	37	PRKAA1, PRKAB1, MDM2, CREBBP, EP300, SIRT1, STK4, PIK3CD, PIK3CB, PIK3CA, PIK3R1, SGK1, SGK3, FOXO3, AGAP2, IL10, SOS1, SOS2, KRAS, BRAF, RAF1, MAPK13, MAPK14, CCNG2, CDKN2D, CDKN1A, CDKN1B, PLK3, GADD45A, GADD45G, GADD45B, BCL2L11, TNFSF10, BCL6, GABARAPL2, SOD2, IL7R,	2.987	6.58839e-10	1.85024e-08	www.genome.jp/kegg-bin/show_pathway?map=oas04068&multi_query=554323%09red/443169%09red/101103425%09RoyalBlue/101107899%09RoyalBlue/101109483%09red/101104979%09RoyalBlue/101123600%09RoyalBlue/101110136%09RoyalBlue/101102956%09RoyalBlue/101110437%09RoyalBlue/443318%09red/101117348%09RoyalBlue/101109759%09RoyalBlue/101110015%09RoyalBlue/101121455%09RoyalBlue/101107709%09RoyalBlue/101122444%09RoyalBl…
oas05152	Tuberculosis	200	47	TNF, IFNGR1, IFNGR2, JAK1, JAK2, STAT1, CREB1, LOC101108696, LOC101109220, CREBBP, EP300, IL10, IL10RA, IL10RB, CLEC4E, FCER1G, CLEC7A, SYK, BCL10, NOD2, TLR2, TLR1, TLR6, TLR4, CD14, MYD88, IRAK4, IRAK2, TRAF6, NFKB1, MAPK13, MAPK14, IL12B, IL18, IL1A, IL1B, CEBPG, PLK3, RAF1, ITGAX, ITGB2, ITGAM, PIK3C3, TCIRG1, ATP6AP1, ATP6V0B, FCGR2B,	2.523	1.70011e-09	4.40722e-08	www.genome.jp/kegg-bin/show_pathway?map=oas05152&multi_query=443540%09RoyalBlue/101112907%09RoyalBlue/101122484%09RoyalBlue/101110716%09RoyalBlue/101113909%09RoyalBlue/100307049%09RoyalBlue/443118%09RoyalBlue/101108696%09RoyalBlue/101109220%09RoyalBlue/101123600%09RoyalBlue/101110136%09RoyalBlue/443342%09RoyalBlue/101120946%09RoyalBlue/105609264%09RoyalBlue/100135686%09RoyalBlue/443204%09RoyalBlu…
oas05167	Kaposi sarcoma-associated herpesvirus infection	194	46	TBK1, IRF3, CREBBP, EP300, IFNAR1, IFNAR2, JAK1, TYK2, STAT1, STAT2, IRF9, EIF2AK2, MAPK13, MAPK14, ZFP36, CCR5, FAS, LOC101103463, NFKBIA, NFKB1, CDKN1A, RB1, E2F3, IFNGR1, CD86, PIK3C3, ATG3, GABARAPL2, KRAS, RAF1, PIK3CG, PIK3R5, PIK3CD, PIK3CB, PIK3CA, PIK3R1, PREX1, SYK, HCK, LYN, PLCG2, ITPR2, PTGS2, JAK2, CREB1,	2.546	1.86329e-09	4.48519e-08	www.genome.jp/kegg-bin/show_pathway?map=oas05167&multi_query=101110830%09RoyalBlue/780485%09RoyalBlue/101123600%09RoyalBlue/101110136%09RoyalBlue/443126%09RoyalBlue/443363%09RoyalBlue/101110716%09RoyalBlue/101117248%09RoyalBlue/100307049%09RoyalBlue/101108211%09RoyalBlue/101116656%09RoyalBlue/101121673%09RoyalBlue/100194428%09RoyalBlue/100217411%09RoyalBlue/101115047%09red/443283%09RoyalBlue/1011…
oas04054	Pattern recognition receptors BR	57	22	TLR1, TLR2, TLR4, TLR5, TLR6, TLR7, TLR8, CLEC1A, CLEC4A, CLEC4D, CLEC4E, CLEC5A, CLEC6A, CLEC7A, OLR1, NOD2, NAIP, NLRP1, NLRP3, NLRP12, DDX58, IFIH1,	4.144	2.47125e-09	5.55209e-08	www.genome.jp/kegg-bin/show_pathway?map=oas04054&multi_query=554261%09RoyalBlue/554262%09RoyalBlue/554263%09RoyalBlue/554256%09RoyalBlue/554257%09RoyalBlue/554254%09RoyalBlue/554259%09RoyalBlue/101118775%09RoyalBlue/101104478%09RoyalBlue/101104735%09RoyalBlue/100135686%09RoyalBlue/101111012%09RoyalBlue/678675%09RoyalBlue/678685%09RoyalBlue/101117918%09RoyalBlue/780465%09RoyalBlue/101110450%09Roya…
oas04090	CD molecules BR	445	80	CD3E, CD3G, ITGAL, ITGAM, ITGAX, CD14, ITGB2, CD24, IL2RA, FCGR2B, CD37, SPN, CD44, PTPRC, CD47, ITGA4, ICAM3, CD53, CD55, CD58, CD68, CD69, CD80, CD81, CD86, PLAUR, C5AR1, FCAR, FAS, SEMA4A, SEMA4D, CD101, SEMA7A, CSF3R, CSF1R, IFNGR1, TNFRSF1B, IL1R2, IL4R, IL6R, IL7R, CSF2RB, IL2RG, THBD, PTPRJ, TNFSF8, SELPLG, ALCAM, CD180, CXCR1, CXCR2, CXCR4, CCR5, CCR7, LAMP3, IL10RA, IL10RB, IL18R1, IL18R…	1.93	4.93046e-09	1.03848e-07	www.genome.jp/kegg-bin/show_pathway?map=oas04090&multi_query=443437%09RoyalBlue/443398%09RoyalBlue/641296%09RoyalBlue/443217%09RoyalBlue/101106739%09RoyalBlue/443216%09RoyalBlue/494433%09RoyalBlue/101119731%09RoyalBlue/443435%09RoyalBlue/100192432%09RoyalBlue/101105675%09red/101110864%09RoyalBlue/101120462%09RoyalBlue/101113884%09RoyalBlue/101102917%09RoyalBlue/101111153%09RoyalBlue/101119848%09r…
oas05161	Hepatitis B	145	37	CDKN1A, EGR2, EGR3, CREBBP, EP300, FAS, MAP3K1, NFKBIA, NFKB1, PIK3CD, PIK3CB, PIK3CA, PIK3R1, TNF, PTK2B, KRAS, JAK1, STAT1, STAT2, STAT4, STAT6, ATP6AP1, PRKCB, RAF1, CREB1, IFNAR1, DDX58, IFIH1, TBK1, IRF3, TLR4, TLR2, MYD88, RB1, E2F3, CDKN1B,	2.74	8.84954e-09	1.75429e-07	www.genome.jp/kegg-bin/show_pathway?map=oas05161&multi_query=554323%09red/100302083%09RoyalBlue/101122407%09RoyalBlue/101121578%09RoyalBlue/101123600%09RoyalBlue/101110136%09RoyalBlue/100144426%09RoyalBlue/101112260%09RoyalBlue/101117574%09red/780520%09RoyalBlue/101108228%09RoyalBlue/101117348%09RoyalBlue/101109759%09RoyalBlue/101110015%09RoyalBlue/101121455%09RoyalBlue/101123390%09red/443540%09R…
oas04664	Fc epsilon RI signaling pathway	66	23	FCER1G, SYK, LYN, BTK, INPP5D, PLCG2, PIK3CD, PIK3CB, PIK3CA, PIK3R1, RAC2, MAPK13, MAPK14, TNF, LCP2, VAV3, VAV1, SOS1, SOS2, KRAS, RAF1, PLA2G4A, ALOX5AP, CACNB2,	3.741	1.08324e-08	2.02806e-07	www.genome.jp/kegg-bin/show_pathway?map=oas04664&multi_query=443204%09RoyalBlue/101105303%09RoyalBlue/100302103%09RoyalBlue/101105725%09RoyalBlue/101112941%09RoyalBlue/101122126%09RoyalBlue/101117348%09RoyalBlue/101109759%09RoyalBlue/101110015%09RoyalBlue/101121455%09RoyalBlue/101107592%09RoyalBlue/101115047%09red/100194428%09RoyalBlue/100217411%09RoyalBlue/443540%09RoyalBlue/101105277%09RoyalBlu…
oas04010	MAPK signaling pathway	298	57	CACNB2, PRKCB, RASGRP2, RASA2, RAP1A, TGFA, EREG, AREG, HGF, CSF1R, SOS1, SOS2, KRAS, BRAF, RAF1, LAMTOR3, MKNK1, RPS6KA1, PLA2G4A, TNF, IL1A, IL1B, IL1RAP, FAS, CD14, RAC2, LOC101103463, MYD88, IRAK4, TRAF6, GADD45A, GADD45G, GADD45B, TAB2, STK4, MAP3K8, MAP3K1, MAP3K2, MAP3K3, MAP3K5, TAOK3, CRKL, ARRB2, ARRB1, MAPK13, MAPK14, DDIT3, MAX, PPM1A, DUSP2, DUSP16, DUSP6, PPM1B, HSPA1A, HSPA6, MAP3K…	2.054	9.78962e-08	1.68588e-06	www.genome.jp/kegg-bin/show_pathway?map=oas04010&multi_query=101116562%09red/101112498%09RoyalBlue/101118410%09RoyalBlue/101104023%09RoyalBlue/101101969%09red/101108362%09RoyalBlue/101115080%09RoyalBlue/101106508%09RoyalBlue/101103724%09RoyalBlue/443427%09RoyalBlue/443095%09red/101104540%09red/443318%09red/101117784%09red/443371%09red/443075%09RoyalBlue/497271%09red/497273%09red/101105624%09red/4…
oas05145	Toxoplasmosis	126	32	IFNGR1, IFNGR2, JAK1, JAK2, STAT1, LOC101108696, LOC101109220, MYD88, IRAK4, TRAF6, TAB2, MAPK13, MAPK14, NFKBIA, NFKB1, IL12B, TNF, BCL2L1, BIRC3, XIAP, LY96, TLR4, HSPA1A, HSPA6, TLR2, PIK3CG, PIK3R5, CCR5, IL10, IL10RA, IL10RB, TYK2,	2.727	1.00052e-07	1.68588e-06	www.genome.jp/kegg-bin/show_pathway?map=oas05145&multi_query=101112907%09RoyalBlue/101122484%09RoyalBlue/101110716%09RoyalBlue/101113909%09RoyalBlue/100307049%09RoyalBlue/101108696%09RoyalBlue/101109220%09RoyalBlue/678682%09RoyalBlue/100216438%09RoyalBlue/101107132%09RoyalBlue/101122114%09RoyalBlue/101115047%09red/100194428%09RoyalBlue/100217411%09RoyalBlue/780520%09RoyalBlue/101108228%09RoyalBlu…
oas04668	TNF signaling pathway	114	30	TNF, LOC101103463, BIRC3, TAB2, TAB3, CFLAR, MAPK13, MAPK14, MAP3K5, MAP3K14, NFKBIA, NFKB1, MAP3K8, CREB1, MLKL, CASP7, FAS, IL18R1, IL1B, TNFAIP3, TRAF1, MMP3, NOD2, PTGS2, TNFRSF1B, PIK3CD, PIK3CB, PIK3CA, PIK3R1, IRF1,	2.825	1.06805e-07	1.71396e-06	www.genome.jp/kegg-bin/show_pathway?map=oas04668&multi_query=443540%09RoyalBlue/101103463%09RoyalBlue/101120189%09RoyalBlue/101122114%09RoyalBlue/101119184%09RoyalBlue/101106914%09RoyalBlue/101115047%09red/100194428%09RoyalBlue/100217411%09RoyalBlue/101121018%09RoyalBlue/101118799%09RoyalBlue/780520%09RoyalBlue/101108228%09RoyalBlue/101117094%09RoyalBlue/443118%09RoyalBlue/101113882%09red/1011151…
oas05160	Hepatitis C	160	37	CD81, CLDN15, OAS1, RNASEL, DDX58, TBK1, IRF3, TRAF6, NFKBIA, NFKB1, TNF, EIF2AK2, IFNAR1, IFNAR2, JAK1, TYK2, STAT1, STAT2, IRF9, MX1, RSAD2, PIAS1, SOS1, SOS2, KRAS, BRAF, RAF1, PIK3R1, PIK3CD, PIK3CB, PIK3CA, CDKN1A, RB1, E2F3, LOC101103463, FAS, CFLAR,	2.483	1.42369e-07	2.18083e-06	www.genome.jp/kegg-bin/show_pathway?map=oas05160&multi_query=100147790%09RoyalBlue/101121229%09RoyalBlue/105602911%09RoyalBlue/101103495%09RoyalBlue/101107257%09RoyalBlue/101110830%09RoyalBlue/780485%09RoyalBlue/101107132%09RoyalBlue/780520%09RoyalBlue/101108228%09RoyalBlue/443540%09RoyalBlue/101121673%09RoyalBlue/443126%09RoyalBlue/443363%09RoyalBlue/101110716%09RoyalBlue/101117248%09RoyalBlue/1…
oas04650	Natural killer cell mediated cytotoxicity	141	34	PTPN6, ITGAL, ITGB2, PTK2B, VAV3, VAV1, RAC2, TNF, TYROBP, NCR3, FCER1G, SYK, LCP2, PLCG2, SH3BP2, PIK3CD, PIK3CB, PIK3CA, PIK3R1, SOS1, SOS2, KRAS, BRAF, RAF1, HCST, PRKCB, SH2D1B, SH2D1A, IFNGR1, IFNGR2, IFNAR1, IFNAR2, TNFSF10, FAS,	2.589	1.56589e-07	2.29437e-06	www.genome.jp/kegg-bin/show_pathway?map=oas04650&multi_query=101108643%09RoyalBlue/641296%09RoyalBlue/494433%09RoyalBlue/101106906%09RoyalBlue/101120709%09RoyalBlue/101107354%09RoyalBlue/101107592%09RoyalBlue/443540%09RoyalBlue/443208%09RoyalBlue/101122313%09RoyalBlue/443204%09RoyalBlue/101105303%09RoyalBlue/101105277%09RoyalBlue/101122126%09RoyalBlue/101123467%09RoyalBlue/101117348%09RoyalBlue/1…
oas05202	Transcriptional misregulation in cancer	181	40	CSF1R, NCOR1, CD14, ITGAM, PML, RARA, BCL2A1, DUSP6, CCNT2, DOT1L, KLF3, JMJD1C, KDM6A, CDKN1B, HHEX, REL, TRAF1, BCL2L1, CD86, BCL6, ITGB7, H3F3A, TFE3, CDKN1A, ERG, MMP3, IL1R2, MAX, MDM2, SP1, FLI1, ID2, ATF1, NR4A3, DDIT3, NFKB1, GADD45A, GADD45G, GADD45B,	2.373	1.65827e-07	2.32849e-06	www.genome.jp/kegg-bin/show_pathway?map=oas05202&multi_query=101109969%09RoyalBlue/101113340%09red/101117774%09RoyalBlue/443216%09RoyalBlue/443217%09RoyalBlue/101119486%09red/101111580%09RoyalBlue/101107973%09RoyalBlue/101114560%09RoyalBlue/101110315%09RoyalBlue/101108880%09red/101106913%09RoyalBlue/101121261%09RoyalBlue/101115489%09red/443229%09red/101111966%09RoyalBlue/101123089%09RoyalBlue/101…
oas05163	Human cytomegalovirus infection	230	47	PIK3CD, PIK3CB, PIK3CA, PIK3R1, EIF4EBP1, NFKB1, SOS1, SOS2, KRAS, RAF1, SP1, RAC2, MB21D1, TBK1, IRF3, TNF, LOC101103463, IL1B, NFKBIA, ITPR2, PTGS2, ADCY7, GNA13, ROCK1, PTGER2, IL6R, JAK1, MAPK13, MAPK14, CREB1, CXCR4, PRKCB, PTK2B, CRKL, IL10RA, IL10RB, CXCR2, CCR5, TAP1, TAPBP, B2M, MDM2, CDKN1A, RB1, E2F3, FAS,	2.194	1.74802e-07	2.35633e-06	www.genome.jp/kegg-bin/show_pathway?map=oas05163&multi_query=101106012%09red/101117348%09RoyalBlue/101109759%09RoyalBlue/101110015%09RoyalBlue/101121455%09RoyalBlue/101111426%09RoyalBlue/101108228%09RoyalBlue/101118865%09RoyalBlue/101102732%09RoyalBlue/101114005%09RoyalBlue/101103190%09RoyalBlue/101104139%09RoyalBlue/100423047%09red/101107592%09RoyalBlue/101117253%09RoyalBlue/101110830%09RoyalBlu…
oas04660	T cell receptor signaling pathway	100	27	CD3E, CD3G, PTPRC, LCP2, ITK, TEC, VAV3, VAV1, MAPK13, MAPK14, SOS1, SOS2, KRAS, RAF1, BCL10, NFKB1, NFKBIA, ICOS, PIK3R1, PIK3CD, PIK3CB, PIK3CA, MAP3K8, MAP3K14, PTPN6, IL10, TNF,	2.899	2.61165e-07	3.3851e-06	www.genome.jp/kegg-bin/show_pathway?map=oas04660&multi_query=443437%09RoyalBlue/443398%09RoyalBlue/101102917%09RoyalBlue/101105277%09RoyalBlue/101112899%09RoyalBlue/101102485%09RoyalBlue/101120709%09RoyalBlue/101107354%09RoyalBlue/100194428%09RoyalBlue/100217411%09RoyalBlue/101118865%09RoyalBlue/101102732%09RoyalBlue/101114005%09RoyalBlue/101103190%09RoyalBlue/101113372%09RoyalBlue/101108228%09Ro…
oas04666	Fc gamma R-mediated phagocytosis	85	24	PTPRC, HCK, LYN, SYK, PIK3CD, PIK3CB, PIK3CA, PIK3R1, PLCG2, PRKCD, RAF1, MARCKSL1, PRKCB, NCF1, VAV3, VAV1, WAS, VASP, RAC2, PIP5K1C, CRKL, DOCK2, FCGR2B, INPP5D,	3.031	4.8948e-07	6.10944e-06	www.genome.jp/kegg-bin/show_pathway?map=oas04666&multi_query=101102917%09RoyalBlue/101113167%09RoyalBlue/100302103%09RoyalBlue/101105303%09RoyalBlue/101117348%09RoyalBlue/101109759%09RoyalBlue/101110015%09RoyalBlue/101121455%09RoyalBlue/101122126%09RoyalBlue/101107639%09RoyalBlue/101103190%09RoyalBlue/101105729%09RoyalBlue/101118410%09RoyalBlue/780489%09RoyalBlue/101120709%09RoyalBlue/101107354%0…
oas05321	Inflammatory bowel disease (IBD)	75	22	TLR2, TLR4, TLR5, NFKB1, NOD2, LOC101108696, LOC101109220, IFNGR1, IFNGR2, STAT1, IL12B, STAT4, IL18, IL18R1, IL18RAP, TNF, IL1A, IL1B, IL4R, IL2RG, STAT6, IL10,	3.149	7.10875e-07	8.31596e-06	www.genome.jp/kegg-bin/show_pathway?map=oas05321&multi_query=554262%09RoyalBlue/554263%09RoyalBlue/554256%09RoyalBlue/101108228%09RoyalBlue/780465%09RoyalBlue/101108696%09RoyalBlue/101109220%09RoyalBlue/101112907%09RoyalBlue/101122484%09RoyalBlue/100307049%09RoyalBlue/443472%09RoyalBlue/101117562%09RoyalBlue/443206%09RoyalBlue/101102552%09RoyalBlue/101109262%09RoyalBlue/443540%09RoyalBlue/443404%…
oas04630	Jak-STAT signaling pathway	184	39	IL10, IL12B, OSM, IL2RA, IL2RG, IL4R, IL6R, IL7R, IL10RA, IL10RB, IL22RA2, IFNAR1, IFNAR2, IFNGR1, IFNGR2, CSF2RB, CSF3R, JAK1, JAK2, TYK2, STAT1, STAT2, STAT4, STAT6, MCL1, BCL2L1, CDKN1A, PTPN6, IRF9, CREBBP, EP300, PIAS1, SOS1, SOS2, RAF1, PIK3CD, PIK3CB, PIK3CA, PIK3R1,	2.276	7.36877e-07	8.31596e-06	www.genome.jp/kegg-bin/show_pathway?map=oas04630&multi_query=443342%09RoyalBlue/443472%09RoyalBlue/101122466%09RoyalBlue/101110180%09red/443435%09RoyalBlue/101103538%09RoyalBlue/101109063%09RoyalBlue/101103369%09RoyalBlue/101111126%09RoyalBlue/101120946%09RoyalBlue/105609264%09RoyalBlue/101121781%09RoyalBlue/443126%09RoyalBlue/443363%09RoyalBlue/101112907%09RoyalBlue/101122484%09RoyalBlue/1011231…
oas05223	Non-small cell lung cancer	64	20	RB1, E2F3, KRAS, STK4, PIK3CD, PIK3CB, PIK3CA, PIK3R1, FOXO3, TGFA, SOS1, SOS2, BRAF, RAF1, PLCG2, PRKCB, CDKN1A, GADD45A, GADD45G, GADD45B,	3.355	7.40987e-07	8.31596e-06	www.genome.jp/kegg-bin/show_pathway?map=oas05223&multi_query=100144756%09red/100144755%09RoyalBlue/101121809%09RoyalBlue/101114005%09RoyalBlue/101110437%09RoyalBlue/101117348%09RoyalBlue/101109759%09RoyalBlue/101110015%09RoyalBlue/101121455%09RoyalBlue/100913151%09RoyalBlue/101106508%09RoyalBlue/101118865%09RoyalBlue/101102732%09RoyalBlue/101107438%09RoyalBlue/101103190%09RoyalBlue/101122126%09Ro…
oas04131	Membrane trafficking BR	1380	180	PLCG2, PIP5K1C, LRRK2, LYN, FGR, HCK, STK26, RAB8B, RAB3IP, STXBP5, TBC1D1, MICAL1, RHOF, EXOC6, RALB, PLEK, STEAP4, STX11, VTI1A, STX6, VAMP2, STXBP2, STXBP3, UNC13D, ZDHHC20, ZDHHC13, DNM2, FCHO2, PICALM, ITSN2, HSPA1A, HSPA6, LRP10, NUMB, ARRB2, ARRB1, SYNJ1, SCYL2, DYRK1A, CBL, MDM2, TRAF6, SMURF1, MYLIP, HCLS1, ANKRD13A, FLOT2, ARHGAP26, FCAR, FCGR2B, ITGAM, ITGB2, TLR2, TLR4, TLR6, CLEC7A, …	1.4	7.6497e-07	8.31596e-06	www.genome.jp/kegg-bin/show_pathway?map=oas04131&multi_query=101104476%09red/101103681%09red/101102501%09red/101106837%09red/101122126%09RoyalBlue/100190973%09red/101115537%09RoyalBlue/101111447%09RoyalBlue/101104362%09red/100302103%09RoyalBlue/101107075%09RoyalBlue/101113167%09RoyalBlue/101120307%09RoyalBlue/101104472%09red/101111969%09RoyalBlue/101123284%09RoyalBlue/101121429%09RoyalBlue/101111…
oas05221	Acute myeloid leukemia	66	20	PIK3CD, PIK3CB, PIK3CA, PIK3R1, NFKB1, EIF4EBP1, SOS1, SOS2, KRAS, BRAF, RAF1, CSF1R, PML, RARA, CD14, ITGAM, BCL2A1, DUSP6, LEF1, PPARD,	3.253	1.28136e-06	1.34943e-05	www.genome.jp/kegg-bin/show_pathway?map=oas05221&multi_query=101117348%09RoyalBlue/101109759%09RoyalBlue/101110015%09RoyalBlue/101121455%09RoyalBlue/101108228%09RoyalBlue/101111426%09RoyalBlue/101118865%09RoyalBlue/101102732%09RoyalBlue/101114005%09RoyalBlue/101107438%09RoyalBlue/101103190%09RoyalBlue/101109969%09RoyalBlue/101113340%09red/101111580%09RoyalBlue/101107973%09RoyalBlue/443216%09Royal…
oas04050	Cytokine receptors BR	109	27	IL2RA, IL2RG, IL4R, IL7R, CSF2RB, IL6R, CSF3R, IL10RA, IL10RB, IL22RA2, IFNAR1, IFNAR2, IFNGR1, IFNGR2, IL1R2, IL1RAP, IL18R1, IL18RAP, CCR5, CCR7, CCRL2, CXCR1, CXCR2, CXCR4, XCR1, TNFRSF1B, FAS,	2.659	1.67008e-06	1.70551e-05	www.genome.jp/kegg-bin/show_pathway?map=oas04050&multi_query=443435%09RoyalBlue/101103538%09RoyalBlue/101109063%09RoyalBlue/101111126%09RoyalBlue/101123199%09RoyalBlue/101103369%09RoyalBlue/101118070%09RoyalBlue/101120946%09RoyalBlue/105609264%09RoyalBlue/101121781%09RoyalBlue/443126%09RoyalBlue/443363%09RoyalBlue/101112907%09RoyalBlue/101122484%09RoyalBlue/101103308%09RoyalBlue/101108354%09Royal…
oas05220	Chronic myeloid leukemia	79	22	CRKL, CBL, PIK3CD, PIK3CB, PIK3CA, PIK3R1, BCL2L1, NFKBIA, NFKB1, MDM2, CDKN1B, SOS1, SOS2, KRAS, RAF1, BRAF, CDKN1A, RB1, E2F3, GADD45A, GADD45G, GADD45B,	2.99	1.88051e-06	1.86392e-05	www.genome.jp/kegg-bin/show_pathway?map=oas05220&multi_query=101117537%09RoyalBlue/101115401%09RoyalBlue/101117348%09RoyalBlue/101109759%09RoyalBlue/101110015%09RoyalBlue/101121455%09RoyalBlue/443061%09RoyalBlue/780520%09RoyalBlue/101108228%09RoyalBlue/101104979%09RoyalBlue/100127219%09RoyalBlue/101118865%09RoyalBlue/101102732%09RoyalBlue/101114005%09RoyalBlue/101103190%09RoyalBlue/101107438%09Ro…
oas05211	Renal cell carcinoma	69	20	EGLN3, VHL, CREBBP, EP300, TGFA, HGF, PIK3CD, PIK3CB, PIK3CA, PIK3R1, CRKL, RAP1A, SOS1, SOS2, KRAS, BRAF, RAF1, TFE3, CDKN1A, FLCN,	3.112	2.77781e-06	2.64089e-05	www.genome.jp/kegg-bin/show_pathway?map=oas05211&multi_query=443286%09red/101117367%09RoyalBlue/101122897%09RoyalBlue/101123600%09RoyalBlue/101110136%09RoyalBlue/554323%09red/101106508%09RoyalBlue/443075%09RoyalBlue/443076%09red/101117348%09RoyalBlue/101109759%09RoyalBlue/101110015%09RoyalBlue/101121455%09RoyalBlue/101117537%09RoyalBlue/101115080%09RoyalBlue/101118865%09RoyalBlue/101102732%09Roya…
oas05215	Prostate cancer	93	24	CDKN1B, RB1, E2F3, ERG, MMP3, IL1R2, TGFA, PIK3CD, PIK3CB, PIK3CA, PIK3R1, CDKN1A, MDM2, CREB1, CREBBP, EP300, LEF1, NFKBIA, NFKB1, SOS1, SOS2, KRAS, BRAF, RAF1,	2.771	2.87832e-06	2.64089e-05	www.genome.jp/kegg-bin/show_pathway?map=oas05215&multi_query=100127219%09RoyalBlue/101109811%09red/100144755%09RoyalBlue/101121809%09RoyalBlue/101110646%09RoyalBlue/100302501%09red/101118332%09red/101118895%09RoyalBlue/101103308%09RoyalBlue/101117784%09red/101106508%09RoyalBlue/443318%09red/101106012%09red/101122783%09red/443548%09red/101117348%09RoyalBlue/101109759%09RoyalBlue/101110015%09RoyalB…
oas04210	Apoptosis	145	32	TNFSF10, FAS, TNF, CFLAR, CASP7, TUBA4A, MCL1, LOC101103463, ITPR2, DDIT3, CTSH, BIRC3, XIAP, BCL2L11, BCL2L1, MAP3K5, MAP3K14, NFKBIA, NFKB1, GADD45A, GADD45G, GADD45B, TRAF1, BCL2A1, PMAIP1, CSF2RB, PIK3CD, PIK3CB, PIK3CA, PIK3R1, KRAS, RAF1,	2.369	2.8995e-06	2.64089e-05	www.genome.jp/kegg-bin/show_pathway?map=oas04210&multi_query=101114153%09RoyalBlue/100144426%09RoyalBlue/443540%09RoyalBlue/101106914%09RoyalBlue/101122741%09RoyalBlue/100302357%09RoyalBlue/554329%09RoyalBlue/101107924%09red/100135697%09red/101103463%09RoyalBlue/101113317%09RoyalBlue/541600%09RoyalBlue/101108427%09RoyalBlue/101120189%09RoyalBlue/101116381%09RoyalBlue/101123390%09red/100505402%09R…
oas05212	Pancreatic cancer	76	21	KRAS, PIK3CD, PIK3CB, PIK3CA, PIK3R1, ARHGEF6, RAC2, NFKB1, BCL2L1, BRAF, RAF1, RALB, TGFA, JAK1, STAT1, RB1, E2F3, CDKN1A, GADD45A, GADD45G, GADD45B,	2.967	3.67997e-06	3.19295e-05	www.genome.jp/kegg-bin/show_pathway?map=oas05212&multi_query=101114005%09RoyalBlue/101117348%09RoyalBlue/101109759%09RoyalBlue/101110015%09RoyalBlue/101121455%09RoyalBlue/101104043%09RoyalBlue/101107592%09RoyalBlue/101108228%09RoyalBlue/443061%09RoyalBlue/101107438%09RoyalBlue/101103190%09RoyalBlue/101113566%09RoyalBlue/101106508%09RoyalBlue/101110716%09RoyalBlue/100307049%09RoyalBlue/100144756%0…
oas04121	Ubiquitin system BR	794	112	ISG15, GABARAPL2, UBA7, UBE2B, UBE2D1, UBE2H, UBE2L6, UBE2R2, UBE2W, ATG3, SMURF1, HERC1, HERC3, HERC4, RNF20, CBL, MDM2, PELI1, PELI2, RNF19A, RNF19B, RNF31, RFFL, RNF144B, RNF169, RNF217, LOC101103463, TRAF6, TRIM14, PML, TRIM21, TRIM25, TRIM33, TRIM38, UBR2, BIRC3, XIAP, BRAP, DTX3L, MAP3K1, MKRN1, MYCBP2, MYLIP, RCHY1, RC3H1, RFWD2, RNF13, RNF38, RNF111, RNF114, RNF149, RNF213, TOPORS, PIAS1,…	1.514	3.6951e-06	3.19295e-05	www.genome.jp/kegg-bin/show_pathway?map=oas04121&multi_query=101115212%09red/443057%09RoyalBlue/101121694%09red/101118469%09RoyalBlue/101123668%09RoyalBlue/100381250%09RoyalBlue/101115053%09red/101120209%09RoyalBlue/101115024%09RoyalBlue/101121201%09RoyalBlue/101103036%09RoyalBlue/101107531%09RoyalBlue/101121560%09RoyalBlue/101103370%09RoyalBlue/101110595%09RoyalBlue/101118611%09RoyalBlue/1011035…
oas04722	Neurotrophin signaling pathway	123	28	SOS1, SOS2, KRAS, RAF1, BRAF, RPS6KA1, CRKL, RAP1A, MAP3K3, MAPK13, MAPK14, PIK3R1, PIK3CD, PIK3CB, PIK3CA, NFKBIA, NFKB1, FOXO3, PLCG2, PRKCD, ARHGDIB, MAP3K1, MAP3K5, TRAF6, IRAK2, IRAK3, IRAK4, PSEN1,	2.444	6.37094e-06	5.36752e-05	www.genome.jp/kegg-bin/show_pathway?map=oas04722&multi_query=101104540%09red/101116015%09red/101118865%09RoyalBlue/101102732%09RoyalBlue/101114005%09RoyalBlue/101103190%09RoyalBlue/101107438%09RoyalBlue/101110124%09RoyalBlue/101117537%09RoyalBlue/101115080%09RoyalBlue/101122537%09RoyalBlue/100194428%09RoyalBlue/100217411%09RoyalBlue/101121455%09RoyalBlue/101117348%09RoyalBlue/101109759%09RoyalBlu…
oas05133	Pertussis	85	22	ITGAM, ITGB2, CASP7, NLRP3, IL1B, C4BPA, LY96, TLR4, CD14, MYD88, IRAK4, TRAF6, NFKB1, IRF3, MAPK13, MAPK14, IL12B, TNF, IL10, IRF1, IL1A,	2.779	7.02465e-06	5.77392e-05	www.genome.jp/kegg-bin/show_pathway?map=oas05133&multi_query=443217%09RoyalBlue/494433%09RoyalBlue/101118388%09red/101122741%09RoyalBlue/101107699%09RoyalBlue/443539%09RoyalBlue/101119740%09RoyalBlue/101108235%09RoyalBlue/554263%09RoyalBlue/443216%09RoyalBlue/678682%09RoyalBlue/100216438%09RoyalBlue/101107132%09RoyalBlue/101108228%09RoyalBlue/780485%09RoyalBlue/100194428%09RoyalBlue/100217411%09R…
oas05214	Glioma	70	19	TGFA, PLCG2, PRKCB, SOS1, SOS2, KRAS, BRAF, RAF1, PIK3CD, PIK3CB, PIK3CA, PIK3R1, MDM2, CDKN1A, RB1, E2F3, GADD45A, GADD45G, GADD45B,	2.914	1.40395e-05	0.00011265	www.genome.jp/kegg-bin/show_pathway?map=oas05214&multi_query=101106508%09RoyalBlue/101106012%09red/101122783%09red/443318%09red/101122126%09RoyalBlue/101118410%09RoyalBlue/101118865%09RoyalBlue/101102732%09RoyalBlue/101114005%09RoyalBlue/101107438%09RoyalBlue/101103190%09RoyalBlue/101117348%09RoyalBlue/101109759%09RoyalBlue/101110015%09RoyalBlue/101121455%09RoyalBlue/101104979%09RoyalBlue/1003020…
oas04670	Leukocyte transendothelial migration	115	26	ITGAM, ITGB2, ITGA4, ITGAL, CLDN15, PIK3CD, PIK3CB, PIK3CA, PIK3R1, NCF2, NCF1, NCF4, MAPK13, MAPK14, PLCG2, PRKCB, ROCK1, RAP1A, SIPA1, VASP, CXCR4, PTK2B, ITK, VAV3, VAV1, RAC2,	2.427	1.53794e-05	0.000120531	www.genome.jp/kegg-bin/show_pathway?map=oas04670&multi_query=101117375%09red/443217%09RoyalBlue/494433%09RoyalBlue/101118411%09red/443499%09RoyalBlue/641296%09RoyalBlue/101107462%09red/101121229%09RoyalBlue/101117348%09RoyalBlue/101109759%09RoyalBlue/101110015%09RoyalBlue/101121455%09RoyalBlue/101106094%09RoyalBlue/780489%09RoyalBlue/101122939%09RoyalBlue/443115%09red/100194428%09RoyalBlue/100217…
oas05200	Pathways in cancer	533	79	LEF1, GNA13, ROCK1, CXCR4, PTGER2, ADCY7, PIK3CD, PIK3CB, PIK3CA, PIK3R1, NFKBIA, NFKB1, PTGS2, BIRC3, XIAP, BCL2L1, TRAF1, LOC101103463, TRAF6, MDM2, CDKN1B, CDKN1A, CRKL, CBL, PRKCB, IL12B, IL2RA, IL2RG, IL4R, CSF2RB, IL6R, IL7R, IFNAR1, IFNAR2, IFNGR1, IFNGR2, RASGRP2, JAK1, JAK2, STAT1, STAT2, STAT4, STAT6, TGFA, HGF, SOS1, SOS2, KRAS, BRAF, RAF1, STK4, PLCG2, RALB, RAC2, NCOA1, SP1, PPARD, P…	1.591	1.87509e-05	0.000143615	www.genome.jp/kegg-bin/show_pathway?map=oas05200&multi_query=780521%09RoyalBlue/101123390%09red/101109745%09red/101122197%09red/101105757%09red/443346%09red/101118506%09red/101114118%09red/101117003%09RoyalBlue/101102442%09RoyalBlue/101121145%09red/443532%09RoyalBlue/443013%09RoyalBlue/101112667%09RoyalBlue/101115552%09red/101107969%09red/101105743%09red/101105588%09red/101119848%09red/101113656%…
oas05170	Human immunodeficiency virus 1 infection	218	40	CXCR4, CCR5, PIK3CD, PIK3CB, PIK3CA, PIK3R1, PTK2B, CRKL, NFKB1, KRAS, RAF1, PLCG2, ITPR2, PRKCB, RAC2, TNF, TNFRSF1B, BCL2L1, TLR2, TLR4, MYD88, IRAK4, TRAF6, TAB2, NFKBIA, MAPK13, MAPK14, MB21D1, TBK1, IRF3, LOC101103463, FAS, CD3E, CD3G, TAP1, TAPBP, AP1S3, B2M,	1.97	2.19659e-05	0.0001645	www.genome.jp/kegg-bin/show_pathway?map=oas05170&multi_query=443532%09RoyalBlue/101117453%09RoyalBlue/101117348%09RoyalBlue/101109759%09RoyalBlue/101110015%09RoyalBlue/101121455%09RoyalBlue/101106906%09RoyalBlue/101117537%09RoyalBlue/101108228%09RoyalBlue/101114005%09RoyalBlue/101103190%09RoyalBlue/101122126%09RoyalBlue/101113317%09RoyalBlue/101118410%09RoyalBlue/101107592%09RoyalBlue/101118388%0…
oas04611	Platelet activation	126	27	GNA13, ROCK1, P2RX1, ITPR2, P2RY1, RASGRP2, RAP1A, APBB1IP, FERMT3, P2RY12, ADCY7, PIK3CG, PIK3R5, VASP, SYK, FCER1G, LYN, PIK3CD, PIK3CB, PIK3CA, PIK3R1, LCP2, PLCG2, BTK, MAPK13, MAPK14, PLA2G4A,	2.301	2.9676e-05	0.000217409	www.genome.jp/kegg-bin/show_pathway?map=oas04611&multi_query=101105757%09red/101117003%09RoyalBlue/101102442%09RoyalBlue/101101902%09RoyalBlue/101113317%09RoyalBlue/101114407%09RoyalBlue/101104023%09RoyalBlue/101115080%09RoyalBlue/101110258%09RoyalBlue/100423047%09red/101115330%09RoyalBlue/101117897%09RoyalBlue/101112667%09RoyalBlue/101102896%09RoyalBlue/101109983%09RoyalBlue/101113616%09RoyalBlu…
oas05142	Chagas disease (American trypanosomiasis)	113	25	TLR4, TLR2, TLR6, MYD88, IRAK4, TRAF6, MAPK13, MAPK14, NFKBIA, NFKB1, TNF, IL12B, IL1B, IFNGR1, IFNGR2, IL10, PIK3R1, PIK3CD, PIK3CB, PIK3CA, FAS, CFLAR, CD3E, CD3G,	2.375	3.29347e-05	0.000236149	www.genome.jp/kegg-bin/show_pathway?map=oas05142&multi_query=554263%09RoyalBlue/554262%09RoyalBlue/554257%09RoyalBlue/678682%09RoyalBlue/100216438%09RoyalBlue/101107132%09RoyalBlue/100194428%09RoyalBlue/100217411%09RoyalBlue/780520%09RoyalBlue/101108228%09RoyalBlue/443540%09RoyalBlue/443472%09RoyalBlue/443418%09RoyalBlue/443539%09RoyalBlue/101112907%09RoyalBlue/101122484%09RoyalBlue/443342%09Roya…
oas05134	Legionellosis	68	18	ITGAM, ITGB2, NFKBIA, NFKB1, HSPA1A, HSPA6, NAIP, CASP7, IL18, IL1B, TLR5, TLR2, CD14, TLR4, MYD88, TNF, IL12B,	2.842	3.40191e-05	0.000238843	www.genome.jp/kegg-bin/show_pathway?map=oas05134&multi_query=443217%09RoyalBlue/494433%09RoyalBlue/780520%09RoyalBlue/101108228%09RoyalBlue/100913152%09RoyalBlue/101107064%09RoyalBlue/101110450%09RoyalBlue/101122741%09RoyalBlue/443206%09RoyalBlue/443539%09RoyalBlue/554256%09RoyalBlue/554262%09RoyalBlue/443216%09RoyalBlue/554263%09RoyalBlue/678682%09RoyalBlue/443540%09RoyalBlue/443472%09RoyalBlue/…
oas01521	EGFR tyrosine kinase inhibitor resistance	81	20	TGFA, HGF, IL6R, JAK1, JAK2, PIK3CD, PIK3CB, PIK3CA, PIK3R1, EIF4EBP1, FOXO3, BCL2L11, PLCG2, PRKCB, SOS1, SOS2, KRAS, BRAF, RAF1, BCL2L1,	2.651	3.81698e-05	0.000262515	www.genome.jp/kegg-bin/show_pathway?map=oas01521&multi_query=101106508%09RoyalBlue/678677%09red/443075%09RoyalBlue/443076%09red/443318%09red/443087%09red/101117784%09red/101106012%09red/101122783%09red/443548%09red/101103369%09RoyalBlue/101110716%09RoyalBlue/101113909%09RoyalBlue/101117348%09RoyalBlue/101109759%09RoyalBlue/101110015%09RoyalBlue/101121455%09RoyalBlue/101111426%09RoyalBlue/10091315…
oas05210	Colorectal cancer	88	21	LEF1, KRAS, PIK3CD, PIK3CB, PIK3CA, PIK3R1, BRAF, RAF1, RALB, RAC2, PMAIP1, BCL2L11, CDKN1A, GADD45A, GADD45G, GADD45B, TGFA, EREG, AREG, SOS1, SOS2,	2.562	4.25851e-05	0.000287024	www.genome.jp/kegg-bin/show_pathway?map=oas05210&multi_query=780521%09RoyalBlue/101123390%09red/101114005%09RoyalBlue/101117348%09RoyalBlue/101109759%09RoyalBlue/101110015%09RoyalBlue/101121455%09RoyalBlue/101107438%09RoyalBlue/101103190%09RoyalBlue/101113566%09RoyalBlue/101107592%09RoyalBlue/554323%09red/443169%09red/101102359%09RoyalBlue/100505402%09RoyalBlue/100302083%09RoyalBlue/101115240%09R…
oas04658	Th1 and Th2 cell differentiation	105	23	MAML2, RBPJ, NFKB1, IFNGR1, IFNGR2, JAK1, JAK2, STAT1, IL12B, TYK2, STAT4, LOC101108696, LOC101109220, CD3E, CD3G, NFKBIA, MAPK13, MAPK14, IL2RA, IL2RG, IL4R, STAT6, NOTCH2,	2.352	7.90947e-05	0.000516007	www.genome.jp/kegg-bin/show_pathway?map=oas04658&multi_query=101102586%09RoyalBlue/101107196%09RoyalBlue/101108228%09RoyalBlue/101112907%09RoyalBlue/101122484%09RoyalBlue/101110716%09RoyalBlue/101113909%09RoyalBlue/100307049%09RoyalBlue/443472%09RoyalBlue/101117248%09RoyalBlue/101117562%09RoyalBlue/101108696%09RoyalBlue/101109220%09RoyalBlue/443437%09RoyalBlue/443398%09RoyalBlue/780520%09RoyalBlu…
oas04012	ErbB signaling pathway	85	20	TGFA, AREG, PLCG2, PRKCB, CBL, CRKL, ABL2, EREG, SOS1, SOS2, KRAS, BRAF, RAF1, PIK3CD, PIK3CB, PIK3CA, PIK3R1, EIF4EBP1, CDKN1B, CDKN1A,	2.526	7.96213e-05	0.000516007	www.genome.jp/kegg-bin/show_pathway?map=oas04012&multi_query=101106508%09RoyalBlue/443427%09RoyalBlue/101122126%09RoyalBlue/101118410%09RoyalBlue/101115401%09RoyalBlue/101117537%09RoyalBlue/101121110%09RoyalBlue/101103724%09RoyalBlue/678677%09red/101118865%09RoyalBlue/101102732%09RoyalBlue/101114005%09RoyalBlue/101107438%09RoyalBlue/101103190%09RoyalBlue/101117348%09RoyalBlue/101109759%09RoyalBlu…
oas05168	Herpes simplex infection	225	39	TRAF1, LOC101103463, NFKBIA, NFKB1, TLR2, MYD88, TRAF6, TAB2, IRF3, DDX58, IFIH1, TBK1, TNF, IL1B, IL12B, EIF2AK2, OAS1, RNASEL, CFP, UBE2R2, PML, CREBBP, EP300, TBPL1, LOC101108696, LOC101109220, TAP1, IFNAR1, IFNAR2, JAK1, TYK2, STAT1, STAT2, IRF9, IFNGR1, IFNGR2, JAK2, FAS,	1.861	0.000101466	0.00064517	www.genome.jp/kegg-bin/show_pathway?map=oas05168&multi_query=101122077%09RoyalBlue/101103463%09RoyalBlue/780520%09RoyalBlue/101108228%09RoyalBlue/554262%09RoyalBlue/678682%09RoyalBlue/101107132%09RoyalBlue/101122114%09RoyalBlue/780485%09RoyalBlue/101107257%09RoyalBlue/101106234%09RoyalBlue/101110830%09RoyalBlue/443540%09RoyalBlue/443539%09RoyalBlue/443472%09RoyalBlue/101121673%09RoyalBlue/1056029…
oas04217	Necroptosis	173	32	TNF, LOC101103463, BIRC3, XIAP, RNF31, CYLD, CFLAR, PLA2G4A, MLKL, NLRP3, IL1B, VPS4B, IL1A, TNFSF10, FAS, IFNAR1, IFNAR2, IFNGR1, IFNGR2, JAK1, JAK2, TYK2, STAT1, STAT2, STAT4, STAT6, IRF9, EIF2AK2, TLR4, ZBP1, SQSTM1, TNFAIP3,	1.986	0.000120947	0.000750802	www.genome.jp/kegg-bin/show_pathway?map=oas04217&multi_query=443540%09RoyalBlue/101103463%09RoyalBlue/101120189%09RoyalBlue/101116381%09RoyalBlue/101116911%09RoyalBlue/101113429%09RoyalBlue/101106914%09RoyalBlue/101111472%09RoyalBlue/101115147%09RoyalBlue/101107699%09RoyalBlue/443539%09RoyalBlue/101103111%09RoyalBlue/443404%09RoyalBlue/101114153%09RoyalBlue/100144426%09RoyalBlue/443126%09RoyalBlu…
oas04066	HIF-1 signaling pathway	101	22	IL6R, TLR4, IFNGR1, IFNGR2, NFKB1, MKNK1, PIK3CD, PIK3CB, PIK3CA, PIK3R1, EIF4EBP1, VHL, EGLN3, CREBBP, EP300, PLCG2, PRKCB, HKDC1, HK3, PFKFB3, CDKN1A, CDKN1B,	2.339	0.000122535	0.000750802	www.genome.jp/kegg-bin/show_pathway?map=oas04066&multi_query=101103369%09RoyalBlue/554263%09RoyalBlue/101112907%09RoyalBlue/101122484%09RoyalBlue/101108228%09RoyalBlue/443318%09red/101104102%09RoyalBlue/101117348%09RoyalBlue/101109759%09RoyalBlue/101110015%09RoyalBlue/101121455%09RoyalBlue/101111426%09RoyalBlue/101122897%09RoyalBlue/101117367%09RoyalBlue/101123600%09RoyalBlue/101110136%09RoyalBlu…
oas01001	Protein kinases BR	529	75	PRKCB, PRKCD, PKN1, SGK1, SGK3, RPS6KA1, STK38L, ROCK1, ADRBK1, GRK6, HUNK, PRKAA1, SIK1, SNRK, STK17B, STK17A, MKNK1, PRKD2, TRIB1, STK40, CDK20, CDK7, CDK17, MAPK13, MAPK14, CLK1, CLK4, DYRK1A, HIPK2, HIPK3, OXSR1, STK4, STK26, TAOK3, MAP3K1, MAP3K2, MAP3K3, MAP3K5, MAP3K8, MAP3K14, IRAK2, IRAK3, IRAK4, TESK2, LRRK2, BRAF, RAF1, MLKL, CAMKK1, TBK1, NEK6, EIF2AK2, PLK3, SCYL2, PXK, PDK4, SMG1, R…	1.522	0.000133723	0.000804724	www.genome.jp/kegg-bin/show_pathway?map=oas01001&multi_query=443010%09red/101118410%09RoyalBlue/101107639%09RoyalBlue/101118101%09RoyalBlue/100216431%09red/101106860%09red/101107709%09RoyalBlue/101122444%09RoyalBlue/101110124%09RoyalBlue/101111789%09RoyalBlue/101119067%09red/101102442%09RoyalBlue/101114291%09red/101107309%09red/101108265%09RoyalBlue/101107019%09RoyalBlue/101114080%09RoyalBlue/101…
oas05222	Small cell lung cancer	96	21	CDKN1A, GADD45A, GADD45G, GADD45B, MAX, CDKN1B, RB1, E2F3, PIK3CD, PIK3CB, PIK3CA, PIK3R1, NFKBIA, NFKB1, BIRC3, XIAP, BCL2L1, TRAF1, LOC101103463, TRAF6, PTGS2,	2.349	0.000162712	0.000961997	www.genome.jp/kegg-bin/show_pathway?map=oas05222&multi_query=100302083%09RoyalBlue/101115240%09RoyalBlue/100885762%09RoyalBlue/101120573%09RoyalBlue/101120670%09RoyalBlue/100144756%09red/101113974%09red/101109483%09red/100127219%09RoyalBlue/101109811%09red/100144755%09RoyalBlue/101121809%09RoyalBlue/101115552%09red/101107969%09red/101105743%09red/101105588%09red/101119848%09red/101113656%09red/10…
oas00562	Inositol phosphate metabolism	77	18	PIK3C3, MTMR3, MTMR8, MTMR14, PI4K2B, SACM1L, PIP5K1C, SYNJ1, PIK3CD, PIK3CB, PIK3CA, PIK3CG, INPP5D, FIG4, PIP4K2C, PLCG2, INPP5K, IPMK,	2.51	0.000194983	0.00113292	www.genome.jp/kegg-bin/show_pathway?map=oas00562&multi_query=101105709%09RoyalBlue/101109302%09RoyalBlue/101104812%09RoyalBlue/101102342%09RoyalBlue/101105250%09RoyalBlue/101118997%09RoyalBlue/101115537%09RoyalBlue/101101853%09RoyalBlue/101117348%09RoyalBlue/101109759%09RoyalBlue/101110015%09RoyalBlue/101102896%09RoyalBlue/101112941%09RoyalBlue/101113245%09RoyalBlue/101119125%09RoyalBlue/10112212…
oas05213	Endometrial cancer	58	15	PIK3CD, PIK3CB, PIK3CA, PIK3R1, FOXO3, SOS1, SOS2, KRAS, BRAF, RAF1, LEF1, CDKN1A, GADD45A, GADD45G, GADD45B,	2.777	0.000200404	0.00114468	www.genome.jp/kegg-bin/show_pathway?map=oas05213&multi_query=101117348%09RoyalBlue/101109759%09RoyalBlue/101110015%09RoyalBlue/101121455%09RoyalBlue/100913151%09RoyalBlue/101118865%09RoyalBlue/101102732%09RoyalBlue/101114005%09RoyalBlue/101107438%09RoyalBlue/101103190%09RoyalBlue/780521%09RoyalBlue/100302083%09RoyalBlue/101115240%09RoyalBlue/100885762%09RoyalBlue/101120573%09RoyalBlue/
oas04622	RIG-I-like receptor signaling pathway	84	19	DDX58, IFIH1, TANK, TBK1, IRF3, NFKBIA, NFKB1, LOC101103463, TRAF6, MAP3K1, MAPK13, MAPK14, TNF, IL12B, TRIM25, CYLD, ISG15, SIKE1,	2.428	0.000207608	0.00116607	www.genome.jp/kegg-bin/show_pathway?map=oas04622&multi_query=101107257%09RoyalBlue/101106234%09RoyalBlue/101108632%09RoyalBlue/101110830%09RoyalBlue/780485%09RoyalBlue/780520%09RoyalBlue/101108228%09RoyalBlue/101103463%09RoyalBlue/101107132%09RoyalBlue/101112260%09RoyalBlue/100194428%09RoyalBlue/100217411%09RoyalBlue/443418%09RoyalBlue/443540%09RoyalBlue/443472%09RoyalBlue/101122873%09RoyalBlue/1…
oas04144	Endocytosis	265	43	PIP5K1C, DNM2, ZFYVE16, PML, CBL, MDM2, TRAF6, SMURF1, CCR5, CXCR1, CXCR2, CXCR4, ADRBK1, GRK6, ARRB2, ARRB1, WAS, WIPF1, HSPA1A, HSPA6, KIAA0196, LOC101119385, CAPZA2, VPS26A, STAMBP, VPS37B, VPS4B, SNX2, IL2RA, IL2RG, EHD1, RAB31, RAB11FIP1, SMAP2, GIT2, ACAP2, ARAP1, ARAP2, ARAP3, AGAP2, PSD4, CYTH1, CYTH4,	1.742	0.000214243	0.00117438	www.genome.jp/kegg-bin/show_pathway?map=oas04144&multi_query=101115537%09RoyalBlue/101115027%09RoyalBlue/101122460%09red/101103177%09red/101120662%09RoyalBlue/101111580%09RoyalBlue/443169%09red/101106012%09red/443548%09red/101115401%09RoyalBlue/101104979%09RoyalBlue/101107132%09RoyalBlue/101103370%09RoyalBlue/101117453%09RoyalBlue/101108811%09RoyalBlue/101110214%09RoyalBlue/443532%09RoyalBlue/101…
oas04657	IL-17 signaling pathway	91	20	TRAF3IP2, TRAF6, NFKB1, TNFAIP3, TBK1, TAB2, TAB3, NFKBIA, MAPK13, MAPK14, USP25, LOC101103463, TNF, PTGS2, S100A8, S100A9, MMP3, IL1B,	2.36	0.000216059	0.00117438	www.genome.jp/kegg-bin/show_pathway?map=oas04657&multi_query=101109809%09RoyalBlue/101107132%09RoyalBlue/101108228%09RoyalBlue/101113156%09RoyalBlue/101110830%09RoyalBlue/101122114%09RoyalBlue/101119184%09RoyalBlue/780520%09RoyalBlue/100194428%09RoyalBlue/100217411%09RoyalBlue/101116878%09RoyalBlue/101103463%09RoyalBlue/443418%09RoyalBlue/443540%09RoyalBlue/443460%09RoyalBlue/101104026%09RoyalBlu…
oas04070	Phosphatidylinositol signaling system	101	21	PI4K2B, SACM1L, PIP5K1C, SYNJ1, PIK3CD, PIK3CB, PIK3CA, PIK3R1, INPP5D, MTMR3, MTMR8, MTMR14, PIP4K2C, PIK3C3, PLCG2, IPMK, INPP5K, IP6K1, CDS2, ITPR2, PRKCB,	2.232	0.000341883	0.0018288	www.genome.jp/kegg-bin/show_pathway?map=oas04070&multi_query=101105250%09RoyalBlue/101118997%09RoyalBlue/101115537%09RoyalBlue/101101853%09RoyalBlue/101117348%09RoyalBlue/101109759%09RoyalBlue/101110015%09RoyalBlue/101121455%09RoyalBlue/101112941%09RoyalBlue/101109302%09RoyalBlue/101104812%09RoyalBlue/101102342%09RoyalBlue/101119125%09RoyalBlue/101105709%09RoyalBlue/101122126%09RoyalBlue/10112071…
oas01522	Endocrine resistance	96	20	SP1, NCOR1, ADCY7, SOS1, SOS2, KRAS, BRAF, RAF1, PIK3CD, PIK3CB, PIK3CA, PIK3R1, MAPK13, MAPK14, NOTCH2, RB1, E2F3, MDM2, CDKN1A, CDKN1B,	2.237	0.00045638	0.00240313	www.genome.jp/kegg-bin/show_pathway?map=oas01522&multi_query=101104139%09RoyalBlue/101117774%09RoyalBlue/443115%09red/101112667%09RoyalBlue/443318%09red/101118865%09RoyalBlue/101102732%09RoyalBlue/101114005%09RoyalBlue/101107438%09RoyalBlue/101103190%09RoyalBlue/101117348%09RoyalBlue/101109759%09RoyalBlue/101110015%09RoyalBlue/101121455%09RoyalBlue/100194428%09RoyalBlue/100217411%09RoyalBlue/1011…
oas04140	Autophagy - animal	128	24	PIK3CD, PIK3CB, PIK3CA, PIK3R1, KRAS, RAF1, DDIT4, ATG13, RB1CC1, RRAGC, RRAGD, PRKAA1, PRKCD, BCL2L1, NRBF2, PIK3C3, TRAF6, UVRAG, MTMR3, MTMR14, ATG3, CFLAR, RAB33B, GABARAPL2,	2.013	0.000668965	0.00346833	www.genome.jp/kegg-bin/show_pathway?map=oas04140&multi_query=101117348%09RoyalBlue/101109759%09RoyalBlue/101110015%09RoyalBlue/101121455%09RoyalBlue/101114005%09RoyalBlue/101118556%09red/101103190%09RoyalBlue/101114584%09RoyalBlue/101115063%09RoyalBlue/101113247%09RoyalBlue/100302070%09RoyalBlue/101114114%09RoyalBlue/101103425%09RoyalBlue/101107639%09RoyalBlue/443061%09RoyalBlue/101122660%09Royal…
oas04659	Th17 cell differentiation	116	22	IL1B, IL1RAP, MAPK13, MAPK14, IL2RG, JAK1, IL6R, JAK2, TYK2, LOC101108696, LOC101109220, CD3E, CD3G, NFKBIA, NFKB1, IL4R, STAT6, IFNGR1, IFNGR2, STAT1, IL2RA, RARA,	2.036	0.000940171	0.00480057	www.genome.jp/kegg-bin/show_pathway?map=oas04659&multi_query=443539%09RoyalBlue/101108354%09RoyalBlue/100194428%09RoyalBlue/100217411%09RoyalBlue/443169%09red/101103538%09RoyalBlue/101110716%09RoyalBlue/101103369%09RoyalBlue/101113909%09RoyalBlue/101117248%09RoyalBlue/101108696%09RoyalBlue/101109220%09RoyalBlue/443437%09RoyalBlue/443398%09RoyalBlue/780520%09RoyalBlue/101108228%09RoyalBlue/1011090…
oas05323	Rheumatoid arthritis	103	20	CD80, CD86, LOC101108696, LOC101109220, ITGAL, ITGB2, TNFSF13B, TNF, IL1A, IL1B, IL18, TLR2, TLR4, ATP6V1A, TCIRG1, ATP6AP1, ATP6V0B, MMP3,	2.085	0.00116366	0.00585303	www.genome.jp/kegg-bin/show_pathway?map=oas05323&multi_query=554317%09RoyalBlue/554318%09RoyalBlue/101108696%09RoyalBlue/101109220%09RoyalBlue/641296%09RoyalBlue/494433%09RoyalBlue/780517%09RoyalBlue/443540%09RoyalBlue/443404%09RoyalBlue/443539%09RoyalBlue/443206%09RoyalBlue/554262%09RoyalBlue/554263%09RoyalBlue/554323%09red/100037694%09red/101102025%09RoyalBlue/101113184%09RoyalBlue/101119886%09…
oas04919	Thyroid hormone signaling pathway	113	21	KRAS, RAF1, STAT1, NCOR1, NCOA1, NCOA2, CREBBP, EP300, MED4, MED12, MED13L, NOTCH2, PLCG2, PRKCB, ATP1B1, PIK3CD, PIK3CB, PIK3CA, PIK3R1, MDM2, PFKFB2,	1.995	0.0015868	0.00786402	www.genome.jp/kegg-bin/show_pathway?map=oas04919&multi_query=100423047%09red/101114005%09RoyalBlue/101103190%09RoyalBlue/100307049%09RoyalBlue/101117774%09RoyalBlue/101107264%09RoyalBlue/101104249%09RoyalBlue/101123600%09RoyalBlue/101110136%09RoyalBlue/101113861%09RoyalBlue/101123015%09RoyalBlue/101108604%09RoyalBlue/443255%09red/101112098%09RoyalBlue/101122126%09RoyalBlue/101118410%09RoyalBlue/4…
oas04151	PI3K-Akt signaling pathway	372	52	TGFA, EREG, AREG, HGF, CSF1R, SOS1, SOS2, KRAS, RAF1, TLR2, TLR4, SYK, PIK3AP1, OSM, IL2RA, IL2RG, IL6R, IL4R, IL7R, IFNAR1, IFNAR2, CSF3R, JAK1, JAK2, CHAD, ITGA4, ITGB7, PIK3CD, PIK3CB, PIK3CA, PIK3R1, PIK3CG, PIK3R5, PRKAA1, DDIT4, EIF4EBP1, PKN1, SGK1, SGK3, PPP2R5A, CRTC2, GYS1, CDKN1A, CDKN1B, FOXO3, BCL2L11, BCL2L1, CREB1, MCL1, NFKB1, MDM2,	1.501	0.00188921	0.00922699	www.genome.jp/kegg-bin/show_pathway?map=oas04151&multi_query=101106508%09RoyalBlue/101103724%09RoyalBlue/443427%09RoyalBlue/443095%09red/101104540%09red/443318%09red/101117784%09red/443371%09red/443075%09RoyalBlue/497271%09red/497273%09red/101105624%09red/443548%09red/101116015%09red/101106012%09red/101122783%09red/101109969%09RoyalBlue/443087%09red/443076%09red/497272%09red/101118865%09RoyalBlue…
oas05218	Melanoma	71	15	HGF, KRAS, BRAF, RAF1, PIK3CD, PIK3CB, PIK3CA, PIK3R1, MDM2, CDKN1A, RB1, E2F3, GADD45A, GADD45G, GADD45B,	2.268	0.0019542	0.00940807	www.genome.jp/kegg-bin/show_pathway?map=oas05218&multi_query=443095%09red/443075%09RoyalBlue/443318%09red/101117784%09red/443076%09red/101106012%09red/101122783%09red/101114005%09RoyalBlue/101107438%09RoyalBlue/101103190%09RoyalBlue/100144756%09red/101117348%09RoyalBlue/101109759%09RoyalBlue/101110015%09RoyalBlue/101121455%09RoyalBlue/101104979%09RoyalBlue/100302083%09RoyalBlue/100144755%09RoyalB…
oas04370	VEGF signaling pathway	58	13	PLCG2, PRKCB, KRAS, RAF1, PLA2G4A, PTGS2, MAPK13, MAPK14, PIK3CD, PIK3CB, PIK3CA, PIK3R1, RAC2,	2.406	0.00219664	0.0102566	www.genome.jp/kegg-bin/show_pathway?map=oas04370&multi_query=443087%09red/101122126%09RoyalBlue/101118410%09RoyalBlue/101114005%09RoyalBlue/101103190%09RoyalBlue/101111472%09RoyalBlue/443460%09RoyalBlue/100194428%09RoyalBlue/100217411%09RoyalBlue/101117348%09RoyalBlue/101109759%09RoyalBlue/101110015%09RoyalBlue/101121455%09RoyalBlue/101107592%09RoyalBlue/
oas04072	Phospholipase D signaling pathway	147	25	SOS1, SOS2, KRAS, RALB, PIK3CD, PIK3CB, PIK3CA, PIK3R1, PLCG2, FCER1G, SYK, PLA2G4A, RAF1, PIP5K1C, CXCR1, CXCR2, PTK2B, GNA13, PIK3CG, PIK3R5, CYTH1, CYTH4, ADCY7, DNM2,	1.826	0.00221198	0.0102566	www.genome.jp/kegg-bin/show_pathway?map=oas04072&multi_query=101117784%09red/443371%09red/101106012%09red/101122783%09red/101118865%09RoyalBlue/101102732%09RoyalBlue/101114005%09RoyalBlue/101118556%09red/101113566%09RoyalBlue/101117348%09RoyalBlue/101109759%09RoyalBlue/101110015%09RoyalBlue/101121455%09RoyalBlue/101122126%09RoyalBlue/443204%09RoyalBlue/101105303%09RoyalBlue/101111472%09RoyalBlue/…
oas04640	Hematopoietic cell lineage	116	21	IL1A, IL1B, TNF, LOC101108696, LOC101109220, CD44, IL2RA, IL7R, CD3E, CD3G, CD24, CD37, IL4R, IL6R, CSF1R, ITGAM, CD14, IL1R2, CSF3R, CD55, ITGA4,	1.944	0.00222176	0.0102566	www.genome.jp/kegg-bin/show_pathway?map=oas04640&multi_query=443371%09red/443404%09RoyalBlue/443539%09RoyalBlue/443540%09RoyalBlue/101105675%09red/101108696%09RoyalBlue/101109220%09RoyalBlue/101113884%09RoyalBlue/443435%09RoyalBlue/101111126%09RoyalBlue/443437%09RoyalBlue/443398%09RoyalBlue/101119731%09RoyalBlue/101110864%09RoyalBlue/101109063%09RoyalBlue/101103369%09RoyalBlue/101109969%09RoyalBl…
oas04933	AGE-RAGE signaling pathway in diabetic complications	109	20	CDKN1B, PLCG2, PRKCB, PRKCD, IL1A, IL1B, TNF, THBD, MAPK13, MAPK14, NFKB1, DIAPH1, KRAS, PIK3CD, PIK3CB, PIK3CA, PIK3R1, JAK2, STAT1,	1.97	0.00237293	0.0108065	www.genome.jp/kegg-bin/show_pathway?map=oas04933&multi_query=554323%09red/443169%09red/100127219%09RoyalBlue/443512%09red/443483%09red/100101231%09red/101115552%09red/100034665%09red/101122126%09RoyalBlue/101118410%09RoyalBlue/101107639%09RoyalBlue/443115%09red/443404%09RoyalBlue/443539%09RoyalBlue/443418%09RoyalBlue/443540%09RoyalBlue/101118918%09red/101103256%09RoyalBlue/100194428%09RoyalBlue/1…
oas05146	Amoebiasis	103	19	IL1B, IL1R2, NFKB1, PRKCB, TLR2, TLR4, CD14, TNF, IL12B, ARG2, ITGB2, ITGAM, PIK3R1, PIK3CD, PIK3CB, PIK3CA, SERPINB1, IL10,	1.98	0.00282962	0.0127144	www.genome.jp/kegg-bin/show_pathway?map=oas05146&multi_query=443539%09RoyalBlue/101103308%09RoyalBlue/101108228%09RoyalBlue/443512%09red/443483%09red/101115552%09red/101107969%09red/101105743%09red/101105588%09red/101118410%09RoyalBlue/554262%09RoyalBlue/554263%09RoyalBlue/443216%09RoyalBlue/443418%09RoyalBlue/443540%09RoyalBlue/443472%09RoyalBlue/100101231%09red/780468%09RoyalBlue/494433%09Royal…
oas04015	Rap1 signaling pathway	207	32	RAP1A, P2RY1, ADCY7, RASGRP2, HGF, CSF1R, CRKL, RAPGEF6, FYB, LCP2, PRKCB, PRKD2, SIPA1, RALB, RAC2, APBB1IP, VASP, ARAP3, TIAM1, RGS14, ITGAL, ITGAM, ITGB2, BRAF, RAF1, MAPK13, MAPK14, PIK3CD, PIK3CB, PIK3CA, PIK3R1, KRAS,	1.66	0.00290756	0.0128233	www.genome.jp/kegg-bin/show_pathway?map=oas04015&multi_query=101115080%09RoyalBlue/101108303%09red/101105757%09red/101114407%09RoyalBlue/443346%09red/101118506%09red/101112667%09RoyalBlue/101112196%09red/101101969%09red/101104023%09RoyalBlue/443095%09red/101104540%09red/443318%09red/101117784%09red/443371%09red/443075%09RoyalBlue/497271%09red/497273%09red/101105624%09red/443548%09red/101106012%09…
oas04150	mTOR signaling pathway	150	25	ATP6V1A, LAMTOR3, FLCN, FNIP1, RRAGC, RRAGD, CLIP1, EIF4EBP1, CAB39, PRKAA1, DDIT4, TNF, SOS1, SOS2, KRAS, BRAF, RAF1, RPS6KA1, PIK3R1, PIK3CD, PIK3CB, PIK3CA, RICTOR, PRKCB, SGK1,	1.789	0.00292995	0.0128233	www.genome.jp/kegg-bin/show_pathway?map=oas04150&multi_query=101102025%09RoyalBlue/101110413%09RoyalBlue/101121947%09RoyalBlue/101123298%09RoyalBlue/100302070%09RoyalBlue/101114114%09RoyalBlue/101121120%09RoyalBlue/101111426%09RoyalBlue/101109483%09red/101106309%09RoyalBlue/101103425%09RoyalBlue/101114584%09RoyalBlue/101109745%09red/101122197%09red/443540%09RoyalBlue/443318%09red/101118865%09Roya…
oas05132	Salmonella infection	89	17	CD14, TLR4, MYD88, TLR5, RHOG, MAPK13, MAPK14, NFKB1, IL18, IL1B, IL1A, WAS, PKN1, ROCK1, IFNGR1, IFNGR2,	2.051	0.00316514	0.0136642	www.genome.jp/kegg-bin/show_pathway?map=oas05132&multi_query=443216%09RoyalBlue/554263%09RoyalBlue/678682%09RoyalBlue/554256%09RoyalBlue/101116859%09RoyalBlue/100194428%09RoyalBlue/100217411%09RoyalBlue/101108228%09RoyalBlue/443206%09RoyalBlue/443539%09RoyalBlue/443404%09RoyalBlue/443418%09RoyalBlue/101114336%09RoyalBlue/443200%09red/101118101%09RoyalBlue/101102442%09RoyalBlue/105613048%09red/101…
oas04120	Ubiquitin mediated proteolysis	143	24	UBA7, UBE2B, UBE2D1, UBE2H, UBE2L6, UBE2R2, UBE2W, SMURF1, HERC1, HERC3, HERC4, MDM2, CBL, PML, TRAF6, MAP3K1, RFWD2, RCHY1, BIRC3, XIAP, PIAS1, FBXO4, VHL, KEAP1,	1.802	0.00320317	0.0136642	www.genome.jp/kegg-bin/show_pathway?map=oas04120&multi_query=101123668%09RoyalBlue/100381250%09RoyalBlue/101115053%09red/101120209%09RoyalBlue/101115024%09RoyalBlue/101121201%09RoyalBlue/101103036%09RoyalBlue/101107531%09RoyalBlue/101103370%09RoyalBlue/101110595%09RoyalBlue/101118611%09RoyalBlue/101103532%09RoyalBlue/101104979%09RoyalBlue/101115401%09RoyalBlue/101111580%09RoyalBlue/101107132%09Ro…
oas04071	Sphingolipid signaling pathway	122	21	CERS6, SGMS1, TNF, ASAH2, LOC101103463, MAP3K5, MAPK13, MAPK14, PPP2R5A, FCER1G, PIK3CD, PIK3CB, PIK3CA, PIK3R1, KRAS, RAF1, RAC2, PRKCB, GNA13, ROCK1, NFKB1,	1.848	0.00414704	0.0174694	www.genome.jp/kegg-bin/show_pathway?map=oas04071&multi_query=101122252%09RoyalBlue/101118575%09RoyalBlue/443540%09RoyalBlue/101121732%09RoyalBlue/101103463%09RoyalBlue/101121018%09RoyalBlue/100194428%09RoyalBlue/100217411%09RoyalBlue/101117264%09RoyalBlue/443204%09RoyalBlue/101117348%09RoyalBlue/101109759%09RoyalBlue/101110015%09RoyalBlue/101121455%09RoyalBlue/101120781%09red/101114005%09RoyalBlu…
oas05231	Choline metabolism in cancer	99	18	SOS1, SOS2, KRAS, RAF1, PLA2G4A, PIK3CD, PIK3CB, PIK3CA, PIK3R1, EIF4EBP1, PIP5K1C, WAS, RAC2, SP1, CHKA, CHPT1, PRKCB, GPCPD1, KRAS,	1.952	0.00423111	0.0176035	www.genome.jp/kegg-bin/show_pathway?map=oas05231&multi_query=101117784%09red/101106012%09red/101122783%09red/101118865%09RoyalBlue/101102732%09RoyalBlue/101114005%09RoyalBlue/101103190%09RoyalBlue/101111472%09RoyalBlue/101117348%09RoyalBlue/101109759%09RoyalBlue/101110015%09RoyalBlue/101121455%09RoyalBlue/101111426%09RoyalBlue/101115537%09RoyalBlue/101114336%09RoyalBlue/101107592%09RoyalBlue/1011…
oas04211	Longevity regulating pathway	92	17	PIK3CD, PIK3CB, PIK3CA, PIK3R1, ADCY7, CREB1, FOXO3, SOD2, ATG13, RB1CC1, EIF4EBP1, PRKAA1, PRKAB1, SIRT1, NFKB1, SESN1,	1.984	0.00451627	0.0183597	www.genome.jp/kegg-bin/show_pathway?map=oas04211&multi_query=443318%09red/101114005%09RoyalBlue/101117348%09RoyalBlue/101109759%09RoyalBlue/101110015%09RoyalBlue/101121455%09RoyalBlue/101112667%09RoyalBlue/443118%09RoyalBlue/101113882%09red/100913151%09RoyalBlue/780457%09RoyalBlue/101115063%09RoyalBlue/101113247%09RoyalBlue/101111426%09RoyalBlue/101103425%09RoyalBlue/101107899%09RoyalBlue/1011029…
oas05166	Human T-cell leukemia virus 1 infection	247	36	ITGAL, ITGB2, KRAS, IL2RG, JAK1, B2M, CDKN1A, RB1, E2F3, PIK3R1, PIK3CD, PIK3CB, PIK3CA, TNF, MAP3K1, IL1R2, CD3E, CD3G, MAP3K3, NFKBIA, NFKB1, MAP3K14, ZFP36, IL2RA, BCL2L1, XIAP, ADCY7, LOC101108696, LOC101109220, ETS2, TBPL1, EGR2, CREB1, CRTC2, CREBBP, EP300,	1.565	0.00452184	0.0183597	www.genome.jp/kegg-bin/show_pathway?map=oas05166&multi_query=101123225%09red/641296%09RoyalBlue/494433%09RoyalBlue/101114005%09RoyalBlue/100302079%09red/101103538%09RoyalBlue/101110716%09RoyalBlue/443295%09RoyalBlue/101109094%09red/101108313%09red/101110548%09red/101116829%09red/101115712%09red/100144756%09red/100302083%09RoyalBlue/100144758%09red/101109811%09red/100144755%09RoyalBlue/101121809%0…
oas05203	Viral carcinogenesis	222	33	KRAS, CREB1, JAK1, PIK3CD, PIK3CB, PIK3CA, PIK3R1, REL, NFKB1, EGR2, EGR3, CDKN1A, EIF2AK2, TBPL1, MDM2, RBPJ, GTF2E1, CREBBP, EP300, GTF2B, TRAF1, LOC101103463, LYN, SYK, IRF3, RB1, CDKN1B, IRF9, GTF2A1, NFKBIA, RASA2, CCR5, PMAIP1,	1.596	0.00471558	0.0187671	www.genome.jp/kegg-bin/show_pathway?map=oas05203&multi_query=101114005%09RoyalBlue/443118%09RoyalBlue/101113882%09red/101117574%09red/101110716%09RoyalBlue/101117348%09RoyalBlue/101109759%09RoyalBlue/101110015%09RoyalBlue/101121455%09RoyalBlue/101118600%09RoyalBlue/101108228%09RoyalBlue/101109811%09red/101122407%09RoyalBlue/101121578%09RoyalBlue/100302083%09RoyalBlue/101121673%09RoyalBlue/1002164…
oas05144	Malaria	56	12	CD81, HGF, MYD88, TLR2, TLR4, IL10, IL1B, TNF, IL18, ITGAL, ITGB2,	2.301	0.00473355	0.0187671	www.genome.jp/kegg-bin/show_pathway?map=oas05144&multi_query=101106837%09red/101108398%09red/100147790%09RoyalBlue/443075%09RoyalBlue/443076%09red/100885767%09red/678682%09RoyalBlue/554262%09RoyalBlue/554263%09RoyalBlue/443342%09RoyalBlue/554323%09red/443418%09RoyalBlue/443539%09RoyalBlue/443540%09RoyalBlue/443206%09RoyalBlue/101116784%09red/101116840%09red/641296%09RoyalBlue/494433%09RoyalBlue/
oas04810	Regulation of actin cytoskeleton	215	32	CXCR4, ITGA4, ITGAL, ITGAM, ITGAX, ITGB2, ITGB7, GNA13, FGD3, CRKL, SOS1, SOS2, KRAS, ARHGEF6, PIK3CD, PIK3CB, PIK3CA, PIK3R1, VAV3, VAV1, TIAM1, BRAF, RAF1, RAC2, ROCK1, DIAPH1, PIP5K1C, PIP4K2C, WAS, NCKAP1L, SSH2, IQGAP2,	1.598	0.00523457	0.0205122	www.genome.jp/kegg-bin/show_pathway?map=oas04810&multi_query=443346%09red/101118506%09red/101121145%09red/443532%09RoyalBlue/101105757%09red/443095%09red/101117784%09red/443548%09red/101106012%09red/101122783%09red/101119848%09red/443499%09RoyalBlue/101113656%09red/101105162%09red/641296%09RoyalBlue/443217%09RoyalBlue/101106739%09RoyalBlue/494433%09RoyalBlue/100423047%09red/101109956%09RoyalBlue/…
oas04213	Longevity regulating pathway - multiple species	65	13	KRAS, PIK3CD, PIK3CB, PIK3CA, PIK3R1, ADCY7, FOXO3, SOD2, PRKAA1, PRKAB1, SIRT1, HSPA1A, HSPA6,	2.147	0.00621956	0.0240919	www.genome.jp/kegg-bin/show_pathway?map=oas04213&multi_query=443318%09red/101114005%09RoyalBlue/101117348%09RoyalBlue/101109759%09RoyalBlue/101110015%09RoyalBlue/101121455%09RoyalBlue/101112667%09RoyalBlue/100913151%09RoyalBlue/780457%09RoyalBlue/101103425%09RoyalBlue/101107899%09RoyalBlue/101102956%09RoyalBlue/100913152%09RoyalBlue/101107064%09RoyalBlue/
oas04672	Intestinal immune network for IgA production	58	12	CD80, CD86, LOC101108696, LOC101109220, IL10, TNFSF13B, ICOS, ICOSLG, ITGA4, ITGB7, CXCR4, MAP3K14,	2.221	0.00636166	0.0243623	www.genome.jp/kegg-bin/show_pathway?map=oas04672&multi_query=554317%09RoyalBlue/554318%09RoyalBlue/101108696%09RoyalBlue/101109220%09RoyalBlue/443342%09RoyalBlue/780517%09RoyalBlue/101113567%09RoyalBlue/101102203%09RoyalBlue/443499%09RoyalBlue/101109956%09RoyalBlue/101121145%09red/443532%09RoyalBlue/101118799%09RoyalBlue/
oas05165	Human papillomavirus infection	368	49	TBK1, IRF3, CREBBP, EP300, CHAD, ITGA4, ITGB7, TNF, FAS, SLC9A3R1, PPP2R5A, EIF4EBP1, PIK3CD, PIK3CB, PIK3CA, PIK3R1, CDKN1B, CDKN1A, RB1, NFKB1, MDM2, IRF1, TBPL1, ATP6V1A, TCIRG1, ATP6V0B, ATP6AP1, SOS1, SOS2, KRAS, RAF1, PTGS2, CREB1, IFNAR1, IFNAR2, JAK1, TYK2, STAT1, STAT2, IRF9, EIF2AK2, MX1, ISG15, NOTCH2, PSEN1, LFNG, MAML2, RBPJ,	1.43	0.00656846	0.0247101	www.genome.jp/kegg-bin/show_pathway?map=oas05165&multi_query=101109745%09red/101122197%09red/101110830%09RoyalBlue/780485%09RoyalBlue/101123600%09RoyalBlue/101110136%09RoyalBlue/101118390%09red/101110782%09red/101116784%09red/101116840%09red/443512%09red/443483%09red/101115552%09red/443051%09red/101106490%09RoyalBlue/101111927%09red/101107969%09red/101105743%09red/101105588%09red/105608408%09Roya…
oas04931	Insulin resistance	111	19	RPS6KA1, PPP1R3B, PIK3CD, PIK3CB, PIK3CA, PIK3R1, PRKCB, GYS1, TNF, NFKBIA, NFKB1, PRKAA1, PRKAB1, PRKCD, MLXIP, CPT1A, MGEA5, CRTC2, CREB1,	1.838	0.00659913	0.0247101	www.genome.jp/kegg-bin/show_pathway?map=oas04931&multi_query=101110124%09RoyalBlue/101123512%09red/101102871%09RoyalBlue/101117348%09RoyalBlue/101109759%09RoyalBlue/101110015%09RoyalBlue/101121455%09RoyalBlue/101118410%09RoyalBlue/101108772%09RoyalBlue/443540%09RoyalBlue/780520%09RoyalBlue/101108228%09RoyalBlue/101103425%09RoyalBlue/101107899%09RoyalBlue/101107639%09RoyalBlue/101102760%09RoyalBlu…
oas04218	Cellular senescence	169	26	RB1, E2F3, PIK3CD, PIK3CB, PIK3CA, PIK3R1, FOXO3, CDKN1A, KRAS, SIRT1, MDM2, HIPK2, HIPK3, RAF1, MAPK13, MAPK14, GADD45A, GADD45G, GADD45B, SQSTM1, TRAF3IP2, NFKB1, IL1A, EIF4EBP1, ITPR2,	1.652	0.00727966	0.0269588	www.genome.jp/kegg-bin/show_pathway?map=oas04218&multi_query=554323%09red/443169%09red/100144756%09red/100144755%09RoyalBlue/101121809%09RoyalBlue/101117348%09RoyalBlue/101109759%09RoyalBlue/101110015%09RoyalBlue/101121455%09RoyalBlue/100913151%09RoyalBlue/100302083%09RoyalBlue/101109811%09red/101114005%09RoyalBlue/101118556%09red/101102956%09RoyalBlue/100144758%09red/101104979%09RoyalBlue/101111…
oas04910	Insulin signaling pathway	138	22	PIK3R1, PIK3CD, PIK3CB, PIK3CA, GYS1, PPP1R3B, PHKA2, PDE3B, FLOT2, CBL, CRKL, HKDC1, HK3, PRKAA1, PRKAB1, EIF4EBP1, SOS1, SOS2, KRAS, BRAF, RAF1, MKNK1,	1.712	0.00858406	0.0314438	www.genome.jp/kegg-bin/show_pathway?map=oas04910&multi_query=101121455%09RoyalBlue/101117348%09RoyalBlue/101109759%09RoyalBlue/101110015%09RoyalBlue/101108772%09RoyalBlue/101123512%09red/101102871%09RoyalBlue/101108807%09RoyalBlue/101121291%09RoyalBlue/101108401%09RoyalBlue/101115401%09RoyalBlue/101117537%09RoyalBlue/101107841%09RoyalBlue/101119209%09RoyalBlue/101103425%09RoyalBlue/101107899%09Ro…
oas04917	Prolactin signaling pathway	83	15	JAK2, PIK3CD, PIK3CB, PIK3CA, PIK3R1, FOXO3, SOS1, SOS2, KRAS, RAF1, MAPK13, MAPK14, STAT1, NFKB1, IRF1,	1.94	0.00908028	0.0329038	www.genome.jp/kegg-bin/show_pathway?map=oas04917&multi_query=101113909%09RoyalBlue/101117348%09RoyalBlue/101109759%09RoyalBlue/101110015%09RoyalBlue/101121455%09RoyalBlue/100913151%09RoyalBlue/101118865%09RoyalBlue/101102732%09RoyalBlue/101114005%09RoyalBlue/101103190%09RoyalBlue/100194428%09RoyalBlue/100217411%09RoyalBlue/100307049%09RoyalBlue/100037694%09red/101108228%09RoyalBlue/443136%09Royal…
oas00500	Starch and sucrose metabolism	33	8	MGAM, GANC, GYS1, GYG1, GBE1, AGL, HKDC1, HK3,	2.603	0.00928136	0.0332747	www.genome.jp/kegg-bin/show_pathway?map=oas00500&multi_query=101113407%09RoyalBlue/101117423%09RoyalBlue/101108772%09RoyalBlue/101103289%09RoyalBlue/101115765%09red/101120124%09RoyalBlue/101111501%09RoyalBlue/101107841%09RoyalBlue/101119209%09RoyalBlue/
oas04973	Carbohydrate digestion and absorption	40	9	MGAM, ATP1B1, HKDC1, HK3, PIK3R1, PIK3CD, PIK3CB, PIK3CA, PRKCB,	2.416	0.00987684	0.0347681	www.genome.jp/kegg-bin/show_pathway?map=oas04973&multi_query=101113407%09RoyalBlue/443384%09RoyalBlue/101107841%09RoyalBlue/101119209%09RoyalBlue/101121455%09RoyalBlue/101117348%09RoyalBlue/101109759%09RoyalBlue/101110015%09RoyalBlue/101118410%09RoyalBlue/
oas04060	Cytokine-cytokine receptor interaction	304	41	CXCL16, IL12B, CLCF1, OSM, IL10, IL1A, IL1B, IL1RN, IL18, TNF, TNFSF10, TNFSF8, TNFSF13B, CCR7, CCR5, CXCR1, CXCR2, CXCR4, XCR1, IL2RA, IL2RG, IL4R, IL7R, CSF2RB, CSF3R, IL6R, IL10RA, IL10RB, IFNAR1, IFNAR2, IFNGR1, IFNGR2, IL1RAP, IL1R2, IL18R1, IL18RAP, CSF1R, TNFRSF1B, FAS, ACVR1B,	1.448	0.00990426	0.0347681	www.genome.jp/kegg-bin/show_pathway?map=oas04060&multi_query=443418%09RoyalBlue/101121145%09red/101111722%09RoyalBlue/443472%09RoyalBlue/101108788%09RoyalBlue/101110180%09red/101122466%09RoyalBlue/443342%09RoyalBlue/443404%09RoyalBlue/443539%09RoyalBlue/780505%09RoyalBlue/443206%09RoyalBlue/443540%09RoyalBlue/101114153%09RoyalBlue/101104540%09red/100037694%09red/101102699%09RoyalBlue/780517%09Roy…
oas04914	Progesterone-mediated oocyte maturation	94	16	PIK3R1, PIK3CD, PIK3CB, PIK3CA, MAPK13, MAPK14, ADCY7, CPEB3, CPEB4, CPEB2, SPDYA, RPS6KA1, PDE3B, KRAS, BRAF, RAF1,	1.827	0.0126984	0.044117	www.genome.jp/kegg-bin/show_pathway?map=oas04914&multi_query=101121455%09RoyalBlue/101117348%09RoyalBlue/101109759%09RoyalBlue/101110015%09RoyalBlue/100194428%09RoyalBlue/100217411%09RoyalBlue/101112667%09RoyalBlue/100216431%09red/101102192%09RoyalBlue/101110448%09RoyalBlue/101116316%09RoyalBlue/101123454%09RoyalBlue/100216432%09red/100144758%09red/101110124%09RoyalBlue/101120694%09red/101115712%…
oas05219	Bladder cancer	42	9	KRAS, BRAF, RAF1, MDM2, CDKN1A, RB1, E2F3,	2.301	0.0136196	0.0468348	www.genome.jp/kegg-bin/show_pathway?map=oas05219&multi_query=101114005%09RoyalBlue/101107438%09RoyalBlue/101103190%09RoyalBlue/101104979%09RoyalBlue/100302083%09RoyalBlue/100144756%09red/100144755%09RoyalBlue/101121809%09RoyalBlue/443115%09red/101120355%09RoyalBlue/443418%09RoyalBlue/
oas01524	Platinum drug resistance	80	14	REV3L, XPA, MDM2, FAS, PMAIP1, BIRC3, XIAP, PIK3CD, PIK3CB, PIK3CA, PIK3R1, CDKN1A, MAP3K5, BCL2L1,	1.879	0.0150943	0.0508678	www.genome.jp/kegg-bin/show_pathway?map=oas01524&multi_query=100037663%09red/101110067%09RoyalBlue/101103949%09RoyalBlue/101108762%09red/101108584%09red/101104979%09RoyalBlue/100144426%09RoyalBlue/101102359%09RoyalBlue/101120189%09RoyalBlue/101116381%09RoyalBlue/101123390%09red/101117348%09RoyalBlue/101109759%09RoyalBlue/101110015%09RoyalBlue/101121455%09RoyalBlue/100302083%09RoyalBlue/101121018%…
oas04115	p53 signaling pathway	80	14	MDM2, CDKN1A, GADD45A, GADD45G, GADD45B, FAS, PMAIP1, BCL2L1, RRM2B, SESN1, RFWD2, RCHY1, CCNG2, PPM1D,	1.879	0.0150943	0.0508678	www.genome.jp/kegg-bin/show_pathway?map=oas04115&multi_query=101104979%09RoyalBlue/100302083%09RoyalBlue/100144756%09red/101109811%09red/101120694%09red/101115712%09red/100216432%09red/101115240%09RoyalBlue/100885762%09RoyalBlue/101120573%09RoyalBlue/100144426%09RoyalBlue/101102359%09RoyalBlue/443061%09RoyalBlue/443318%09red/101123639%09RoyalBlue/101118093%09red/101115970%09RoyalBlue/106990105%09…
oas04960	Aldosterone-regulated sodium reabsorption	36	8	SGK1, KRAS, ATP1B1, PIK3R1, PIK3CD, PIK3CB, PIK3CA, PRKCB,	2.386	0.0157762	0.0526394	www.genome.jp/kegg-bin/show_pathway?map=oas04960&multi_query=101107709%09RoyalBlue/101114005%09RoyalBlue/443384%09RoyalBlue/443318%09red/101121455%09RoyalBlue/101117348%09RoyalBlue/101109759%09RoyalBlue/101110015%09RoyalBlue/101118410%09RoyalBlue/
oas05205	Proteoglycans in cancer	207	29	CD44, HCLS1, KRAS, BRAF, RAF1, TIAM1, ROCK1, PIK3CD, PIK3CB, PIK3CA, PIK3R1, ITPR2, CDKN1A, TLR2, TLR4, TNF, IL12B, CBL, FAS, MDM2, PLAUR, HGF, SOS1, SOS2, PLCG2, PRKCB, MAPK13, MAPK14, PTPN6,	1.504	0.01689	0.0558034	www.genome.jp/kegg-bin/show_pathway?map=oas05205&multi_query=101113884%09RoyalBlue/101117549%09red/101110196%09RoyalBlue/101114005%09RoyalBlue/101118556%09red/101107438%09RoyalBlue/101103190%09RoyalBlue/101103280%09RoyalBlue/101102442%09RoyalBlue/101117348%09RoyalBlue/101109759%09RoyalBlue/101110015%09RoyalBlue/101121455%09RoyalBlue/101113317%09RoyalBlue/443048%09red/443318%09red/100126571%09red/…
oas04330	Notch signaling pathway	52	10	LFNG, NOTCH2, RBPJ, NUMB, DTX3L, PSEN1, APH1B, MAML2, CREBBP, EP300,	2.065	0.0201117	0.0658024	www.genome.jp/kegg-bin/show_pathway?map=oas04330&multi_query=101112372%09RoyalBlue/101112098%09RoyalBlue/101107196%09RoyalBlue/101102733%09RoyalBlue/101119106%09RoyalBlue/101102488%09RoyalBlue/101111553%09RoyalBlue/101102586%09RoyalBlue/101123600%09RoyalBlue/101110136%09RoyalBlue/
oas05143	African trypanosomiasis	38	8	MYD88, IL10, IL12B, IL18, TNF, IL1B, FAS, PRKCB,	2.26	0.0216171	0.0700477	www.genome.jp/kegg-bin/show_pathway?map=oas05143&multi_query=678682%09RoyalBlue/443342%09RoyalBlue/443472%09RoyalBlue/443206%09RoyalBlue/443540%09RoyalBlue/443539%09RoyalBlue/100144426%09RoyalBlue/101107969%09red/101118410%09RoyalBlue/
oas04152	AMPK signaling pathway	125	19	CAB39, PRKAA1, PRKAB1, PFKFB2, PFKFB3, PFKFB4, CRTC2, CREB1, FOXO3, SIRT1, GYS1, CPT1A, PPP2R5A, TBC1D1, PIK3CD, PIK3CB, PIK3CA, PIK3R1, EIF4EBP1,	1.632	0.022239	0.0713766	www.genome.jp/kegg-bin/show_pathway?map=oas04152&multi_query=101106309%09RoyalBlue/101103425%09RoyalBlue/101107899%09RoyalBlue/101119324%09RoyalBlue/101107621%09RoyalBlue/101110626%09RoyalBlue/101102117%09RoyalBlue/443118%09RoyalBlue/101113882%09red/100144758%09red/100913151%09RoyalBlue/101102956%09RoyalBlue/101108772%09RoyalBlue/100127208%09red/443434%09RoyalBlue/101117264%09RoyalBlue/101111550%…
oas04912	GnRH signaling pathway	93	15	ADCY7, ITPR2, PRKCB, PRKCD, MAP3K1, MAP3K2, MAP3K3, MAPK13, MAPK14, PLA2G4A, PTK2B, SOS1, SOS2, KRAS, RAF1,	1.732	0.024444	0.0777135	www.genome.jp/kegg-bin/show_pathway?map=oas04912&multi_query=101112667%09RoyalBlue/101113317%09RoyalBlue/101118410%09RoyalBlue/101107639%09RoyalBlue/101116562%09red/101112260%09RoyalBlue/101109858%09RoyalBlue/101122537%09RoyalBlue/101115047%09red/100194428%09RoyalBlue/100217411%09RoyalBlue/101111472%09RoyalBlue/101106906%09RoyalBlue/443115%09red/443116%09red/101118865%09RoyalBlue/101102732%09Roya…
oas05150	Staphylococcus aureus infection	71	12	CFD, C5AR1, FCGR2B, FCAR, SELPLG, ITGAL, ITGAM, ITGB2, LOC101108696, LOC101109220, PTAFR, IL10,	1.815	0.0299972	0.0944771	www.genome.jp/kegg-bin/show_pathway?map=oas05150&multi_query=101115705%09RoyalBlue/101111065%09red/101118296%09RoyalBlue/100192432%09RoyalBlue/101123401%09RoyalBlue/101102589%09RoyalBlue/641296%09RoyalBlue/443217%09RoyalBlue/494433%09RoyalBlue/101108696%09RoyalBlue/101109220%09RoyalBlue/101104560%09RoyalBlue/443342%09RoyalBlue/
oas05230	Central carbon metabolism in cancer	64	11	SLC1A5, SLC16A3, KRAS, RAF1, G6PD, HKDC1, HK3, PIK3CD, PIK3CB, PIK3CA, PIK3R1,	1.845	0.0329584	0.102843	www.genome.jp/kegg-bin/show_pathway?map=oas05230&multi_query=100302549%09RoyalBlue/101111643%09RoyalBlue/443076%09red/101106012%09red/101122783%09red/443548%09red/101114005%09RoyalBlue/101103190%09RoyalBlue/443211%09RoyalBlue/101107841%09RoyalBlue/101119209%09RoyalBlue/101117348%09RoyalBlue/101109759%09RoyalBlue/101110015%09RoyalBlue/101121455%09RoyalBlue/
oas04216	Ferroptosis	49	9	SLC7A11, GCLC, LPCAT3, ACSL1, ACSL6, SAT1, SLC39A8, SLC40A1,	1.972	0.0350322	0.108311	www.genome.jp/kegg-bin/show_pathway?map=oas04216&multi_query=100820755%09RoyalBlue/101114822%09RoyalBlue/101108119%09RoyalBlue/101110905%09RoyalBlue/101102389%09RoyalBlue/101113463%09RoyalBlue/101108488%09RoyalBlue/101113825%09RoyalBlue/101120002%09red/101105939%09RoyalBlue/
oas05340	Primary immunodeficiency	35	7	IL7R, IL2RG, CD3E, PTPRC, TAP1, BTK, ICOS,	2.147	0.0396951	0.121611	www.genome.jp/kegg-bin/show_pathway?map=oas05340&multi_query=101111126%09RoyalBlue/101103538%09RoyalBlue/443437%09RoyalBlue/101102917%09RoyalBlue/101115580%09RoyalBlue/101105725%09RoyalBlue/101113567%09RoyalBlue/
oas04137	Mitophagy - animal	67	11	MFN2, USP15, SQSTM1, TBK1, GABARAPL2, TFE3, BCL2L1, KRAS, FOXO3, CITED2, SP1,	1.763	0.0442435	0.134325	www.genome.jp/kegg-bin/show_pathway?map=oas04137&multi_query=101110526%09RoyalBlue/101113139%09RoyalBlue/100135450%09RoyalBlue/101110830%09RoyalBlue/101118469%09RoyalBlue/101106403%09RoyalBlue/443061%09RoyalBlue/101114005%09RoyalBlue/101118556%09red/100913151%09RoyalBlue/100135454%09RoyalBlue/101104139%09RoyalBlue/
oas04915	Estrogen signaling pathway	135	19	HSPA1A, HSPA6, NCOA1, NCOA2, TGFA, RARA, SP1, ADCY7, CREB1, SOS1, SOS2, KRAS, RAF1, PIK3CD, PIK3CB, PIK3CA, PIK3R1, PRKCD, ITPR2,	1.511	0.0447278	0.134583	www.genome.jp/kegg-bin/show_pathway?map=oas04915&multi_query=100913152%09RoyalBlue/101107064%09RoyalBlue/101107264%09RoyalBlue/101104249%09RoyalBlue/100526781%09red/101106508%09RoyalBlue/101107973%09RoyalBlue/101104139%09RoyalBlue/443115%09red/101112667%09RoyalBlue/443118%09RoyalBlue/101113882%09red/101118865%09RoyalBlue/101102732%09RoyalBlue/101114005%09RoyalBlue/101103190%09RoyalBlue/101117348%…
oas00290	Valine, leucine and isoleucine biosynthesis	4	2	SDSL, SDS,	5.368	0.0457861	0.136548	www.genome.jp/kegg-bin/show_pathway?map=oas00290&multi_query=101112089%09RoyalBlue/101112348%09RoyalBlue/
oas04623	Cytosolic DNA-sensing pathway	60	10	DDX58, NFKB1, MB21D1, TBK1, IRF3, ZBP1, NFKBIA, IL1B, IL18, ADAR,	1.789	0.0490642	0.145041	www.genome.jp/kegg-bin/show_pathway?map=oas04623&multi_query=101107257%09RoyalBlue/101108228%09RoyalBlue/101117253%09RoyalBlue/101110830%09RoyalBlue/780485%09RoyalBlue/101104169%09RoyalBlue/780520%09RoyalBlue/443539%09RoyalBlue/443206%09RoyalBlue/101104366%09RoyalBlue/
Day 7 vs. Day 1
oas05162	Measles	134	42	SH2D1A, CD3G, IL2RA, IL2RG, PIK3CD, PIK3CB, PIK3CA, DDX58, IFIH1, TBK1, TLR7, MYD88, IRAK4, TLR2, TLR4, TRAF6, TAB2, NFKBIA, NFKB1, TNFAIP3, IL1A, IL1B, IL12B, FCGR2B, IFNAR1, IFNAR2, TYK2, STAT1, STAT2, IRF9, IFNGR2, JAK2, OAS1, ADAR, MX1, CDKN1B, HSPA1A, HSPA6, EIF2AK2, RCHY1, FAS, TNFSF10,	4.197	2.77863e-16	8.94719e-14	www.genome.jp/kegg-bin/show_pathway?map=oas05162&multi_query=101102057%09red/101117307%09RoyalBlue/443398%09RoyalBlue/443435%09RoyalBlue/101103538%09RoyalBlue/101114404%09red/101123247%09red/101117348%09RoyalBlue/101109759%09RoyalBlue/101110015%09RoyalBlue/101107257%09RoyalBlue/101106234%09RoyalBlue/101110830%09RoyalBlue/554254%09RoyalBlue/678682%09RoyalBlue/100216438%09RoyalBlue/554262%09RoyalBl…
oas05164	Influenza A	183	49	OAS1, RNASEL, HSPA1A, HSPA6, EIF2AK2, MAPK13, MAPK14, DDX58, IFIH1, IKBKB, NFKBIA, NFKB1, TBK1, CREBBP, EP300, PIK3CD, PIK3CB, PIK3CA, TLR4, TLR7, MYD88, IRAK4, IL1A, IL1B, IL12B, TNF, IFNAR1, IFNAR2, TYK2, STAT1, STAT2, IRF9, MX1, ADAR, PML, IFNGR2, JAK2, LOC101108696, LOC101109220, NLRP3, TNFSF10, FAS, KPNA1, RAF1, RSAD2, IVNS1ABP, NUP98, FURIN,	3.585	1.10724e-15	1.78266e-13	www.genome.jp/kegg-bin/show_pathway?map=oas05164&multi_query=105602911%09RoyalBlue/101103495%09RoyalBlue/100913152%09RoyalBlue/101107064%09RoyalBlue/101121673%09RoyalBlue/101115047%09red/100194428%09RoyalBlue/100217411%09RoyalBlue/101107257%09RoyalBlue/101106234%09RoyalBlue/780484%09RoyalBlue/780520%09RoyalBlue/101108228%09RoyalBlue/101110830%09RoyalBlue/101123600%09RoyalBlue/101110136%09RoyalBlu…
oas04062	Chemokine signaling pathway	179	48	CXCR2, CXCR1, CXCR4, XCR1, CCR7, CCR5, CCR3, JAK2, STAT1, STAT2, ADCY7, LYN, HCK, FGR, KRAS, RAF1, BRAF, PIK3CD, PIK3CB, PIK3CA, PIK3CG, PIK3R5, FOXO3, IKBKB, IKBKG, NFKBIA, NFKB1, ITK, VAV3, VAV1, RAC2, WAS, PREX1, ELMO1, DOCK2, CRKL, PTK2B, RASGRP2, RAP1A, TIAM1, PRKCB, PRKCD, NCF1, ADRBK1, GRK6, ARRB2, ARRB1,	3.591	2.04843e-15	2.19865e-13	www.genome.jp/kegg-bin/show_pathway?map=oas04062&multi_query=443418%09RoyalBlue/101108489%09red/101108750%09red/101121145%09red/101119957%09red/101110214%09RoyalBlue/101108811%09RoyalBlue/443532%09RoyalBlue/101118228%09RoyalBlue/101109462%09RoyalBlue/101117453%09RoyalBlue/443111%09RoyalBlue/101113909%09RoyalBlue/100307049%09RoyalBlue/101108211%09RoyalBlue/101116393%09red/101102089%09red/101112667…
oas04625	C-type lectin receptor signaling pathway	103	35	CLEC7A, KRAS, RAF1, IL12B, IL1B, SYK, MAP3K14, PLCG2, ITPR2, IL10, EGR2, EGR3, PRKCD, NLRP3, BCL10, IKBKG, IKBKB, NFKBIA, NFKB1, TNF, MAPK13, MAPK14, CLEC6A, FCER1G, PLK3, STAT1, IRF9, STAT2, CYLD, CLEC4E, PIK3CD, PIK3CB, PIK3CA, IRF1, CLEC4D,	4.55	5.4281e-15	4.36962e-13	www.genome.jp/kegg-bin/show_pathway?map=oas04625&multi_query=678685%09RoyalBlue/101114005%09RoyalBlue/101107545%09red/101118556%09red/101103190%09RoyalBlue/443472%09RoyalBlue/443539%09RoyalBlue/101105303%09RoyalBlue/101118799%09RoyalBlue/101122126%09RoyalBlue/101113317%09RoyalBlue/100037684%09red/101115429%09red/443342%09RoyalBlue/101122407%09RoyalBlue/101121578%09RoyalBlue/101107639%09RoyalBlue/…
oas04620	Toll-like receptor signaling pathway	104	34	TLR2, TLR6, LY96, TLR4, TLR5, TLR7, TLR8, PIK3CD, PIK3CB, PIK3CA, MYD88, TIRAP, IRAK4, TRAF6, TAB2, IKBKG, IKBKB, NFKBIA, NFKB1, MAP3K8, MAPK13, MAPK14, FOS, TNF, IL1B, IL12B, IRF5, TBK1, CD80, CD86, IFNAR1, IFNAR2, STAT1,	4.378	4.90734e-14	3.16033e-12	www.genome.jp/kegg-bin/show_pathway?map=oas04620&multi_query=554262%09RoyalBlue/554257%09RoyalBlue/101108235%09RoyalBlue/554263%09RoyalBlue/554256%09RoyalBlue/554254%09RoyalBlue/554259%09RoyalBlue/101117348%09RoyalBlue/101109759%09RoyalBlue/101110015%09RoyalBlue/101123247%09red/678682%09RoyalBlue/101118490%09RoyalBlue/100216438%09RoyalBlue/101107132%09RoyalBlue/101122114%09RoyalBlue/101107332%09R…
oas04380	Osteoclast differentiation	125	37	CSF1R, PIK3CD, PIK3CB, PIK3CA, IFNGR2, STAT1, IL1A, IL1B, TNF, LOC101103463, TRAF6, MAP3K14, TAB2, IKBKG, IKBKB, NFKBIA, NFKB1, MAPK13, MAPK14, FOS, FOSL2, NCF2, NCF1, NCF4, BTK, TEC, FCGR2B, SYK, LCP2, PLCG2, IFNAR1, IFNAR2, TYK2, STAT2, IRF9, CYLD, SQSTM1,	3.964	1.25725e-13	6.74723e-12	www.genome.jp/kegg-bin/show_pathway?map=oas04380&multi_query=101109969%09RoyalBlue/101117348%09RoyalBlue/101109759%09RoyalBlue/101110015%09RoyalBlue/101123247%09red/101122484%09RoyalBlue/100307049%09RoyalBlue/443404%09RoyalBlue/443539%09RoyalBlue/443540%09RoyalBlue/101103463%09RoyalBlue/101107132%09RoyalBlue/101118799%09RoyalBlue/101122114%09RoyalBlue/101107332%09RoyalBlue/780484%09RoyalBlue/7805…
oas04064	NF-kappa B signaling pathway	93	31	SYK, LYN, BTK, PLCG2, PRKCB, BCL10, IL1B, MYD88, IRAK4, TRAF6, TNF, LOC101103463, BIRC3, DDX58, TLR4, LY96, TIRAP, MAP3K14, TAB2, TNFSF13B, IKBKG, IKBKB, NFKBIA, NFKB1, CFLAR, XIAP, BCL2L1, TRAF1, BCL2A1, TNFAIP3,	4.463	3.57696e-13	1.6454e-11	www.genome.jp/kegg-bin/show_pathway?map=oas04064&multi_query=101105303%09RoyalBlue/100302103%09RoyalBlue/101105725%09RoyalBlue/101122126%09RoyalBlue/101118410%09RoyalBlue/101113372%09RoyalBlue/443539%09RoyalBlue/678682%09RoyalBlue/100216438%09RoyalBlue/101107132%09RoyalBlue/443540%09RoyalBlue/101103463%09RoyalBlue/101120189%09RoyalBlue/101107257%09RoyalBlue/554263%09RoyalBlue/101108235%09RoyalBlu…
oas04662	B cell receptor signaling pathway	67	26	CD79A, LYN, SYK, BTK, DAPP1, VAV3, VAV1, RAC2, PLCG2, KRAS, RAF1, FOS, PRKCB, BCL10, IKBKB, IKBKG, NFKB1, NFKBIA, CD81, PIK3CD, PIK3CB, PIK3CA, FCGR2B, INPP5D, PTPN6, PIK3AP1,	5.196	4.97483e-13	2.00237e-11	www.genome.jp/kegg-bin/show_pathway?map=oas04662&multi_query=101105681%09RoyalBlue/100302103%09RoyalBlue/101105303%09RoyalBlue/101105725%09RoyalBlue/101110675%09RoyalBlue/101120709%09RoyalBlue/101107354%09RoyalBlue/101107592%09RoyalBlue/101122126%09RoyalBlue/101115429%09red/101101969%09red/101114005%09RoyalBlue/101103190%09RoyalBlue/443218%09RoyalBlue/101118410%09RoyalBlue/101113372%09RoyalBlue/7…
oas05169	Epstein-Barr virus infection	226	49	LOC101108696, LOC101109220, TLR2, MYD88, IRAK4, TRAF6, TAB2, IKBKB, IKBKG, NFKBIA, NFKB1, TNF, DDX58, TBK1, IFNAR1, IFNAR2, TYK2, STAT1, STAT2, IRF9, EIF2AK2, OAS1, ISG15, FAS, BCL2L11, CD3G, TAP1, CDKN1A, GADD45A, GADD45G, GADD45B, PIK3CD, PIK3CB, PIK3CA, MAP3K14, LOC101103463, MAPK13, MAPK14, CD44, ITGAL, CD58, TNFAIP3, LYN, SYK, BTK, PLCG2, CDKN1B, E2F2, E2F3,	2.903	6.55569e-12	2.15357e-10	www.genome.jp/kegg-bin/show_pathway?map=oas05169&multi_query=101108696%09RoyalBlue/101109220%09RoyalBlue/554262%09RoyalBlue/678682%09RoyalBlue/100216438%09RoyalBlue/101107132%09RoyalBlue/101122114%09RoyalBlue/780484%09RoyalBlue/101107332%09RoyalBlue/780520%09RoyalBlue/101108228%09RoyalBlue/443540%09RoyalBlue/101107257%09RoyalBlue/101110830%09RoyalBlue/443126%09RoyalBlue/443363%09RoyalBlue/1011172…
oas04621	NOD-like receptor signaling pathway	175	42	IKBKG, IKBKB, NFKBIA, NFKB1, IL1B, TNF, NOD2, TAB2, MAPK13, MAPK14, XIAP, CARD6, BIRC3, LOC101103463, TRAF6, TNFAIP3, TBK1, TANK, ANTXR2, NLRP1, BCL2L1, NLRP3, ITPR2, OAS1, RNASEL, MFN2, TXNIP, MEFV, NLRP12, NAIP, PRKCD, GSDMD, IFNAR1, IFNAR2, TYK2, STAT1, STAT2, IRF9, TLR4, MYD88, IRAK4,	3.214	6.68812e-12	2.15357e-10	www.genome.jp/kegg-bin/show_pathway?map=oas04621&multi_query=101107332%09RoyalBlue/780484%09RoyalBlue/780520%09RoyalBlue/101108228%09RoyalBlue/443539%09RoyalBlue/443540%09RoyalBlue/443418%09RoyalBlue/780465%09RoyalBlue/101122114%09RoyalBlue/100194428%09RoyalBlue/100217411%09RoyalBlue/101116381%09RoyalBlue/101103184%09RoyalBlue/101120189%09RoyalBlue/101103463%09RoyalBlue/101107132%09RoyalBlue/1011…
oas05140	Leishmaniasis	86	28	TLR2, TLR4, MYD88, IRAK4, TRAF6, TAB2, NFKBIA, NFKB1, IL1A, IL1B, IL12B, TNF, IL10, ITGB2, ITGA4, PRKCB, NCF1, NCF2, NCF4, FOS, MAPK13, MAPK14, IFNGR2, JAK2, STAT1, LOC101108696, LOC101109220, PTPN6,	4.36	9.54276e-12	2.79343e-10	www.genome.jp/kegg-bin/show_pathway?map=oas05140&multi_query=554262%09RoyalBlue/554263%09RoyalBlue/678682%09RoyalBlue/100216438%09RoyalBlue/101107132%09RoyalBlue/101122114%09RoyalBlue/780520%09RoyalBlue/101108228%09RoyalBlue/443404%09RoyalBlue/443539%09RoyalBlue/443472%09RoyalBlue/443540%09RoyalBlue/443342%09RoyalBlue/554323%09red/494433%09RoyalBlue/443499%09RoyalBlue/101118410%09RoyalBlue/780489…
oas04090	CD molecules BR	445	75	CD3G, ITGAL, ITGAX, ITGB2, CD24, IL2RA, CD27, FCGR2B, CD37, SPN, CD44, PTPRC, ITGA4, ICAM3, CD53, CD55, CD58, CD69, CD79A, CD80, CD81, CD86, C5AR1, FCAR, FAS, SEMA4A, SEMA4D, CD101, SEMA7A, CSF3R, CSF1R, TNFRSF1B, IL1R2, IL4R, IL6R, IL7R, CSF2RB, IL2RG, THBD, PTPRJ, TNFSF8, SELPLG, ALCAM, CXCR1, CXCR2, CXCR4, CCR3, CCR5, CCR7, LAMP3, IL10RA, IL10RB, IL18R1, IL18RAP, PLXNC1, TNFSF10, TNFSF13B, CD2…	2.257	1.2958e-11	3.47707e-10	www.genome.jp/kegg-bin/show_pathway?map=oas04090&multi_query=101110634%09red/100144424%09red/443398%09RoyalBlue/641296%09RoyalBlue/101106739%09RoyalBlue/101104860%09red/494433%09RoyalBlue/101119731%09RoyalBlue/443435%09RoyalBlue/101114260%09RoyalBlue/100192432%09RoyalBlue/101105675%09red/101110864%09RoyalBlue/101120462%09RoyalBlue/101113884%09RoyalBlue/101102917%09RoyalBlue/101119848%09red/443499…
oas05161	Hepatitis B	145	37	CDKN1A, EGR2, EGR3, CREBBP, EP300, FAS, MAP3K1, NFKBIA, NFKB1, MMP9, PIK3CD, PIK3CB, PIK3CA, IKBKB, IKBKG, TNF, PTK2B, KRAS, STAT1, STAT2, STAT4, STAT6, PRKCB, RAF1, FOS, IFNAR1, DDX58, IFIH1, TBK1, TLR4, TLR2, TIRAP, MYD88, E2F2, E2F3, CDKN1B,	3.417	1.76123e-11	4.36243e-10	www.genome.jp/kegg-bin/show_pathway?map=oas05161&multi_query=554323%09red/100302083%09RoyalBlue/101122407%09RoyalBlue/101121578%09RoyalBlue/101123600%09RoyalBlue/101110136%09RoyalBlue/100144426%09RoyalBlue/101112260%09RoyalBlue/101117574%09red/780520%09RoyalBlue/101108228%09RoyalBlue/100192422%09RoyalBlue/101117348%09RoyalBlue/101109759%09RoyalBlue/101110015%09RoyalBlue/101123247%09red/780484%09R…
oas04010	MAPK signaling pathway	298	57	CACNB2, PRKCB, RASGRP2, RASA2, RAP1A, TGFA, EREG, AREG, FGF4, CSF1R, KRAS, BRAF, RAF1, MKNK1, RPS6KA1, FOS, TNF, IL1A, IL1B, IL1RAP, FAS, RAC2, LOC101103463, MYD88, IRAK4, TRAF6, GADD45A, GADD45G, GADD45B, TAB2, STK4, MAP4K2, MAP3K8, MAP3K1, MAP3K2, MAP3K3, MAP3K5, TAOK3, CRKL, ARRB2, ARRB1, MAPK13, MAPK14, DDIT3, MAX, PPM1A, DUSP4, DUSP2, DUSP16, DUSP6, PPM1B, HSPA1A, HSPA6, MAP3K14, IKBKB, IKBK…	2.561	2.71381e-11	6.24177e-10	www.genome.jp/kegg-bin/show_pathway?map=oas04010&multi_query=101116562%09red/101112498%09RoyalBlue/101118410%09RoyalBlue/101111070%09red/101115429%09red/101104023%09RoyalBlue/101101969%09red/101108362%09RoyalBlue/101115080%09RoyalBlue/101106508%09RoyalBlue/101103724%09RoyalBlue/443427%09RoyalBlue/101116004%09RoyalBlue/443095%09red/100642180%09red/443318%09red/101117784%09red/443371%09red/10110562…
oas05145	Toxoplasmosis	126	33	IFNGR2, JAK2, STAT1, LOC101108696, LOC101109220, MYD88, IRAK4, TRAF6, TAB2, MAPK13, MAPK14, IKBKB, IKBKG, NFKBIA, NFKB1, IL12B, TNF, BCL2L1, BIRC3, XIAP, LY96, TLR4, HSPA1A, HSPA6, TLR2, PIK3CG, PIK3R5, CCR5, ALOX5, IL10, IL10RA, IL10RB, TYK2,	3.507	1.03888e-10	2.23013e-09	www.genome.jp/kegg-bin/show_pathway?map=oas05145&multi_query=101122484%09RoyalBlue/101113909%09RoyalBlue/100307049%09RoyalBlue/101108696%09RoyalBlue/101109220%09RoyalBlue/678682%09RoyalBlue/100216438%09RoyalBlue/101107132%09RoyalBlue/101122114%09RoyalBlue/101115047%09red/100194428%09RoyalBlue/100217411%09RoyalBlue/780484%09RoyalBlue/101107332%09RoyalBlue/780520%09RoyalBlue/101108228%09RoyalBlue/4…
oas04054	Pattern recognition receptors BR	57	21	TLR2, TLR4, TLR5, TLR6, TLR7, TLR8, CLEC1A, CLEC4A, CLEC4D, CLEC4E, CLEC5A, CLEC6A, CLEC7A, OLR1, NOD2, NAIP, NLRP1, NLRP3, NLRP12, DDX58, IFIH1,	4.933	2.77131e-10	5.57727e-09	www.genome.jp/kegg-bin/show_pathway?map=oas04054&multi_query=554262%09RoyalBlue/554263%09RoyalBlue/554256%09RoyalBlue/554257%09RoyalBlue/554254%09RoyalBlue/554259%09RoyalBlue/101118775%09RoyalBlue/101104478%09RoyalBlue/101104735%09RoyalBlue/100135686%09RoyalBlue/101102057%09red/101111012%09RoyalBlue/678675%09RoyalBlue/678685%09RoyalBlue/101122041%09red/101111081%09red/101117918%09RoyalBlue/780465…
oas05167	Kaposi sarcoma-associated herpesvirus infection	194	41	TBK1, CREBBP, EP300, IFNAR1, IFNAR2, TYK2, STAT1, STAT2, IRF9, EIF2AK2, MAPK13, MAPK14, ZFP36, CCR3, CCR5, FAS, LOC101103463, IKBKB, IKBKG, NFKBIA, NFKB1, CDKN1A, E2F2, E2F3, CD86, KRAS, RAF1, FOS, PIK3CG, PIK3R5, PIK3CD, PIK3CB, PIK3CA, PREX1, SYK, HCK, LYN, PLCG2, ITPR2, JAK2,	2.83	8.02726e-10	1.52046e-08	www.genome.jp/kegg-bin/show_pathway?map=oas05167&multi_query=101110830%09RoyalBlue/101123600%09RoyalBlue/101110136%09RoyalBlue/443126%09RoyalBlue/443363%09RoyalBlue/101117248%09RoyalBlue/100307049%09RoyalBlue/101108211%09RoyalBlue/101116656%09RoyalBlue/101121673%09RoyalBlue/100194428%09RoyalBlue/100217411%09RoyalBlue/101115047%09red/443283%09RoyalBlue/443111%09RoyalBlue/101117453%09RoyalBlue/1001…
oas04050	Cytokine receptors BR	109	28	IL2RA, IL2RG, IL4R, IL7R, IL21R, CSF2RB, IL6R, CSF3R, IL10RA, IL10RB, IL22RA2, IFNAR1, IFNAR2, IFNGR2, IL1R2, IL1RAP, IL18R1, IL18RAP, CCR3, CCR5, CCR7, CXCR1, CXCR2, CXCR4, XCR1, TNFRSF1B, FAS, CD27,	3.44	4.35772e-09	7.79547e-08	www.genome.jp/kegg-bin/show_pathway?map=oas04050&multi_query=443435%09RoyalBlue/101103538%09RoyalBlue/101109063%09RoyalBlue/101111126%09RoyalBlue/100820753%09RoyalBlue/101108025%09red/101123199%09RoyalBlue/101103369%09RoyalBlue/101113174%09red/101105948%09red/443333%09red/101118070%09RoyalBlue/101120946%09RoyalBlue/105609264%09RoyalBlue/101121781%09RoyalBlue/443126%09RoyalBlue/443363%09RoyalBlue/…
oas04068	FoxO signaling pathway	133	31	CREBBP, EP300, SIRT1, STK4, PIK3CD, PIK3CB, PIK3CA, IKBKB, SGK1, SGK3, FOXO3, AGAP2, IL10, KRAS, BRAF, RAF1, MAPK13, MAPK14, CDKN2D, CDKN1A, CDKN1B, PLK3, GADD45A, GADD45G, GADD45B, BCL2L11, TNFSF10, BCL6, SOD2, IL7R, S1PR4,	3.121	8.27157e-09	1.40181e-07	www.genome.jp/kegg-bin/show_pathway?map=oas04068&multi_query=554323%09red/443169%09red/101113114%09red/101109483%09red/101123600%09RoyalBlue/101110136%09RoyalBlue/101102956%09RoyalBlue/101110437%09RoyalBlue/443318%09red/101117348%09RoyalBlue/101109759%09RoyalBlue/101110015%09RoyalBlue/101123247%09red/780484%09RoyalBlue/101107709%09RoyalBlue/101122444%09RoyalBlue/101107877%09red/100913151%09RoyalB…
oas04660	T cell receptor signaling pathway	100	26	CD3G, PTPRC, LCP2, ITK, TEC, VAV3, VAV1, MAPK13, MAPK14, KRAS, RAF1, FOS, BCL10, IKBKB, IKBKG, NFKB1, NFKBIA, ICOS, PIK3CD, PIK3CB, PIK3CA, MAP3K8, MAP3K14, PTPN6, IL10, TNF,	3.481	1.18188e-08	1.90282e-07	www.genome.jp/kegg-bin/show_pathway?map=oas04660&multi_query=443398%09RoyalBlue/101102917%09RoyalBlue/101105277%09RoyalBlue/101112899%09RoyalBlue/101102485%09RoyalBlue/101120709%09RoyalBlue/101107354%09RoyalBlue/101110391%09red/100194428%09RoyalBlue/100217411%09RoyalBlue/101115429%09red/101114005%09RoyalBlue/101103190%09RoyalBlue/443218%09RoyalBlue/101113372%09RoyalBlue/780484%09RoyalBlue/1011073…
oas04668	TNF signaling pathway	114	28	TNF, LOC101103463, BIRC3, TAB2, CFLAR, MAPK13, MAPK14, MAP3K5, MAP3K14, IKBKG, IKBKB, NFKBIA, NFKB1, MAP3K8, FAS, IL18R1, IL1B, TNFAIP3, TRAF1, FOS, MMP3, MMP9, NOD2, TNFRSF1B, PIK3CD, PIK3CB, PIK3CA, IRF1,	3.289	1.2791e-08	1.96129e-07	www.genome.jp/kegg-bin/show_pathway?map=oas04668&multi_query=443540%09RoyalBlue/101103463%09RoyalBlue/101120189%09RoyalBlue/101122114%09RoyalBlue/101106914%09RoyalBlue/101115047%09red/100194428%09RoyalBlue/100217411%09RoyalBlue/101121018%09RoyalBlue/101118799%09RoyalBlue/101107332%09RoyalBlue/780484%09RoyalBlue/780520%09RoyalBlue/101108228%09RoyalBlue/101117094%09RoyalBlue/101113882%09red/1001444…
oas04210	Apoptosis	145	32	TNFSF10, FAS, TNF, CFLAR, TUBA4A, MCL1, LOC101103463, ITPR2, DDIT3, BIRC3, XIAP, BCL2L11, BCL2L1, MAP3K5, FOS, MAP3K14, IKBKB, IKBKG, NFKBIA, NFKB1, GADD45A, GADD45G, GADD45B, TRAF1, BCL2A1, PMAIP1, CSF2RB, PIK3CD, PIK3CB, PIK3CA, KRAS, RAF1,	2.955	1.95926e-08	2.86764e-07	www.genome.jp/kegg-bin/show_pathway?map=oas04210&multi_query=101114153%09RoyalBlue/100144426%09RoyalBlue/443540%09RoyalBlue/101106914%09RoyalBlue/100302357%09RoyalBlue/554329%09RoyalBlue/100135697%09red/101114715%09red/101103463%09RoyalBlue/101113317%09RoyalBlue/541600%09RoyalBlue/101120189%09RoyalBlue/101116381%09RoyalBlue/101123390%09red/100505402%09RoyalBlue/443061%09RoyalBlue/101121018%09Roya…
oas04670	Leukocyte transendothelial migration	115	27	ITGB2, ITGA4, ITGAL, CLDN15, PIK3CD, PIK3CB, PIK3CA, NCF2, NCF1, NCF4, MMP9, MAPK13, MAPK14, PLCG2, PRKCB, RAP1A, SIPA1, VASP, CXCR4, PTK2B, ITK, TXK, VAV3, VAV1, RAC2, RHOH,	3.144	6.43662e-08	8.98534e-07	www.genome.jp/kegg-bin/show_pathway?map=oas04670&multi_query=101117375%09red/494433%09RoyalBlue/101118411%09red/443499%09RoyalBlue/641296%09RoyalBlue/101107462%09red/101121229%09RoyalBlue/101108435%09red/101110420%09RoyalBlue/101117348%09RoyalBlue/101109759%09RoyalBlue/101110015%09RoyalBlue/101123247%09red/101106094%09RoyalBlue/780489%09RoyalBlue/101122939%09RoyalBlue/101112313%09red/443115%09red…
oas05160	Hepatitis C	160	33	CD81, CLDN15, OAS1, RNASEL, DDX58, TBK1, TRAF6, IKBKB, IKBKG, NFKBIA, NFKB1, TNF, EIF2AK2, IFNAR1, IFNAR2, TYK2, STAT1, STAT2, IRF9, MX1, RSAD2, KRAS, BRAF, RAF1, PIK3CD, PIK3CB, PIK3CA, CDKN1A, E2F2, E2F3, LOC101103463, FAS, CFLAR,	2.762	6.73039e-08	8.98534e-07	www.genome.jp/kegg-bin/show_pathway?map=oas05160&multi_query=100147790%09RoyalBlue/101121229%09RoyalBlue/105602911%09RoyalBlue/101103495%09RoyalBlue/101107257%09RoyalBlue/101110830%09RoyalBlue/101107132%09RoyalBlue/780484%09RoyalBlue/101107332%09RoyalBlue/780520%09RoyalBlue/101108228%09RoyalBlue/443540%09RoyalBlue/101121673%09RoyalBlue/443126%09RoyalBlue/443363%09RoyalBlue/101117248%09RoyalBlue/1…
oas05152	Tuberculosis	200	38	TNF, IFNGR2, JAK2, STAT1, LOC101108696, LOC101109220, CREBBP, EP300, IL10, IL10RA, IL10RB, CLEC4E, FCER1G, CLEC7A, SYK, BCL10, NOD2, TLR2, TLR6, TLR4, TIRAP, MYD88, IRAK4, IRAK2, TRAF6, NFKB1, MAPK13, MAPK14, IL12B, IL1A, IL1B, PLK3, RAF1, ITGAX, ITGB2, TCIRG1, ATP6V0B, FCGR2B,	2.544	6.9762e-08	8.98534e-07	www.genome.jp/kegg-bin/show_pathway?map=oas05152&multi_query=443540%09RoyalBlue/101122484%09RoyalBlue/101113909%09RoyalBlue/100307049%09RoyalBlue/101108696%09RoyalBlue/101109220%09RoyalBlue/101102561%09red/101123600%09RoyalBlue/101110136%09RoyalBlue/443342%09RoyalBlue/101120946%09RoyalBlue/105609264%09RoyalBlue/100135686%09RoyalBlue/443204%09RoyalBlue/678685%09RoyalBlue/101105303%09RoyalBlue/1011…
oas05321	Inflammatory bowel disease (IBD)	75	21	TLR2, TLR4, TLR5, NFKB1, NOD2, LOC101108696, LOC101109220, IFNGR2, STAT1, IL12B, STAT4, IL18R1, IL18RAP, TNF, IL1A, IL1B, IL21R, IL4R, IL2RG, STAT6, IL10,	3.749	7.48705e-08	9.27242e-07	www.genome.jp/kegg-bin/show_pathway?map=oas05321&multi_query=554262%09RoyalBlue/554263%09RoyalBlue/554256%09RoyalBlue/101108228%09RoyalBlue/780465%09RoyalBlue/101108696%09RoyalBlue/101109220%09RoyalBlue/101122484%09RoyalBlue/100307049%09RoyalBlue/443472%09RoyalBlue/101117562%09RoyalBlue/101102552%09RoyalBlue/101109262%09RoyalBlue/443540%09RoyalBlue/443404%09RoyalBlue/443539%09RoyalBlue/554323%09r…
oas04666	Fc gamma R-mediated phagocytosis	85	22	PTPRC, HCK, LYN, SYK, PIK3CD, PIK3CB, PIK3CA, PLCG2, PRKCD, RAF1, PRKCB, NCF1, VAV3, VAV1, WAS, VASP, RAC2, PIP5K1C, CRKL, DOCK2, FCGR2B, INPP5D,	3.466	1.71018e-07	2.03955e-06	www.genome.jp/kegg-bin/show_pathway?map=oas04666&multi_query=101102917%09RoyalBlue/101113167%09RoyalBlue/100302103%09RoyalBlue/101105303%09RoyalBlue/101117348%09RoyalBlue/101109759%09RoyalBlue/101110015%09RoyalBlue/101123247%09red/101122126%09RoyalBlue/101107639%09RoyalBlue/101103190%09RoyalBlue/101118410%09RoyalBlue/780489%09RoyalBlue/101120709%09RoyalBlue/101107354%09RoyalBlue/101114336%09Royal…
oas04664	Fc epsilon RI signaling pathway	66	19	FCER1G, SYK, LYN, BTK, INPP5D, PLCG2, PIK3CD, PIK3CB, PIK3CA, RAC2, MAPK13, MAPK14, TNF, LCP2, VAV3, VAV1, KRAS, RAF1, ALOX5,	3.855	1.92634e-07	2.1389e-06	www.genome.jp/kegg-bin/show_pathway?map=oas04664&multi_query=443204%09RoyalBlue/101105303%09RoyalBlue/100302103%09RoyalBlue/101105725%09RoyalBlue/101112941%09RoyalBlue/101122126%09RoyalBlue/101117348%09RoyalBlue/101109759%09RoyalBlue/101110015%09RoyalBlue/101123247%09red/101107592%09RoyalBlue/101115047%09red/100194428%09RoyalBlue/100217411%09RoyalBlue/443540%09RoyalBlue/101105277%09RoyalBlue/1011…
oas05221	Acute myeloid leukemia	66	19	PIK3CD, PIK3CB, PIK3CA, IKBKB, IKBKG, NFKB1, EIF4EBP1, KRAS, BRAF, RAF1, PIM2, CSF1R, PML, RARA, BCL2A1, DUSP6, TCF7, LEF1, PPARD,	3.855	1.92634e-07	2.1389e-06	www.genome.jp/kegg-bin/show_pathway?map=oas05221&multi_query=101117348%09RoyalBlue/101109759%09RoyalBlue/101110015%09RoyalBlue/101123247%09red/780484%09RoyalBlue/101107332%09RoyalBlue/101108228%09RoyalBlue/101111426%09RoyalBlue/101114005%09RoyalBlue/101107438%09RoyalBlue/101103190%09RoyalBlue/101107167%09RoyalBlue/101109969%09RoyalBlue/101113340%09red/101111580%09RoyalBlue/101107973%09RoyalBlue/1…
oas05212	Pancreatic cancer	76	20	KRAS, PIK3CD, PIK3CB, PIK3CA, RAC2, NFKB1, IKBKB, IKBKG, BCL2L1, BRAF, RAF1, RALB, TGFA, STAT1, E2F2, E2F3, CDKN1A, GADD45A, GADD45G, GADD45B,	3.524	4.62777e-07	4.96714e-06	www.genome.jp/kegg-bin/show_pathway?map=oas05212&multi_query=101114005%09RoyalBlue/101117348%09RoyalBlue/101109759%09RoyalBlue/101110015%09RoyalBlue/101123247%09red/101107592%09RoyalBlue/101108228%09RoyalBlue/780484%09RoyalBlue/101107332%09RoyalBlue/443061%09RoyalBlue/101107438%09RoyalBlue/101103190%09RoyalBlue/101121767%09red/101113566%09RoyalBlue/101106508%09RoyalBlue/780479%09red/100307049%09R…
oas05200	Pathways in cancer	533	72	TCF7, LEF1, GNA13, CXCR4, PTGER2, ADCY7, PIK3CD, PIK3CB, PIK3CA, IKBKB, IKBKG, NFKBIA, NFKB1, BIRC3, XIAP, BCL2L1, TRAF1, LOC101103463, TRAF6, CDKN1B, CDKN1A, CRKL, CBL, PIM2, PRKCB, IL12B, IL2RA, IL2RG, IL4R, CSF2RB, IL6R, IL7R, IFNAR1, IFNAR2, IFNGR2, RASGRP2, JAK2, STAT1, STAT2, STAT4, STAT6, TGFA, FGF4, KRAS, BRAF, RAF1, FOS, MMP9, STK4, PLCG2, RALB, RAC2, PPARD, PML, RARA, CSF3R, CSF1R, E2F2…	1.809	5.02306e-07	5.2175e-06	www.genome.jp/kegg-bin/show_pathway?map=oas05200&multi_query=101112313%09red/101101980%09RoyalBlue/780521%09RoyalBlue/101123390%09red/101109745%09red/101122197%09red/101105757%09red/443346%09red/101118506%09red/101114118%09red/101111070%09red/101117003%09RoyalBlue/101117190%09red/101103800%09red/101121145%09red/443532%09RoyalBlue/101116393%09red/443013%09RoyalBlue/101102089%09red/101112667%09Roya…
oas05142	Chagas disease (American trypanosomiasis)	113	25	TLR4, TLR2, TLR6, MYD88, IRAK4, TRAF6, MAPK13, MAPK14, FOS, IKBKG, IKBKB, NFKBIA, NFKB1, TNF, IL12B, IL1B, IFNGR2, IL10, PIK3CD, PIK3CB, PIK3CA, FAS, CFLAR, CD3G,	2.962	6.58836e-07	6.54434e-06	www.genome.jp/kegg-bin/show_pathway?map=oas05142&multi_query=554263%09RoyalBlue/554262%09RoyalBlue/554257%09RoyalBlue/678682%09RoyalBlue/100216438%09RoyalBlue/101107132%09RoyalBlue/100194428%09RoyalBlue/100217411%09RoyalBlue/443218%09RoyalBlue/101107332%09RoyalBlue/780484%09RoyalBlue/780520%09RoyalBlue/101108228%09RoyalBlue/443540%09RoyalBlue/443472%09RoyalBlue/443418%09RoyalBlue/443539%09RoyalBl…
oas04630	Jak-STAT signaling pathway	184	34	IL10, IL12B, OSM, IL2RA, IL2RG, IL4R, IL6R, IL7R, IL10RA, IL10RB, IL21R, IL22RA2, IFNAR1, IFNAR2, IFNGR2, CSF2RB, CSF3R, JAK2, TYK2, STAT1, STAT2, STAT4, STAT6, MCL1, BCL2L1, CDKN1A, PTPN6, IRF9, CREBBP, EP300, RAF1, PIK3CD, PIK3CB, PIK3CA,	2.474	6.70694e-07	6.54434e-06	www.genome.jp/kegg-bin/show_pathway?map=oas04630&multi_query=443342%09RoyalBlue/443472%09RoyalBlue/101122466%09RoyalBlue/443435%09RoyalBlue/101103538%09RoyalBlue/101109063%09RoyalBlue/101103369%09RoyalBlue/101111126%09RoyalBlue/101120946%09RoyalBlue/105609264%09RoyalBlue/101108025%09red/100820753%09RoyalBlue/101121781%09RoyalBlue/101113174%09red/443126%09RoyalBlue/443363%09RoyalBlue/101122484%09R…
oas05220	Chronic myeloid leukemia	79	20	CRKL, CBL, PIK3CD, PIK3CB, PIK3CA, BCL2L1, IKBKB, IKBKG, NFKBIA, NFKB1, CDKN1B, KRAS, RAF1, BRAF, CDKN1A, E2F2, E2F3, GADD45A, GADD45G, GADD45B,	3.39	9.07984e-07	8.47458e-06	www.genome.jp/kegg-bin/show_pathway?map=oas05220&multi_query=101117537%09RoyalBlue/101115401%09RoyalBlue/101117348%09RoyalBlue/101109759%09RoyalBlue/101110015%09RoyalBlue/101123247%09red/443061%09RoyalBlue/780484%09RoyalBlue/101107332%09RoyalBlue/780520%09RoyalBlue/101108228%09RoyalBlue/100127219%09RoyalBlue/101114005%09RoyalBlue/101103190%09RoyalBlue/101107438%09RoyalBlue/100302083%09RoyalBlue/1…
oas05215	Prostate cancer	93	22	CDKN1B, E2F2, E2F3, MMP3, MMP9, IL1R2, TGFA, PIK3CD, PIK3CB, PIK3CA, CDKN1A, CREBBP, EP300, TCF7, LEF1, IKBKB, IKBKG, NFKBIA, NFKB1, KRAS, BRAF, RAF1,	3.168	9.2115e-07	8.47458e-06	www.genome.jp/kegg-bin/show_pathway?map=oas05215&multi_query=100127219%09RoyalBlue/101109811%09red/105606975%09RoyalBlue/101121809%09RoyalBlue/101118332%09red/101118895%09RoyalBlue/100192422%09RoyalBlue/101103308%09RoyalBlue/101117784%09red/101106508%09RoyalBlue/443318%09red/101106012%09red/101122783%09red/780479%09red/101117348%09RoyalBlue/101109759%09RoyalBlue/101110015%09RoyalBlue/101123247%09…
oas04650	Natural killer cell mediated cytotoxicity	141	28	PTPN6, ITGAL, ITGB2, PTK2B, VAV3, VAV1, RAC2, TNF, NCR3, FCER1G, SYK, LCP2, PLCG2, SH3BP2, PIK3CD, PIK3CB, PIK3CA, KRAS, BRAF, RAF1, HCST, PRKCB, SH2D1A, IFNGR2, IFNAR1, IFNAR2, TNFSF10, FAS,	2.659	1.47139e-06	1.31607e-05	www.genome.jp/kegg-bin/show_pathway?map=oas04650&multi_query=101108643%09RoyalBlue/641296%09RoyalBlue/494433%09RoyalBlue/101106906%09RoyalBlue/101120709%09RoyalBlue/101107354%09RoyalBlue/101107592%09RoyalBlue/443540%09RoyalBlue/101122313%09RoyalBlue/443204%09RoyalBlue/101105303%09RoyalBlue/101105277%09RoyalBlue/101122126%09RoyalBlue/101123467%09RoyalBlue/101117348%09RoyalBlue/101109759%09RoyalBlu…
oas05170	Human immunodeficiency virus 1 infection	218	37	CXCR4, CCR5, PIK3CD, PIK3CB, PIK3CA, PTK2B, CRKL, NFKB1, FOS, KRAS, RAF1, PLCG2, ITPR2, PRKCB, RAC2, TNF, TNFRSF1B, BCL2L1, TLR2, TLR4, MYD88, IRAK4, TRAF6, TAB2, IKBKB, IKBKG, NFKBIA, MAPK13, MAPK14, TBK1, LOC101103463, FAS, CD3G, TAP1, AP1S3,	2.273	1.88911e-06	1.64404e-05	www.genome.jp/kegg-bin/show_pathway?map=oas05170&multi_query=443532%09RoyalBlue/101117453%09RoyalBlue/101116393%09red/101117348%09RoyalBlue/101109759%09RoyalBlue/101110015%09RoyalBlue/101123247%09red/101120842%09red/101106906%09RoyalBlue/101117537%09RoyalBlue/101108228%09RoyalBlue/443218%09RoyalBlue/101114005%09RoyalBlue/101103190%09RoyalBlue/101122126%09RoyalBlue/101113317%09RoyalBlue/100037684%…
oas05223	Non-small cell lung cancer	64	17	E2F2, E2F3, KRAS, STK4, PIK3CD, PIK3CB, PIK3CA, FOXO3, TGFA, BRAF, RAF1, PLCG2, PRKCB, CDKN1A, GADD45A, GADD45G, GADD45B,	3.557	2.90574e-06	2.46223e-05	www.genome.jp/kegg-bin/show_pathway?map=oas05223&multi_query=100144756%09red/105606975%09RoyalBlue/101121809%09RoyalBlue/101114005%09RoyalBlue/101110437%09RoyalBlue/101117348%09RoyalBlue/101109759%09RoyalBlue/101110015%09RoyalBlue/101123247%09red/100913151%09RoyalBlue/101106508%09RoyalBlue/780479%09red/101107438%09RoyalBlue/101103190%09RoyalBlue/101122126%09RoyalBlue/101118410%09RoyalBlue/1003020…
oas05133	Pertussis	85	20	ITGB2, NLRP3, IL1B, C4BPA, LY96, TLR4, TIRAP, MYD88, IRAK4, TRAF6, NFKB1, MAPK13, MAPK14, FOS, IL12B, TNF, IL10, IRF1, IL1A,	3.151	3.12889e-06	2.58334e-05	www.genome.jp/kegg-bin/show_pathway?map=oas05133&multi_query=494433%09RoyalBlue/100037684%09red/494432%09red/101118388%09red/101107699%09RoyalBlue/443539%09RoyalBlue/101102126%09red/101123189%09red/101101871%09red/101107688%09red/101121454%09red/101119740%09RoyalBlue/101108235%09RoyalBlue/554263%09RoyalBlue/101118490%09RoyalBlue/678682%09RoyalBlue/100216438%09RoyalBlue/101107132%09RoyalBlue/10110…
oas04722	Neurotrophin signaling pathway	123	25	KRAS, RAF1, BRAF, RPS6KA1, CRKL, RAP1A, MAP3K3, MAPK13, MAPK14, PIK3CD, PIK3CB, PIK3CA, NFKBIA, NFKB1, FOXO3, PLCG2, PRKCD, MAP3K1, MAP3K5, TRAF6, IRAK2, IRAK3, IRAK4, IKBKB, PSEN1,	2.722	3.43342e-06	2.76391e-05	www.genome.jp/kegg-bin/show_pathway?map=oas04722&multi_query=101116015%09red/101114005%09RoyalBlue/101103190%09RoyalBlue/101107438%09RoyalBlue/101110124%09RoyalBlue/101117537%09RoyalBlue/101115080%09RoyalBlue/101122537%09RoyalBlue/100194428%09RoyalBlue/100217411%09RoyalBlue/101112165%09red/101123247%09red/101117348%09RoyalBlue/101109759%09RoyalBlue/101110015%09RoyalBlue/780520%09RoyalBlue/1011082…
oas05168	Herpes simplex infection	225	37	TRAF1, LOC101103463, FOS, IKBKB, IKBKG, NFKBIA, NFKB1, TLR2, MYD88, TRAF6, TAB2, DDX58, IFIH1, TBK1, TNF, IL1B, IL12B, EIF2AK2, OAS1, RNASEL, CFP, UBE2R2, PML, CREBBP, EP300, LOC101108696, LOC101109220, TAP1, IFNAR1, IFNAR2, TYK2, STAT1, STAT2, IRF9, IFNGR2, JAK2, FAS,	2.202	4.07527e-06	3.20058e-05	www.genome.jp/kegg-bin/show_pathway?map=oas05168&multi_query=101122077%09RoyalBlue/101103463%09RoyalBlue/443218%09RoyalBlue/780484%09RoyalBlue/101107332%09RoyalBlue/780520%09RoyalBlue/101108228%09RoyalBlue/554262%09RoyalBlue/678682%09RoyalBlue/101107132%09RoyalBlue/101122114%09RoyalBlue/101107257%09RoyalBlue/101106234%09RoyalBlue/101110830%09RoyalBlue/443540%09RoyalBlue/443539%09RoyalBlue/443472%…
oas05210	Colorectal cancer	88	20	TCF7, LEF1, KRAS, PIK3CD, PIK3CB, PIK3CA, BRAF, RAF1, FOS, RALB, RAC2, PMAIP1, BCL2L11, CDKN1A, GADD45A, GADD45G, GADD45B, TGFA, EREG, AREG,	3.043	5.52802e-06	4.23815e-05	www.genome.jp/kegg-bin/show_pathway?map=oas05210&multi_query=101101980%09RoyalBlue/780521%09RoyalBlue/101123390%09red/101114005%09RoyalBlue/101117348%09RoyalBlue/101109759%09RoyalBlue/101110015%09RoyalBlue/101123247%09red/101107438%09RoyalBlue/101103190%09RoyalBlue/443218%09RoyalBlue/101121767%09red/101113566%09RoyalBlue/101107592%09RoyalBlue/554323%09red/443169%09red/101102359%09RoyalBlue/100505…
oas01001	Protein kinases BR	529	68	PRKCB, PRKCD, PKN1, SGK1, SGK3, RPS6KA1, STK38L, MAST3, ADRBK1, GRK6, HUNK, SIK1, SNRK, STK17B, STK17A, MKNK1, PIM2, TRIB1, STK40, CDK17, MAPK13, MAPK14, CLK1, CLK4, HIPK2, MAP4K2, OXSR1, STK4, STK26, TAOK3, MAP3K1, MAP3K2, MAP3K3, MAP3K5, MAP3K8, MAP3K14, IRAK2, IRAK3, IRAK4, TESK2, LRRK2, BRAF, RAF1, CAMKK1, IKBKB, IKBKG, TBK1, NEK6, EIF2AK2, PLK3, PDK4, SMG1, ACVR1B, CSF1R, ABL2, CSK, PTK2B, F…	1.721	6.10426e-06	4.51733e-05	www.genome.jp/kegg-bin/show_pathway?map=oas01001&multi_query=443010%09red/101118410%09RoyalBlue/101107639%09RoyalBlue/101118101%09RoyalBlue/100216431%09red/101106860%09red/101107709%09RoyalBlue/101122444%09RoyalBlue/101110124%09RoyalBlue/101111789%09RoyalBlue/101111802%09RoyalBlue/101122306%09red/101119067%09red/101103800%09red/101114291%09red/101107309%09red/101108265%09RoyalBlue/101107019%09Roy…
oas05222	Small cell lung cancer	96	21	CDKN1A, GADD45A, GADD45G, GADD45B, MAX, CDKN1B, E2F2, E2F3, PIK3CD, PIK3CB, PIK3CA, IKBKB, IKBKG, NFKBIA, NFKB1, BIRC3, XIAP, BCL2L1, TRAF1, LOC101103463, TRAF6,	2.929	6.17274e-06	4.51733e-05	www.genome.jp/kegg-bin/show_pathway?map=oas05222&multi_query=100302083%09RoyalBlue/101115240%09RoyalBlue/100885762%09RoyalBlue/101120573%09RoyalBlue/101120670%09RoyalBlue/100144756%09red/101113974%09red/101109483%09red/100127219%09RoyalBlue/101109811%09red/105606975%09RoyalBlue/101121809%09RoyalBlue/101115552%09red/101107969%09red/101105743%09red/101105588%09red/101119848%09red/101113656%09red/10…
oas05163	Human cytomegalovirus infection	230	37	PIK3CD, PIK3CB, PIK3CA, EIF4EBP1, IKBKB, IKBKG, NFKB1, KRAS, RAF1, RAC2, TBK1, TNF, LOC101103463, IL1B, NFKBIA, ITPR2, ADCY7, GNA13, PTGER2, IL6R, MAPK13, MAPK14, CXCR4, PRKCB, PTK2B, CRKL, IL10RA, IL10RB, CXCR2, CCR3, CCR5, TAP1, CDKN1A, E2F2, E2F3, FAS,	2.154	6.87506e-06	4.91949e-05	www.genome.jp/kegg-bin/show_pathway?map=oas05163&multi_query=101106012%09red/101117348%09RoyalBlue/101109759%09RoyalBlue/101110015%09RoyalBlue/101123247%09red/101111426%09RoyalBlue/780484%09RoyalBlue/101107332%09RoyalBlue/101108228%09RoyalBlue/780479%09red/101114005%09RoyalBlue/101103190%09RoyalBlue/100423047%09red/101107592%09RoyalBlue/101110830%09RoyalBlue/443540%09RoyalBlue/101103463%09RoyalBl…
oas04657	IL-17 signaling pathway	91	20	TRAF6, NFKB1, FOS, TNFAIP3, TBK1, TAB2, IKBKG, IKBKB, NFKBIA, MAPK13, MAPK14, USP25, LOC101103463, TNF, S100A8, S100A9, MMP3, MMP9, IL1B,	2.943	9.48205e-06	6.63743e-05	www.genome.jp/kegg-bin/show_pathway?map=oas04657&multi_query=101107132%09RoyalBlue/101108228%09RoyalBlue/443218%09RoyalBlue/101113156%09RoyalBlue/101110830%09RoyalBlue/101122114%09RoyalBlue/101107332%09RoyalBlue/780484%09RoyalBlue/780520%09RoyalBlue/100194428%09RoyalBlue/100217411%09RoyalBlue/101116878%09RoyalBlue/101103463%09RoyalBlue/443418%09RoyalBlue/443540%09RoyalBlue/101104026%09RoyalBlue/1…
oas04131	Membrane trafficking BR	1380	144	PLCG2, PIP5K1C, LRRK2, LYN, FGR, HCK, STK26, RAB8B, RAB3IP, STXBP5, TBC1D10B, MICAL1, RHOF, EXOC6, RALB, RBSN, PLEK, STEAP4, STX11, STX6, STXBP2, UNC13D, DNM2, PICALM, ITSN2, HSPA1A, HSPA6, NUMB, ARRB2, ARRB1, SYNJ1, CBL, TRAF6, SMURF1, HIP1R, HCLS1, ARHGAP26, FCAR, FCGR2B, ITGB2, COMP, TLR2, TLR4, TLR6, CLEC7A, MARCO, OLR1, NCF1, NCF2, NCF4, MYO1F, MYO1G, KRAS, BIN2, PACSIN2, FES, INPP5D, PIK3CD…	1.397	1.23901e-05	8.48857e-05	www.genome.jp/kegg-bin/show_pathway?map=oas04131&multi_query=101103681%09red/101106837%09red/101106864%09red/101105703%09red/101122126%09RoyalBlue/101118551%09red/100190973%09red/101115537%09RoyalBlue/101111447%09RoyalBlue/101104362%09red/100302103%09RoyalBlue/101107075%09RoyalBlue/101113167%09RoyalBlue/101102544%09red/101120307%09RoyalBlue/101104472%09red/101111969%09RoyalBlue/101123284%09RoyalB…
oas04659	Th17 cell differentiation	116	23	IL1B, IL1RAP, MAPK13, MAPK14, IL21R, IL2RG, IL6R, JAK2, TYK2, LOC101108696, LOC101109220, CD3G, IKBKB, IKBKG, NFKBIA, NFKB1, FOS, IL4R, STAT6, IFNGR2, STAT1, IL2RA, RARA,	2.655	1.28759e-05	8.63757e-05	www.genome.jp/kegg-bin/show_pathway?map=oas04659&multi_query=443539%09RoyalBlue/101108354%09RoyalBlue/100194428%09RoyalBlue/100217411%09RoyalBlue/443169%09red/100820753%09RoyalBlue/101103538%09RoyalBlue/101103369%09RoyalBlue/101113174%09red/101113909%09RoyalBlue/101117248%09RoyalBlue/101108696%09RoyalBlue/101109220%09RoyalBlue/443398%09RoyalBlue/101115429%09red/780484%09RoyalBlue/101107332%09Roya…
oas04611	Platelet activation	126	24	GNA13, P2RX1, ITPR2, P2RY1, RASGRP2, RAP1A, APBB1IP, FERMT3, P2RY12, ADCY7, PIK3CG, PIK3R5, VASP, SYK, FCER1G, LYN, PIK3CD, PIK3CB, PIK3CA, LCP2, PLCG2, BTK, MAPK13, MAPK14,	2.551	1.70743e-05	0.000112203	www.genome.jp/kegg-bin/show_pathway?map=oas04611&multi_query=101105757%09red/101117003%09RoyalBlue/101117190%09red/101103800%09red/101101902%09RoyalBlue/101113317%09RoyalBlue/101114407%09RoyalBlue/101106864%09red/101104023%09RoyalBlue/101115080%09RoyalBlue/101110258%09RoyalBlue/100423047%09red/101115330%09RoyalBlue/101117897%09RoyalBlue/101116393%09red/101102089%09red/101112667%09RoyalBlue/101102…
oas04658	Th1 and Th2 cell differentiation	105	21	NFKB1, IFNGR2, JAK2, STAT1, IL12B, TYK2, STAT4, LOC101108696, LOC101109220, CD3G, IKBKB, IKBKG, NFKBIA, FOS, MAPK13, MAPK14, IL2RA, IL2RG, IL4R, STAT6, NOTCH2,	2.678	2.64639e-05	0.000170427	www.genome.jp/kegg-bin/show_pathway?map=oas04658&multi_query=101108228%09RoyalBlue/101122484%09RoyalBlue/101113909%09RoyalBlue/100307049%09RoyalBlue/443472%09RoyalBlue/101117248%09RoyalBlue/101117562%09RoyalBlue/101108696%09RoyalBlue/101109220%09RoyalBlue/443398%09RoyalBlue/101115429%09red/780484%09RoyalBlue/101107332%09RoyalBlue/780520%09RoyalBlue/443218%09RoyalBlue/100194428%09RoyalBlue/1002174…
oas05202	Transcriptional misregulation in cancer	181	30	CSF1R, NCOR1, PML, RARA, BCL2A1, DUSP6, DOT1L, KLF3, JMJD1C, CDKN1B, HHEX, REL, TRAF1, BCL2L1, CD86, BCL6, ITGB7, TFE3, CDKN1A, MMP3, MMP9, IL1R2, MAX, NR4A3, DDIT3, NFKB1, GADD45A, GADD45G, GADD45B,	2.219	2.79845e-05	0.000176686	www.genome.jp/kegg-bin/show_pathway?map=oas05202&multi_query=101109969%09RoyalBlue/101113340%09red/101117774%09RoyalBlue/101119486%09red/101111580%09RoyalBlue/101107973%09RoyalBlue/101114560%09RoyalBlue/101110315%09RoyalBlue/101108880%09red/101121261%09RoyalBlue/101115489%09red/443229%09red/101111966%09RoyalBlue/101123089%09RoyalBlue/100127219%09RoyalBlue/101109265%09red/101112041%09red/100381248…
oas04144	Endocytosis	265	39	PIP5K1C, DNM2, ZFYVE16, PML, CBL, TRAF6, SMURF1, CCR5, CXCR1, CXCR2, CXCR4, ADRBK1, GRK6, ARRB2, ARRB1, WAS, WIPF1, HSPA1A, HSPA6, LOC101119385, VPS26A, VPS37B, VPS4B, IL2RA, IL2RG, RBSN, EHD1, RAB31, RAB11FIP1, SMAP2, GIT2, ACAP2, ARAP1, ARAP2, ARAP3, AGAP2, PSD4, CYTH1, CYTH4,	1.971	3.26637e-05	0.000202264	www.genome.jp/kegg-bin/show_pathway?map=oas04144&multi_query=101115537%09RoyalBlue/101115027%09RoyalBlue/101122460%09red/101103177%09red/101120662%09RoyalBlue/101111580%09RoyalBlue/443169%09red/780479%09red/101106012%09red/101115401%09RoyalBlue/101114404%09red/101111833%09red/101107132%09RoyalBlue/101103370%09RoyalBlue/101104604%09red/101117453%09RoyalBlue/101108811%09RoyalBlue/101110214%09RoyalB…
oas04622	RIG-I-like receptor signaling pathway	84	18	DDX58, IFIH1, TANK, IKBKG, TBK1, IKBKB, NFKBIA, NFKB1, LOC101103463, TRAF6, MAP3K1, MAPK13, MAPK14, TNF, IL12B, CYLD, ISG15,	2.869	3.76289e-05	0.000228613	www.genome.jp/kegg-bin/show_pathway?map=oas04622&multi_query=101107257%09RoyalBlue/101106234%09RoyalBlue/101108632%09RoyalBlue/101107332%09RoyalBlue/101110830%09RoyalBlue/780484%09RoyalBlue/780520%09RoyalBlue/101108228%09RoyalBlue/101103463%09RoyalBlue/101107132%09RoyalBlue/101112260%09RoyalBlue/100194428%09RoyalBlue/100217411%09RoyalBlue/443418%09RoyalBlue/443540%09RoyalBlue/443472%09RoyalBlue/1…
oas04217	Necroptosis	173	28	TNF, LOC101103463, BIRC3, XIAP, CYLD, CFLAR, PYGM, NLRP3, IL1B, VPS4B, IL1A, TNFSF10, FAS, IFNAR1, IFNAR2, IFNGR2, JAK2, TYK2, STAT1, STAT2, STAT4, STAT6, IRF9, EIF2AK2, TLR4, ZBP1, SQSTM1, TNFAIP3,	2.167	7.89797e-05	0.000470953	www.genome.jp/kegg-bin/show_pathway?map=oas04217&multi_query=443540%09RoyalBlue/101103463%09RoyalBlue/101120189%09RoyalBlue/101116381%09RoyalBlue/101113429%09RoyalBlue/101106914%09RoyalBlue/442998%09RoyalBlue/101107699%09RoyalBlue/443539%09RoyalBlue/101103111%09RoyalBlue/443404%09RoyalBlue/101116705%09red/101114153%09RoyalBlue/100144426%09RoyalBlue/443126%09RoyalBlue/443363%09RoyalBlue/101122484%…
oas04151	PI3K-Akt signaling pathway	372	48	TGFA, EREG, AREG, FGF4, CSF1R, KRAS, RAF1, TLR2, TLR4, SYK, PIK3AP1, OSM, IL2RA, IL2RG, IL6R, IL4R, IL7R, IFNAR1, IFNAR2, CSF3R, JAK2, CHAD, COMP, IBSP, ITGA4, ITGB7, PIK3CD, PIK3CB, PIK3CA, PIK3CG, PIK3R5, DDIT4, EIF4EBP1, PKN1, SGK1, SGK3, PPP2R5A, GYS1, CDKN1A, CDKN1B, FOXO3, BCL2L11, BCL2L1, MCL1, IKBKG, IKBKB, NFKB1,	1.728	0.000130601	0.000764608	www.genome.jp/kegg-bin/show_pathway?map=oas04151&multi_query=101106508%09RoyalBlue/101103724%09RoyalBlue/443427%09RoyalBlue/101116004%09RoyalBlue/443095%09red/100642180%09red/443318%09red/101117784%09red/443371%09red/101105629%09red/497271%09red/497273%09red/101105624%09red/101115792%09red/780479%09red/101116015%09red/101106012%09red/101122783%09red/101109969%09RoyalBlue/101117247%09red/443087%09…
oas05211	Renal cell carcinoma	69	15	EGLN3, CREBBP, EP300, TGFA, PIK3CD, PIK3CB, PIK3CA, CRKL, RAP1A, KRAS, BRAF, RAF1, TFE3, CDKN1A, FLCN,	2.911	0.000138417	0.000795897	www.genome.jp/kegg-bin/show_pathway?map=oas05211&multi_query=443286%09red/101117367%09RoyalBlue/101123600%09RoyalBlue/101110136%09RoyalBlue/554323%09red/101106508%09RoyalBlue/443076%09red/101112165%09red/101117348%09RoyalBlue/101109759%09RoyalBlue/101110015%09RoyalBlue/101123247%09red/101117537%09RoyalBlue/101115080%09RoyalBlue/101114005%09RoyalBlue/101107438%09RoyalBlue/101103190%09RoyalBlue/101…
oas04066	HIF-1 signaling pathway	101	19	IL6R, TLR4, IFNGR2, NFKB1, MKNK1, PIK3CD, PIK3CB, PIK3CA, EIF4EBP1, EGLN3, CREBBP, EP300, PLCG2, PRKCB, HKDC1, HK3, PFKFB3, CDKN1A, CDKN1B,	2.519	0.0001495	0.000839526	www.genome.jp/kegg-bin/show_pathway?map=oas04066&multi_query=101103369%09RoyalBlue/554263%09RoyalBlue/101122484%09RoyalBlue/101108228%09RoyalBlue/443318%09red/780479%09red/101104102%09RoyalBlue/101117348%09RoyalBlue/101109759%09RoyalBlue/101110015%09RoyalBlue/101123247%09red/101111426%09RoyalBlue/101117367%09RoyalBlue/101123600%09RoyalBlue/101110136%09RoyalBlue/101122126%09RoyalBlue/101118410%09R…
oas04012	ErbB signaling pathway	85	17	TGFA, AREG, PLCG2, PRKCB, CBL, CRKL, ABL2, EREG, KRAS, BRAF, RAF1, PIK3CD, PIK3CB, PIK3CA, EIF4EBP1, CDKN1B, CDKN1A,	2.678	0.000151736	0.000839526	www.genome.jp/kegg-bin/show_pathway?map=oas04012&multi_query=101106508%09RoyalBlue/443427%09RoyalBlue/780479%09red/101122126%09RoyalBlue/101118410%09RoyalBlue/101115401%09RoyalBlue/101114404%09red/101120842%09red/101117537%09RoyalBlue/101121110%09RoyalBlue/101110391%09red/101103724%09RoyalBlue/678677%09red/101114005%09RoyalBlue/101107438%09RoyalBlue/101103190%09RoyalBlue/101112165%09red/101117348…
oas04060	Cytokine-cytokine receptor interaction	304	41	IL12B, CLCF1, OSM, IL10, IL1A, IL1B, IL1RN, TNF, TNFSF10, TNFSF8, TNFSF13B, CCR7, CCR5, CCR3, CXCR1, CXCR2, CXCR4, XCR1, IL2RA, IL2RG, IL4R, IL7R, IL21R, CSF2RB, CSF3R, IL6R, IL10RA, IL10RB, IFNAR1, IFNAR2, IFNGR2, IL1RAP, IL1R2, IL18R1, IL18RAP, CSF1R, TNFRSF1B, FAS, CD27, ACVR1B,	1.806	0.000153826	0.000839526	www.genome.jp/kegg-bin/show_pathway?map=oas04060&multi_query=101119957%09red/443418%09RoyalBlue/101108489%09red/101108750%09red/101121145%09red/443472%09RoyalBlue/101108788%09RoyalBlue/101122466%09RoyalBlue/443342%09RoyalBlue/443404%09RoyalBlue/443539%09RoyalBlue/780505%09RoyalBlue/101105996%09red/101116705%09red/443540%09RoyalBlue/101114153%09RoyalBlue/101102699%09RoyalBlue/780517%09RoyalBlue/55…
oas05214	Glioma	70	15	TGFA, PLCG2, PRKCB, KRAS, BRAF, RAF1, PIK3CD, PIK3CB, PIK3CA, CDKN1A, E2F2, E2F3, GADD45A, GADD45G, GADD45B,	2.869	0.000164213	0.000881274	www.genome.jp/kegg-bin/show_pathway?map=oas05214&multi_query=101106508%09RoyalBlue/780479%09red/101106012%09red/101122783%09red/443318%09red/101122126%09RoyalBlue/100037684%09red/101118410%09RoyalBlue/101114005%09RoyalBlue/101107438%09RoyalBlue/101103190%09RoyalBlue/101117348%09RoyalBlue/101109759%09RoyalBlue/101110015%09RoyalBlue/101123247%09red/100302083%09RoyalBlue/100144756%09red/105606975%09…
oas05213	Endometrial cancer	58	13	PIK3CD, PIK3CB, PIK3CA, FOXO3, KRAS, BRAF, RAF1, TCF7, LEF1, CDKN1A, GADD45A, GADD45G, GADD45B,	3.001	0.000276529	0.00145971	www.genome.jp/kegg-bin/show_pathway?map=oas05213&multi_query=780479%09red/101117348%09RoyalBlue/101109759%09RoyalBlue/101110015%09RoyalBlue/101123247%09red/100913157%09red/100913151%09RoyalBlue/101114005%09RoyalBlue/101107438%09RoyalBlue/101103190%09RoyalBlue/101112313%09red/101101980%09RoyalBlue/780521%09RoyalBlue/100302083%09RoyalBlue/101115240%09RoyalBlue/100885762%09RoyalBlue/101120573%09Roya…
oas04015	Rap1 signaling pathway	207	30	RAP1A, DOCK4, P2RY1, ADCY7, RASGRP2, FGF4, CSF1R, CRKL, RAPGEF6, FYB, LCP2, PRKCB, SIPA1, RALB, RAC2, APBB1IP, VASP, ARAP3, TIAM1, RGS14, ITGAL, ITGB2, BRAF, RAF1, MAPK13, MAPK14, PIK3CD, PIK3CB, PIK3CA, KRAS,	1.941	0.000337438	0.0017525	www.genome.jp/kegg-bin/show_pathway?map=oas04015&multi_query=101115080%09RoyalBlue/101108303%09red/101113058%09RoyalBlue/100037684%09red/101105757%09red/101114407%09RoyalBlue/443346%09red/101118506%09red/101102089%09red/101112667%09RoyalBlue/101106864%09red/101101969%09red/101104023%09RoyalBlue/101116004%09RoyalBlue/443095%09red/100642180%09red/443318%09red/101117784%09red/443371%09red/101105629%…
oas04933	AGE-RAGE signaling pathway in diabetic complications	109	19	CDKN1B, PLCG2, PRKCB, PRKCD, IL1A, IL1B, TNF, THBD, MAPK13, MAPK14, NFKB1, DIAPH1, KRAS, PIK3CD, PIK3CB, PIK3CA, JAK2, STAT1,	2.334	0.000415385	0.0020956	www.genome.jp/kegg-bin/show_pathway?map=oas04933&multi_query=554323%09red/443169%09red/100127219%09RoyalBlue/443512%09red/443483%09red/100101231%09red/101115552%09red/100034665%09red/101106864%09red/101122126%09RoyalBlue/101105703%09red/101118410%09RoyalBlue/101107639%09RoyalBlue/101105629%09red/443115%09red/443404%09RoyalBlue/443539%09RoyalBlue/443418%09RoyalBlue/443540%09RoyalBlue/101118918%09r…
oas05134	Legionellosis	68	14	ITGB2, NFKBIA, NFKB1, HSPA1A, HSPA6, NAIP, IL1B, TLR5, TLR2, TLR4, MYD88, TNF, IL12B,	2.757	0.000416516	0.0020956	www.genome.jp/kegg-bin/show_pathway?map=oas05134&multi_query=494433%09RoyalBlue/780520%09RoyalBlue/101108228%09RoyalBlue/100913152%09RoyalBlue/101107064%09RoyalBlue/101110450%09RoyalBlue/443539%09RoyalBlue/554256%09RoyalBlue/554262%09RoyalBlue/554263%09RoyalBlue/678682%09RoyalBlue/443540%09RoyalBlue/443472%09RoyalBlue/443418%09RoyalBlue/
oas05323	Rheumatoid arthritis	103	18	CD80, CD86, LOC101108696, LOC101109220, ITGAL, ITGB2, TNFSF13B, TNF, IL1A, IL1B, TLR2, TLR4, FOS, ATP6V1A, TCIRG1, ATP6V0B,	2.34	0.000565387	0.00280084	www.genome.jp/kegg-bin/show_pathway?map=oas05323&multi_query=554317%09RoyalBlue/554318%09RoyalBlue/101108696%09RoyalBlue/101109220%09RoyalBlue/641296%09RoyalBlue/494433%09RoyalBlue/780517%09RoyalBlue/443540%09RoyalBlue/443404%09RoyalBlue/443539%09RoyalBlue/554262%09RoyalBlue/554263%09RoyalBlue/443218%09RoyalBlue/554323%09red/101102025%09RoyalBlue/101113184%09RoyalBlue/101114221%09RoyalBlue/101118…
oas04071	Sphingolipid signaling pathway	122	20	MMP3, CERS6, SGMS1, TNF, ASAH2, LOC101103463, MAP3K5, MAPK13, MAPK14, PPP2R5A, FCER1G, PIK3CD, PIK3CB, PIK3CA, KRAS, RAF1, RAC2, PRKCB, S1PR4, GNA13, NFKB1,	2.195	0.000673837	0.00327485	www.genome.jp/kegg-bin/show_pathway?map=oas04071&multi_query=101122252%09RoyalBlue/101118575%09RoyalBlue/443540%09RoyalBlue/101121732%09RoyalBlue/101103463%09RoyalBlue/101121018%09RoyalBlue/100194428%09RoyalBlue/100217411%09RoyalBlue/101114233%09red/101117264%09RoyalBlue/443204%09RoyalBlue/101117348%09RoyalBlue/101109759%09RoyalBlue/101110015%09RoyalBlue/101123247%09red/101116393%09red/101106864%…
oas01522	Endocrine resistance	96	17	FOS, NCOR1, MMP9, ADCY7, KRAS, BRAF, RAF1, PIK3CD, PIK3CB, PIK3CA, MAPK13, MAPK14, NOTCH2, E2F2, E2F3, CDKN1A, CDKN1B,	2.371	0.000681413	0.00327485	www.genome.jp/kegg-bin/show_pathway?map=oas01522&multi_query=443218%09RoyalBlue/101117774%09RoyalBlue/443115%09red/100192422%09RoyalBlue/101102089%09red/101112667%09RoyalBlue/780479%09red/443318%09red/101114005%09RoyalBlue/101107438%09RoyalBlue/101103190%09RoyalBlue/101117348%09RoyalBlue/101109759%09RoyalBlue/101110015%09RoyalBlue/101123247%09red/101120842%09red/100194428%09RoyalBlue/100217411%09…
oas01521	EGFR tyrosine kinase inhibitor resistance	81	15	TGFA, IL6R, JAK2, PIK3CD, PIK3CB, PIK3CA, EIF4EBP1, FOXO3, BCL2L11, PLCG2, PRKCB, KRAS, BRAF, RAF1, BCL2L1,	2.48	0.000857356	0.00405983	www.genome.jp/kegg-bin/show_pathway?map=oas01521&multi_query=101106508%09RoyalBlue/780479%09red/678677%09red/443076%09red/443318%09red/443087%09red/101117784%09red/101106012%09red/101122783%09red/101103369%09RoyalBlue/101113909%09RoyalBlue/101112165%09red/101117348%09RoyalBlue/101109759%09RoyalBlue/101110015%09RoyalBlue/101123247%09red/101111426%09RoyalBlue/100913151%09RoyalBlue/100505402%09Royal…
oas04672	Intestinal immune network for IgA production	58	12	CD80, CD86, LOC101108696, LOC101109220, IL10, TNFSF13B, ICOS, ICOSLG, ITGA4, ITGB7, CXCR4, MAP3K14,	2.77	0.00101003	0.00471346	www.genome.jp/kegg-bin/show_pathway?map=oas04672&multi_query=554317%09RoyalBlue/554318%09RoyalBlue/101108696%09RoyalBlue/101109220%09RoyalBlue/443342%09RoyalBlue/780517%09RoyalBlue/101113567%09RoyalBlue/101102203%09RoyalBlue/443499%09RoyalBlue/101109956%09RoyalBlue/101121145%09red/443532%09RoyalBlue/101118799%09RoyalBlue/
oas05418	Fluid shear stress and atherosclerosis	146	22	KEAP1, SQSTM1, THBD, PIK3CD, PIK3CB, PIK3CA, ARHGEF2, IL1R2, IKBKG, IKBKB, NFKB1, MAP3K5, MAPK13, MAPK14, FOS, MMP9, TNF, IL1A, IL1B, NCF1, NCF2, RAC2,	2.018	0.00119526	0.00549821	www.genome.jp/kegg-bin/show_pathway?map=oas05418&multi_query=100126571%09red/100037684%09red/101106837%09red/101108398%09red/101113845%09RoyalBlue/100037663%09red/101115574%09red/100135450%09RoyalBlue/443439%09red/101103256%09RoyalBlue/101118332%09red/101107462%09red/443087%09red/101117348%09RoyalBlue/101109759%09RoyalBlue/101110015%09RoyalBlue/101123247%09red/100423047%09red/101120842%09red/1011…
oas00562	Inositol phosphate metabolism	77	14	MTMR3, SACM1L, PIP5K1C, SYNJ1, PIK3CD, PIK3CB, PIK3CA, PIK3CG, INPP5D, FIG4, PIP4K2C, PLCG2, INPP5K, IPMK,	2.435	0.00151653	0.00687777	www.genome.jp/kegg-bin/show_pathway?map=oas00562&multi_query=101109302%09RoyalBlue/101118997%09RoyalBlue/101115537%09RoyalBlue/101119794%09red/101101853%09RoyalBlue/101117348%09RoyalBlue/101109759%09RoyalBlue/101110015%09RoyalBlue/101102896%09RoyalBlue/101112941%09RoyalBlue/101113245%09RoyalBlue/101119125%09RoyalBlue/101106864%09red/101105703%09red/101122126%09RoyalBlue/101110908%09red/101115806%…
oas05166	Human T-cell leukemia virus 1 infection	247	32	ITGAL, ITGB2, KRAS, IL2RG, CDKN1A, E2F2, E2F3, PIK3CD, PIK3CB, PIK3CA, TNF, MAP3K1, IL1R2, CD3G, MAP3K3, IKBKB, IKBKG, NFKBIA, NFKB1, MAP3K14, ZFP36, IL2RA, BCL2L1, XIAP, ADCY7, LOC101108696, LOC101109220, ETS2, FOS, EGR2, CREBBP, EP300,	1.735	0.00154682	0.00691772	www.genome.jp/kegg-bin/show_pathway?map=oas05166&multi_query=101123225%09red/641296%09RoyalBlue/494433%09RoyalBlue/101114005%09RoyalBlue/101115429%09red/101103538%09RoyalBlue/101109094%09red/101108313%09red/101110548%09red/101116829%09red/101115712%09red/100144756%09red/100302083%09RoyalBlue/100144758%09red/101109811%09red/105606975%09RoyalBlue/101121809%09RoyalBlue/101111403%09red/101123247%09re…
oas05218	Melanoma	71	13	FGF4, KRAS, BRAF, RAF1, PIK3CD, PIK3CB, PIK3CA, CDKN1A, E2F2, E2F3, GADD45A, GADD45G, GADD45B,	2.452	0.00206652	0.00911531	www.genome.jp/kegg-bin/show_pathway?map=oas05218&multi_query=101116004%09RoyalBlue/443095%09red/100642180%09red/443318%09red/101117784%09red/443076%09red/101106012%09red/101122783%09red/780479%09red/101114005%09RoyalBlue/101107438%09RoyalBlue/101103190%09RoyalBlue/100144756%09red/101117348%09RoyalBlue/101109759%09RoyalBlue/101110015%09RoyalBlue/101123247%09red/100302083%09RoyalBlue/105606975%09Ro…
oas04640	Hematopoietic cell lineage	116	18	IL1A, IL1B, TNF, LOC101108696, LOC101109220, CD44, IL2RA, IL7R, CD3G, CD24, CD37, IL4R, IL6R, CSF1R, IL1R2, CSF3R, CD55, ITGA4,	2.078	0.00231578	0.0100768	www.genome.jp/kegg-bin/show_pathway?map=oas04640&multi_query=443371%09red/443404%09RoyalBlue/443539%09RoyalBlue/443540%09RoyalBlue/101105675%09red/101108696%09RoyalBlue/101109220%09RoyalBlue/101113884%09RoyalBlue/443435%09RoyalBlue/101111126%09RoyalBlue/101110634%09red/100144424%09red/443398%09RoyalBlue/101119731%09RoyalBlue/101110864%09RoyalBlue/101109063%09RoyalBlue/101103369%09RoyalBlue/101109…
oas05144	Malaria	56	11	CD81, MYD88, TLR2, TLR4, IL10, IL1B, TNF, COMP, ITGAL, ITGB2,	2.63	0.00251074	0.0107794	www.genome.jp/kegg-bin/show_pathway?map=oas05144&multi_query=101106837%09red/101108398%09red/100147790%09RoyalBlue/443076%09red/100885767%09red/678682%09RoyalBlue/554262%09RoyalBlue/554263%09RoyalBlue/443342%09RoyalBlue/554323%09red/443418%09RoyalBlue/443539%09RoyalBlue/443540%09RoyalBlue/101116784%09red/101115211%09red/101107864%09RoyalBlue/101116840%09red/641296%09RoyalBlue/494433%09RoyalBlue/
oas04810	Regulation of actin cytoskeleton	215	28	CXCR4, FGF4, ITGA4, ITGAL, ITGAX, ITGB2, ITGB7, GNA13, FGD3, CRKL, KRAS, PIK3CD, PIK3CB, PIK3CA, VAV3, VAV1, TIAM1, BRAF, RAF1, RAC2, DIAPH1, PIP5K1C, PIP4K2C, WAS, CYFIP2, NCKAP1L, SSH2,	1.744	0.00273612	0.0115925	www.genome.jp/kegg-bin/show_pathway?map=oas04810&multi_query=443346%09red/101118506%09red/101121145%09red/443532%09RoyalBlue/101105757%09red/101116004%09RoyalBlue/443095%09red/100642180%09red/101117784%09red/780479%09red/101106012%09red/101122783%09red/101119848%09red/443499%09RoyalBlue/101113656%09red/101105162%09red/641296%09RoyalBlue/101106739%09RoyalBlue/494433%09RoyalBlue/100423047%09red/101…
oas04072	Phospholipase D signaling pathway	147	21	KRAS, RALB, PIK3CD, PIK3CB, PIK3CA, PLCG2, FCER1G, SYK, RAF1, PIP5K1C, CXCR1, CXCR2, PTK2B, GNA13, PIK3CG, PIK3R5, CYTH1, CYTH4, ADCY7, DNM2,	1.913	0.00297702	0.0124494	www.genome.jp/kegg-bin/show_pathway?map=oas04072&multi_query=101117784%09red/443371%09red/780479%09red/101106012%09red/101122783%09red/101112165%09red/101114005%09RoyalBlue/101107545%09red/101118556%09red/101121767%09red/101113566%09RoyalBlue/101117348%09RoyalBlue/101109759%09RoyalBlue/101110015%09RoyalBlue/101123247%09red/101122126%09RoyalBlue/443204%09RoyalBlue/101105303%09RoyalBlue/101103190%0…
oas04070	Phosphatidylinositol signaling system	101	16	SACM1L, PIP5K1C, SYNJ1, PIK3CD, PIK3CB, PIK3CA, INPP5D, MTMR3, PIP4K2C, PLCG2, IPMK, INPP5K, IP6K1, CDS2, ITPR2, PRKCB,	2.121	0.00320125	0.0132154	www.genome.jp/kegg-bin/show_pathway?map=oas04070&multi_query=101118997%09RoyalBlue/101115537%09RoyalBlue/101119794%09red/101101853%09RoyalBlue/101117348%09RoyalBlue/101109759%09RoyalBlue/101110015%09RoyalBlue/101123247%09red/101112941%09RoyalBlue/101109302%09RoyalBlue/101119125%09RoyalBlue/101106864%09red/101105703%09red/101122126%09RoyalBlue/101120714%09RoyalBlue/101115806%09RoyalBlue/101102341%…
oas04931	Insulin resistance	111	17	RPS6KA1, PPP1R3D, PPP1R3B, PIK3CD, PIK3CB, PIK3CA, PRKCB, GYS1, TNF, IKBKB, NFKBIA, NFKB1, PRKCD, PYGM, MLXIP, CPT1A, MGEA5,	2.051	0.00347651	0.0141701	www.genome.jp/kegg-bin/show_pathway?map=oas04931&multi_query=101110124%09RoyalBlue/101113779%09RoyalBlue/101123512%09red/101102871%09RoyalBlue/101117348%09RoyalBlue/101109759%09RoyalBlue/101110015%09RoyalBlue/101123247%09red/101118410%09RoyalBlue/101108772%09RoyalBlue/443540%09RoyalBlue/780484%09RoyalBlue/780520%09RoyalBlue/101108228%09RoyalBlue/101113114%09red/101107639%09RoyalBlue/442998%09Roya…
oas05340	Primary immunodeficiency	35	8	IL7R, IL2RG, PTPRC, TAP1, CD79A, BTK, IKBKG, ICOS,	3.061	0.00359636	0.0144753	www.genome.jp/kegg-bin/show_pathway?map=oas05340&multi_query=101111126%09RoyalBlue/101103538%09RoyalBlue/101102917%09RoyalBlue/101115580%09RoyalBlue/101105681%09RoyalBlue/101105725%09RoyalBlue/101107332%09RoyalBlue/101113567%09RoyalBlue/
oas05146	Amoebiasis	103	16	IL1B, IL1R2, NFKB1, PRKCB, TLR2, TLR4, TNF, IL12B, ARG2, ITGB2, PIK3CD, PIK3CB, PIK3CA, SERPINB1, IL10,	2.08	0.00390964	0.0155246	www.genome.jp/kegg-bin/show_pathway?map=oas05146&multi_query=443539%09RoyalBlue/101103308%09RoyalBlue/101108228%09RoyalBlue/443512%09red/443483%09red/101115552%09red/101107969%09red/101105743%09red/101105588%09red/101106864%09red/101118410%09RoyalBlue/554262%09RoyalBlue/554263%09RoyalBlue/443418%09RoyalBlue/443540%09RoyalBlue/443472%09RoyalBlue/100101231%09red/101120842%09red/780468%09RoyalBlue/4…
oas04914	Progesterone-mediated oocyte maturation	94	15	PIK3CD, PIK3CB, PIK3CA, MAPK13, MAPK14, ADCY7, CPEB3, CPEB4, CPEB2, SPDYA, RPS6KA1, PDE3B, KRAS, BRAF, RAF1,	2.137	0.00395346	0.0155246	www.genome.jp/kegg-bin/show_pathway?map=oas04914&multi_query=101123247%09red/101117348%09RoyalBlue/101109759%09RoyalBlue/101110015%09RoyalBlue/100194428%09RoyalBlue/100217411%09RoyalBlue/101116393%09red/101102089%09red/101112667%09RoyalBlue/100216431%09red/101102192%09RoyalBlue/101110448%09RoyalBlue/101116316%09RoyalBlue/101123454%09RoyalBlue/100216432%09red/100144758%09red/101110124%09RoyalBlue/…
oas05132	Salmonella infection	89	14	TLR4, MYD88, TLR5, RHOG, MAPK13, MAPK14, FOS, NFKB1, IL1B, IL1A, WAS, PKN1, IFNGR2,	2.106	0.00600027	0.0232781	www.genome.jp/kegg-bin/show_pathway?map=oas05132&multi_query=554263%09RoyalBlue/678682%09RoyalBlue/554256%09RoyalBlue/101116859%09RoyalBlue/100194428%09RoyalBlue/100217411%09RoyalBlue/443218%09RoyalBlue/101108228%09RoyalBlue/443539%09RoyalBlue/443404%09RoyalBlue/443418%09RoyalBlue/101114336%09RoyalBlue/443200%09red/101118101%09RoyalBlue/101103800%09red/105613048%09red/101122484%09RoyalBlue/
oas05216	Thyroid cancer	38	8	KRAS, BRAF, CDKN1A, GADD45A, GADD45G, GADD45B, TCF7, LEF1,	2.819	0.00612648	0.0234848	www.genome.jp/kegg-bin/show_pathway?map=oas05216&multi_query=101120801%09red/101110985%09red/101114005%09RoyalBlue/101107438%09RoyalBlue/100302083%09RoyalBlue/101115240%09RoyalBlue/100885762%09RoyalBlue/101120573%09RoyalBlue/101101980%09RoyalBlue/780521%09RoyalBlue/
oas05165	Human papillomavirus infection	368	41	TCF7, TBK1, CREBBP, EP300, COMP, CHAD, IBSP, ITGA4, ITGB7, TNF, FAS, SLC9A3R1, PPP2R5A, EIF4EBP1, PIK3CD, PIK3CB, PIK3CA, CDKN1B, CDKN1A, IKBKB, IKBKG, NFKB1, IRF1, ATP6V1A, TCIRG1, ATP6V0B, KRAS, RAF1, IFNAR1, IFNAR2, TYK2, STAT1, STAT2, IRF9, EIF2AK2, MX1, ISG15, NOTCH2, PSEN1, LFNG,	1.492	0.00634516	0.0240369	www.genome.jp/kegg-bin/show_pathway?map=oas05165&multi_query=101109745%09red/101122197%09red/101101980%09RoyalBlue/101110830%09RoyalBlue/101123600%09RoyalBlue/101110136%09RoyalBlue/101110782%09red/101110931%09red/101116784%09red/101115211%09red/101107864%09RoyalBlue/101116840%09red/443512%09red/443483%09red/101115552%09red/443051%09red/101106490%09RoyalBlue/101111927%09red/101107969%09red/1011057…
oas04910	Insulin signaling pathway	138	19	PIK3CD, PIK3CB, PIK3CA, GYS1, PPP1R3D, PPP1R3B, PHKA2, PYGM, PDE3B, CBL, CRKL, HKDC1, HK3, EIF4EBP1, KRAS, BRAF, RAF1, MKNK1, IKBKB,	1.844	0.00686178	0.0256918	www.genome.jp/kegg-bin/show_pathway?map=oas04910&multi_query=101123247%09red/101117348%09RoyalBlue/101109759%09RoyalBlue/101110015%09RoyalBlue/101108772%09RoyalBlue/101113779%09RoyalBlue/101123512%09red/101102871%09RoyalBlue/101108807%09RoyalBlue/100037684%09red/442998%09RoyalBlue/101121291%09RoyalBlue/101106003%09red/101115401%09RoyalBlue/101114404%09red/101117537%09RoyalBlue/101107841%09RoyalBl…
oas04218	Cellular senescence	169	22	E2F2, E2F3, PIK3CD, PIK3CB, PIK3CA, FOXO3, CDKN1A, KRAS, SIRT1, HIPK2, RAF1, MAPK13, MAPK14, GADD45A, GADD45G, GADD45B, SQSTM1, NFKB1, IL1A, EIF4EBP1, ITPR2,	1.743	0.00742561	0.0274833	www.genome.jp/kegg-bin/show_pathway?map=oas04218&multi_query=554323%09red/443169%09red/100144756%09red/105606975%09RoyalBlue/101121809%09RoyalBlue/101114117%09red/101117348%09RoyalBlue/101109759%09RoyalBlue/101110015%09RoyalBlue/101123247%09red/101107877%09red/100913151%09RoyalBlue/100302083%09RoyalBlue/101109811%09red/101114005%09RoyalBlue/101107545%09red/101118556%09red/101102956%09RoyalBlue/10…
oas04917	Prolactin signaling pathway	83	13	JAK2, PIK3CD, PIK3CB, PIK3CA, FOXO3, KRAS, RAF1, FOS, MAPK13, MAPK14, STAT1, NFKB1, IRF1,	2.097	0.00823401	0.030129	www.genome.jp/kegg-bin/show_pathway?map=oas04917&multi_query=101113909%09RoyalBlue/101117348%09RoyalBlue/101109759%09RoyalBlue/101110015%09RoyalBlue/101123247%09red/100913151%09RoyalBlue/101114005%09RoyalBlue/101103190%09RoyalBlue/443218%09RoyalBlue/100194428%09RoyalBlue/100217411%09RoyalBlue/100307049%09RoyalBlue/101108228%09RoyalBlue/443136%09RoyalBlue/
oas04973	Carbohydrate digestion and absorption	40	8	MGAM, ATP1B1, HKDC1, HK3, PIK3CD, PIK3CB, PIK3CA, PRKCB,	2.678	0.00844288	0.0305462	www.genome.jp/kegg-bin/show_pathway?map=oas04973&multi_query=101113407%09RoyalBlue/443384%09RoyalBlue/101107841%09RoyalBlue/101119209%09RoyalBlue/101113421%09red/101123247%09red/101117348%09RoyalBlue/101109759%09RoyalBlue/101110015%09RoyalBlue/101118410%09RoyalBlue/
oas04120	Ubiquitin mediated proteolysis	143	19	UBA7, UBE2B, UBE2H, UBE2L6, UBE2R2, UBE2W, SMURF1, HERC1, HERC3, CBL, PML, TRAF6, MAP3K1, RFWD2, RCHY1, BIRC3, XIAP, FBXO4, KEAP1,	1.779	0.00996796	0.035524	www.genome.jp/kegg-bin/show_pathway?map=oas04120&multi_query=101123668%09RoyalBlue/100381250%09RoyalBlue/101115053%09red/101121069%09red/101115024%09RoyalBlue/101121201%09RoyalBlue/101103036%09RoyalBlue/101107531%09RoyalBlue/101103370%09RoyalBlue/101110595%09RoyalBlue/101118611%09RoyalBlue/101115401%09RoyalBlue/101114404%09red/101111580%09RoyalBlue/101107132%09RoyalBlue/101112260%09RoyalBlue/1069…
oas04370	VEGF signaling pathway	58	10	PLCG2, PRKCB, KRAS, RAF1, MAPK13, MAPK14, PIK3CD, PIK3CB, PIK3CA, RAC2,	2.309	0.0100394	0.035524	www.genome.jp/kegg-bin/show_pathway?map=oas04370&multi_query=443087%09red/101122126%09RoyalBlue/101118410%09RoyalBlue/101114005%09RoyalBlue/101103190%09RoyalBlue/101115429%09red/101120842%09red/100194428%09RoyalBlue/100217411%09RoyalBlue/101117348%09RoyalBlue/101109759%09RoyalBlue/101110015%09RoyalBlue/101123247%09red/101107592%09RoyalBlue/
oas05219	Bladder cancer	42	8	KRAS, BRAF, RAF1, CDKN1A, E2F2, E2F3, MMP9,	2.551	0.0113591	0.0397567	www.genome.jp/kegg-bin/show_pathway?map=oas05219&multi_query=101114005%09RoyalBlue/101107438%09RoyalBlue/101103190%09RoyalBlue/100302083%09RoyalBlue/100144756%09red/105606975%09RoyalBlue/101121809%09RoyalBlue/443115%09red/100192422%09RoyalBlue/780479%09red/443418%09RoyalBlue/
oas04121	Ubiquitin system BR	794	76	ISG15, UBA7, UBE2B, UBE2H, UBE2L6, UBE2R2, UBE2W, SMURF1, HERC1, HERC3, RNF20, CBL, PELI2, RNF19A, RNF19B, RFFL, RNF144B, RNF169, RNF217, LOC101103463, TRAF6, TRIM14, PML, TRIM21, UBR2, BIRC3, XIAP, DTX3L, MAP3K1, MKRN1, RCHY1, RFWD2, RNF44, RNF114, RNF149, RNF213, TOPORS, HERC5, HERC6, FBXW2, FBXL20, FBXL3, FBXL5, FBXO4, FBXO30, FBXO33, FBXO34, LRR1, KLHL8, KLHL18, KEAP1, KBTBD7, BTBD9, ZBTB11, …	1.282	0.0138598	0.0479877	www.genome.jp/kegg-bin/show_pathway?map=oas04121&multi_query=443057%09RoyalBlue/101123668%09RoyalBlue/100381250%09RoyalBlue/101115053%09red/101121069%09red/101115024%09RoyalBlue/101121201%09RoyalBlue/101103036%09RoyalBlue/101104415%09red/101107531%09RoyalBlue/101103370%09RoyalBlue/101110595%09RoyalBlue/101118611%09RoyalBlue/101103687%09red/101121065%09RoyalBlue/101115401%09RoyalBlue/101114404%09r…
oas05203	Viral carcinogenesis	222	26	KRAS, PIK3CD, PIK3CB, PIK3CA, REL, NFKB1, EGR2, EGR3, CDKN1A, EIF2AK2, GTF2E1, CREBBP, EP300, GTF2B, TRAF1, LOC101103463, LYN, SYK, CDKN1B, IRF9, IKBKG, NFKBIA, RASA2, CCR5, CCR3, PMAIP1,	1.568	0.0146822	0.0502945	www.genome.jp/kegg-bin/show_pathway?map=oas05203&multi_query=101114005%09RoyalBlue/101113882%09red/101117574%09red/101117348%09RoyalBlue/101109759%09RoyalBlue/101110015%09RoyalBlue/101123247%09red/101118600%09RoyalBlue/101108228%09RoyalBlue/101109811%09red/101122407%09RoyalBlue/101121578%09RoyalBlue/100302083%09RoyalBlue/101121673%09RoyalBlue/100216432%09red/101109136%09RoyalBlue/101123600%09Roya…
oas04960	Aldosterone-regulated sodium reabsorption	36	7	SGK1, KRAS, ATP1B1, PIK3CD, PIK3CB, PIK3CA, PRKCB,	2.604	0.0156304	0.0529787	www.genome.jp/kegg-bin/show_pathway?map=oas04960&multi_query=101107709%09RoyalBlue/101114005%09RoyalBlue/443384%09RoyalBlue/443318%09red/101123247%09red/101117348%09RoyalBlue/101109759%09RoyalBlue/101110015%09RoyalBlue/101118410%09RoyalBlue/
oas04150	mTOR signaling pathway	150	19	ATP6V1A, FLCN, FNIP1, RRAGD, CLIP1, EIF4EBP1, CAB39, DDIT4, TNF, IKBKB, KRAS, BRAF, RAF1, RPS6KA1, PIK3CD, PIK3CB, PIK3CA, PRKCB, SGK1,	1.696	0.0161052	0.0540197	www.genome.jp/kegg-bin/show_pathway?map=oas04150&multi_query=101102025%09RoyalBlue/101121947%09RoyalBlue/101123298%09RoyalBlue/101114114%09RoyalBlue/101121120%09RoyalBlue/101111426%09RoyalBlue/101109483%09red/101108549%09red/101115803%09red/101106309%09RoyalBlue/101114584%09RoyalBlue/101109745%09red/101122197%09red/443540%09RoyalBlue/780484%09RoyalBlue/443318%09red/101114005%09RoyalBlue/101107438…
oas04930	Type II diabetes mellitus	45	8	PIK3CD, PIK3CB, PIK3CA, IKBKB, TNF, PRKCD, HKDC1, HK3,	2.381	0.0170373	0.0565568	www.genome.jp/kegg-bin/show_pathway?map=oas04930&multi_query=101123247%09red/101117348%09RoyalBlue/101109759%09RoyalBlue/101110015%09RoyalBlue/780484%09RoyalBlue/443540%09RoyalBlue/101107639%09RoyalBlue/101107841%09RoyalBlue/101119209%09RoyalBlue/101116562%09red/
oas05205	Proteoglycans in cancer	207	24	CD44, HCLS1, KRAS, BRAF, RAF1, TIAM1, PIK3CD, PIK3CB, PIK3CA, ITPR2, CDKN1A, TLR2, TLR4, TNF, IL12B, CBL, MMP9, FAS, PLCG2, PRKCB, MAPK13, MAPK14, PTPN6,	1.553	0.0206972	0.0675519	www.genome.jp/kegg-bin/show_pathway?map=oas05205&multi_query=101113884%09RoyalBlue/101117549%09red/101110196%09RoyalBlue/101114005%09RoyalBlue/101107545%09red/101118556%09red/101107438%09RoyalBlue/101103190%09RoyalBlue/101103280%09RoyalBlue/101103800%09red/101112165%09red/101117348%09RoyalBlue/101109759%09RoyalBlue/101110015%09RoyalBlue/101123247%09red/101117190%09red/101105703%09red/101113317%09…
oas05143	African trypanosomiasis	38	7	MYD88, IL10, IL12B, TNF, IL1B, FAS, PRKCB,	2.467	0.0207691	0.0675519	www.genome.jp/kegg-bin/show_pathway?map=oas05143&multi_query=678682%09RoyalBlue/443342%09RoyalBlue/443472%09RoyalBlue/443540%09RoyalBlue/443539%09RoyalBlue/100144426%09RoyalBlue/101107969%09red/101106864%09red/101118410%09RoyalBlue/
oas04213	Longevity regulating pathway - multiple species	65	10	KRAS, PIK3CD, PIK3CB, PIK3CA, ADCY7, FOXO3, SOD2, SIRT1, HSPA1A, HSPA6,	2.06	0.0215583	0.0694176	www.genome.jp/kegg-bin/show_pathway?map=oas04213&multi_query=443318%09red/101114005%09RoyalBlue/101117348%09RoyalBlue/101109759%09RoyalBlue/101110015%09RoyalBlue/101123247%09red/101102089%09red/101112667%09RoyalBlue/101107877%09red/100913151%09RoyalBlue/780457%09RoyalBlue/101113114%09red/101102956%09RoyalBlue/100913152%09RoyalBlue/101107064%09RoyalBlue/
oas04014	Ras signaling pathway	230	26	TGFA, FGF4, CSF1R, PLCG2, RASGRP2, HTR7, KRAS, RASA2, STK4, TIAM1, RAC2, PIK3CD, PIK3CB, PIK3CA, IKBKG, IKBKB, NFKB1, BCL2L1, RAF1, ETS2, RAP1A, RALB, TBK1, REL, PRKCB, ABL2,	1.514	0.0221187	0.0705171	www.genome.jp/kegg-bin/show_pathway?map=oas04014&multi_query=101106508%09RoyalBlue/101116004%09RoyalBlue/443095%09red/100642180%09red/443318%09red/101117784%09red/443371%09red/101105629%09red/497271%09red/497273%09red/101105624%09red/101115792%09red/780479%09red/101116015%09red/101106012%09red/101122783%09red/101109969%09RoyalBlue/101117247%09red/443087%09red/443076%09red/497272%09red/101112165%0…
oas04750	Inflammatory mediator regulation of TRP channels	107	14	ITPR2, IL1B, IL1RAP, MAPK13, MAPK14, PLCG2, PIK3CD, PIK3CB, PIK3CA, PRKCD, PTGER2, ADCY7, PRKCB,	1.752	0.0277879	0.0877227	www.genome.jp/kegg-bin/show_pathway?map=oas04750&multi_query=443018%09red/101113685%09RoyalBlue/101106864%09red/101113317%09RoyalBlue/100037684%09red/443539%09RoyalBlue/101108354%09RoyalBlue/101115047%09red/100194428%09RoyalBlue/100217411%09RoyalBlue/101122126%09RoyalBlue/101117348%09RoyalBlue/101109759%09RoyalBlue/101110015%09RoyalBlue/101123247%09red/101107639%09RoyalBlue/443013%09RoyalBlue/101…
oas04140	Autophagy - animal	128	16	PIK3CD, PIK3CB, PIK3CA, KRAS, RAF1, DDIT4, RB1CC1, WIPI1, RRAGD, PRKCD, BCL2L1, TRAF6, MTMR3, ATG16L2, CFLAR, ATG4D,	1.674	0.0287517	0.0898839	www.genome.jp/kegg-bin/show_pathway?map=oas04140&multi_query=101117348%09RoyalBlue/101109759%09RoyalBlue/101110015%09RoyalBlue/101123247%09red/101114005%09RoyalBlue/101107545%09red/101118556%09red/101103190%09RoyalBlue/101114584%09RoyalBlue/101113247%09RoyalBlue/101109028%09RoyalBlue/101114114%09RoyalBlue/101107639%09RoyalBlue/443061%09RoyalBlue/101107132%09RoyalBlue/101109302%09RoyalBlue/1011038…
oas00290	Valine, leucine and isoleucine biosynthesis	4	2	SDSL, SDS,	6.695	0.0301994	0.0935021	www.genome.jp/kegg-bin/show_pathway?map=oas00290&multi_query=101112089%09RoyalBlue/101112348%09RoyalBlue/
oas05231	Choline metabolism in cancer	99	13	KRAS, RAF1, PIK3CD, PIK3CB, PIK3CA, EIF4EBP1, PIP5K1C, WAS, RAC2, CHKA, FOS, PRKCB, GPCPD1, DDX58,	1.758	0.0323445	0.0991897	www.genome.jp/kegg-bin/show_pathway?map=oas05231&multi_query=101117784%09red/780479%09red/101106012%09red/101122783%09red/101114005%09RoyalBlue/101103190%09RoyalBlue/101117348%09RoyalBlue/101109759%09RoyalBlue/101110015%09RoyalBlue/101123247%09red/101111426%09RoyalBlue/101115537%09RoyalBlue/101114336%09RoyalBlue/101107592%09RoyalBlue/101113448%09RoyalBlue/443218%09RoyalBlue/101108320%09red/101118…
oas04623	Cytosolic DNA-sensing pathway	60	9	DDX58, NFKB1, TBK1, ZBP1, IKBKG, IKBKB, NFKBIA, IL1B, ADAR,	2.009	0.0329245	0.100016	www.genome.jp/kegg-bin/show_pathway?map=oas04623&multi_query=101107257%09RoyalBlue/101108228%09RoyalBlue/101110830%09RoyalBlue/101104169%09RoyalBlue/101107332%09RoyalBlue/780484%09RoyalBlue/780520%09RoyalBlue/443539%09RoyalBlue/101116705%09red/101104366%09RoyalBlue/
oas00500	Starch and sucrose metabolism	33	6	MGAM, UGP2, GYS1, PYGM, HKDC1, HK3,	2.435	0.0332433	0.100041	www.genome.jp/kegg-bin/show_pathway?map=oas00500&multi_query=101113407%09RoyalBlue/101115777%09RoyalBlue/101123048%09red/101108772%09RoyalBlue/101115765%09red/442998%09RoyalBlue/101107841%09RoyalBlue/101119209%09RoyalBlue/101113421%09red/
oas01524	Platinum drug resistance	80	11	XPA, FAS, PMAIP1, BIRC3, XIAP, PIK3CD, PIK3CB, PIK3CA, CDKN1A, MAP3K5, BCL2L1,	1.841	0.0348866	0.103059	www.genome.jp/kegg-bin/show_pathway?map=oas01524&multi_query=101108544%09red/100037663%09red/101115574%09red/101103949%09RoyalBlue/101108762%09red/101108584%09red/100144426%09RoyalBlue/101102359%09RoyalBlue/101120189%09RoyalBlue/101116381%09RoyalBlue/101123390%09red/101117348%09RoyalBlue/101109759%09RoyalBlue/101110015%09RoyalBlue/101123247%09red/100302083%09RoyalBlue/101121018%09RoyalBlue/443061…
oas04115	p53 signaling pathway	80	11	CDKN1A, GADD45A, GADD45G, GADD45B, FAS, PMAIP1, BCL2L1, RRM2B, RFWD2, RCHY1, PPM1D,	1.841	0.0348866	0.103059	www.genome.jp/kegg-bin/show_pathway?map=oas04115&multi_query=101111403%09red/101103494%09red/100302083%09RoyalBlue/100144756%09red/101109811%09red/101120694%09red/101115712%09red/100216432%09red/101115240%09RoyalBlue/100885762%09RoyalBlue/101120573%09RoyalBlue/100144426%09RoyalBlue/101102359%09RoyalBlue/443061%09RoyalBlue/443318%09red/101123639%09RoyalBlue/101102510%09red/106990105%09RoyalBlue/10…
oas05150	Staphylococcus aureus infection	71	10	C5AR1, FCGR2B, FCAR, SELPLG, ITGAL, ITGB2, LOC101108696, LOC101109220, PTAFR, IL10,	1.886	0.0373169	0.109237	www.genome.jp/kegg-bin/show_pathway?map=oas05150&multi_query=101111065%09red/101102126%09red/101123189%09red/101101871%09red/101107688%09red/101118296%09RoyalBlue/100192432%09RoyalBlue/101123401%09RoyalBlue/101102589%09RoyalBlue/641296%09RoyalBlue/494433%09RoyalBlue/101108696%09RoyalBlue/101109220%09RoyalBlue/101104560%09RoyalBlue/443342%09RoyalBlue/
oas04330	Notch signaling pathway	52	8	LFNG, NOTCH2, NUMB, DTX3L, PSEN1, APH1B, CREBBP, EP300,	2.06	0.0376906	0.109337	www.genome.jp/kegg-bin/show_pathway?map=oas04330&multi_query=101112372%09RoyalBlue/101112098%09RoyalBlue/101102733%09RoyalBlue/101119106%09RoyalBlue/101102488%09RoyalBlue/101111553%09RoyalBlue/101123600%09RoyalBlue/101110136%09RoyalBlue/
oas04919	Thyroid hormone signaling pathway	113	14	KRAS, RAF1, STAT1, NCOR1, CREBBP, EP300, NOTCH2, PLCG2, PRKCB, ATP1B1, PIK3CD, PIK3CB, PIK3CA, PFKFB2,	1.659	0.0416465	0.119734	www.genome.jp/kegg-bin/show_pathway?map=oas04919&multi_query=100423047%09red/101114005%09RoyalBlue/101103190%09RoyalBlue/100307049%09RoyalBlue/101117774%09RoyalBlue/443446%09red/101123600%09RoyalBlue/101110136%09RoyalBlue/443255%09red/101102067%09red/101112098%09RoyalBlue/443502%09red/101106864%09red/101105703%09red/101122126%09RoyalBlue/101118410%09RoyalBlue/443384%09RoyalBlue/101104210%09red/10…
oas04912	GnRH signaling pathway	93	12	ADCY7, ITPR2, PRKCB, PRKCD, MAP3K1, MAP3K2, MAP3K3, MAPK13, MAPK14, PTK2B, KRAS, RAF1,	1.728	0.0435139	0.123995	www.genome.jp/kegg-bin/show_pathway?map=oas04912&multi_query=101102089%09red/101112667%09RoyalBlue/101106864%09red/101113317%09RoyalBlue/100037684%09red/101118410%09RoyalBlue/101107639%09RoyalBlue/101116562%09red/101112260%09RoyalBlue/101109858%09RoyalBlue/101122537%09RoyalBlue/101115047%09red/100194428%09RoyalBlue/100217411%09RoyalBlue/101106906%09RoyalBlue/443115%09red/443116%09red/780479%09red…
oas04920	Adipocytokine signaling pathway	73	10	TNF, TNFRSF1B, LOC101103463, IKBKB, IKBKG, NFKBIA, NFKB1, ACSL6, JAK2, CPT1A,	1.834	0.0439895	0.124251	www.genome.jp/kegg-bin/show_pathway?map=oas04920&multi_query=443540%09RoyalBlue/100240715%09RoyalBlue/101103463%09RoyalBlue/780484%09RoyalBlue/101107332%09RoyalBlue/780520%09RoyalBlue/101108228%09RoyalBlue/101102389%09RoyalBlue/101113909%09RoyalBlue/101113114%09red/101113421%09red/443434%09RoyalBlue/
oas05230	Central carbon metabolism in cancer	64	9	SLC1A5, SLC16A3, KRAS, RAF1, HKDC1, HK3, PIK3CD, PIK3CB, PIK3CA,	1.883	0.0471881	0.132127	www.genome.jp/kegg-bin/show_pathway?map=oas05230&multi_query=100302549%09RoyalBlue/101111643%09RoyalBlue/443076%09red/780479%09red/101106012%09red/101122783%09red/101114005%09RoyalBlue/101103190%09RoyalBlue/101107841%09RoyalBlue/101119209%09RoyalBlue/101117348%09RoyalBlue/101109759%09RoyalBlue/101110015%09RoyalBlue/101123247%09red/
oas00524	Neomycin, kanamycin and gentamicin biosynthesis	5	2	HKDC1, HK3,	5.356	0.0478642	0.132864	www.genome.jp/kegg-bin/show_pathway?map=oas00524&multi_query=101107841%09RoyalBlue/101119209%09RoyalBlue/
Day 9 vs. Day 1
oas05162	Measles	134	49	SH2D1A, CD3D, CD3E, CD3G, IL2RA, IL2RG, PIK3R1, PIK3CD, PIK3CB, PIK3CA, JAK1, STAT3, DDX58, IFIH1, TBK1, TLR7, MYD88, IRAK4, CHUK, TLR2, TLR4, TRAF6, TAB2, NFKBIA, NFKB1, TNFAIP3, IL1A, IL1B, IL12B, FCGR2B, IFNAR1, IFNAR2, TYK2, STAT1, STAT2, IRF9, IFNGR1, IFNGR2, JAK2, OAS1, ADAR, MX1, CDKN1B, HSPA1A, HSPA6, EIF2AK2, RCHY1, FAS, TNFSF10,	3.666	9.22193e-17	3.13546e-14	www.genome.jp/kegg-bin/show_pathway?map=oas05162&multi_query=101117307%09RoyalBlue/443397%09RoyalBlue/443437%09RoyalBlue/443398%09RoyalBlue/443435%09RoyalBlue/101103538%09RoyalBlue/101114404%09red/101123247%09red/101121455%09RoyalBlue/101117348%09RoyalBlue/101109759%09RoyalBlue/101110015%09RoyalBlue/101110716%09RoyalBlue/100294659%09RoyalBlue/101107257%09RoyalBlue/101106234%09RoyalBlue/101110830%…
oas05164	Influenza A	183	57	OAS1, RNASEL, DNAJB1, HSPA1A, HSPA6, EIF2AK2, MAPK13, MAPK14, DDX58, IFIH1, IKBKB, NFKBIA, NFKB1, TRIM25, TBK1, CREBBP, EP300, PIK3R1, PIK3CD, PIK3CB, PIK3CA, TLR4, TLR7, MYD88, IRAK4, IL1A, IL1B, IL12B, TNF, CCL5, IFNAR1, IFNAR2, JAK1, TYK2, STAT1, STAT2, IRF9, MX1, ADAR, PML, IFNGR1, IFNGR2, JAK2, LOC101108696, LOC101109220, NLRP3, IL18, TNFSF10, FAS, KPNA1, RAF1, RSAD2, IVNS1ABP, NXF1, NUP98, …	3.123	1.25529e-15	2.13399e-13	www.genome.jp/kegg-bin/show_pathway?map=oas05164&multi_query=105602911%09RoyalBlue/101103495%09RoyalBlue/101122104%09RoyalBlue/100913152%09RoyalBlue/101107064%09RoyalBlue/101121673%09RoyalBlue/101115047%09red/100194428%09RoyalBlue/100217411%09RoyalBlue/101107257%09RoyalBlue/101106234%09RoyalBlue/780484%09RoyalBlue/780520%09RoyalBlue/101108228%09RoyalBlue/101122873%09RoyalBlue/101110830%09RoyalBlu…
oas04380	Osteoclast differentiation	125	45	CSF1R, PIK3CD, PIK3CB, PIK3CA, PIK3R1, IFNGR1, IFNGR2, STAT1, IL1A, IL1B, IL1R1, TNF, LOC101103463, TRAF6, MAP3K14, CHUK, TAB2, IKBKB, NFKBIA, NFKB1, MAPK13, MAPK14, FOS, FOSL2, JUNB, NCF2, NCF1, NCF4, BTK, TEC, FCGR1A, FCGR2B, TYROBP, SYK, LCP2, PLCG2, CREB1, IFNAR1, IFNAR2, JAK1, TYK2, STAT2, IRF9, CYLD, SQSTM1,	3.609	3.30993e-15	3.75126e-13	www.genome.jp/kegg-bin/show_pathway?map=oas04380&multi_query=101109969%09RoyalBlue/101117348%09RoyalBlue/101109759%09RoyalBlue/101110015%09RoyalBlue/101123247%09red/101121455%09RoyalBlue/101112907%09RoyalBlue/101122484%09RoyalBlue/100307049%09RoyalBlue/443404%09RoyalBlue/443539%09RoyalBlue/101103054%09RoyalBlue/443540%09RoyalBlue/100037694%09red/101103463%09RoyalBlue/101107132%09RoyalBlue/1011187…
oas04062	Chemokine signaling pathway	179	54	CXCL16, CCL5, CXCR2, CXCR1, CXCR4, XCR1, CCR7, CCR5, JAK2, STAT1, STAT2, STAT3, ADCY7, LYN, HCK, FGR, SOS1, SOS2, KRAS, RAF1, BRAF, PIK3CD, PIK3CB, PIK3CA, PIK3R1, PIK3CG, PIK3R5, FOXO3, CHUK, IKBKB, NFKBIA, NFKB1, ITK, VAV3, VAV1, RAC2, WAS, ROCK1, PREX1, ELMO1, DOCK2, CRKL, PTK2B, RASGRP2, RAP1A, TIAM1, PRKCB, PRKCD, NCF1, ADRBK1, GRK6, ARRB2, ARRB1,	3.025	3.18768e-14	2.70953e-12	www.genome.jp/kegg-bin/show_pathway?map=oas04062&multi_query=443418%09RoyalBlue/101121145%09red/101111722%09RoyalBlue/101115553%09RoyalBlue/101119957%09red/101110214%09RoyalBlue/101108811%09RoyalBlue/443532%09RoyalBlue/101118228%09RoyalBlue/101109462%09RoyalBlue/101117453%09RoyalBlue/101113909%09RoyalBlue/100307049%09RoyalBlue/101108211%09RoyalBlue/100294659%09RoyalBlue/101116393%09red/101102089%…
oas04064	NF-kappa B signaling pathway	93	36	SYK, LYN, BTK, PLCG2, PRKCB, BCL10, IL1B, IL1R1, MYD88, IRAK4, TRAF6, TNF, LOC101103463, BIRC3, DDX58, TRIM25, CD14, TLR4, LY96, TIRAP, MAP3K14, TAB2, TAB3, TNFSF13B, CHUK, IKBKB, NFKBIA, NFKB1, CFLAR, XIAP, BCL2L1, BCL2, TRAF1, BCL2A1, TNFAIP3,	3.881	1.51841e-13	9.3836e-12	www.genome.jp/kegg-bin/show_pathway?map=oas04064&multi_query=101105303%09RoyalBlue/100302103%09RoyalBlue/101105725%09RoyalBlue/101122126%09RoyalBlue/101118410%09RoyalBlue/101113372%09RoyalBlue/443539%09RoyalBlue/101103054%09RoyalBlue/678682%09RoyalBlue/100216438%09RoyalBlue/101107132%09RoyalBlue/443540%09RoyalBlue/101103463%09RoyalBlue/101120189%09RoyalBlue/101107257%09RoyalBlue/101122873%09Royal…
oas04662	B cell receptor signaling pathway	67	30	CD79A, LYN, SYK, BTK, DAPP1, VAV3, VAV1, RAC2, PLCG2, NFATC3, SOS1, SOS2, KRAS, RAF1, FOS, PRKCB, BCL10, CHUK, IKBKB, NFKB1, NFKBIA, CD81, PIK3R1, PIK3CD, PIK3CB, PIK3CA, FCGR2B, INPP5D, PTPN6, PIK3AP1,	4.489	1.70186e-13	9.3836e-12	www.genome.jp/kegg-bin/show_pathway?map=oas04662&multi_query=101105681%09RoyalBlue/100302103%09RoyalBlue/101105303%09RoyalBlue/101105725%09RoyalBlue/101110675%09RoyalBlue/101120709%09RoyalBlue/101107354%09RoyalBlue/101107592%09RoyalBlue/101122126%09RoyalBlue/101115429%09red/101117607%09RoyalBlue/101118865%09RoyalBlue/101102732%09RoyalBlue/101101969%09red/101114005%09RoyalBlue/101103190%09RoyalBlu…
oas04625	C-type lectin receptor signaling pathway	103	38	CLEC7A, KRAS, RAF1, IL12B, IL1B, SYK, MAP3K14, CHUK, PLCG2, ITPR2, NFATC3, IL10, EGR2, EGR3, PRKCD, NLRP3, BCL10, IKBKB, NFKBIA, NFKB1, TNF, MAPK13, MAPK14, CLEC6A, FCER1G, PLK3, STAT1, IRF9, STAT2, CYLD, CLEC4E, PIK3CD, PIK3CB, PIK3CA, PIK3R1, MDM2, IRF1, CLEC4D,	3.699	1.93192e-13	9.3836e-12	www.genome.jp/kegg-bin/show_pathway?map=oas04625&multi_query=678685%09RoyalBlue/101114005%09RoyalBlue/101118556%09red/101103190%09RoyalBlue/443472%09RoyalBlue/443539%09RoyalBlue/101105303%09RoyalBlue/101118799%09RoyalBlue/101111143%09RoyalBlue/101122126%09RoyalBlue/101113317%09RoyalBlue/100037684%09red/101115429%09red/101117607%09RoyalBlue/443342%09RoyalBlue/101122407%09RoyalBlue/101121578%09Roya…
oas04620	Toll-like receptor signaling pathway	104	38	TLR1, TLR2, TLR6, CD14, LY96, TLR4, TLR5, TLR7, TLR8, PIK3CD, PIK3CB, PIK3CA, PIK3R1, MYD88, TIRAP, IRAK4, TRAF6, TAB2, CHUK, IKBKB, NFKBIA, NFKB1, MAP3K8, MAPK13, MAPK14, FOS, TNF, IL1B, IL12B, CCL5, IRF5, TBK1, CD80, CD86, IFNAR1, IFNAR2, STAT1,	3.663	2.7569e-13	1.17168e-11	www.genome.jp/kegg-bin/show_pathway?map=oas04620&multi_query=554261%09RoyalBlue/554262%09RoyalBlue/554257%09RoyalBlue/443216%09RoyalBlue/101108235%09RoyalBlue/554263%09RoyalBlue/554256%09RoyalBlue/554254%09RoyalBlue/554259%09RoyalBlue/101108972%09red/101117348%09RoyalBlue/101109759%09RoyalBlue/101110015%09RoyalBlue/101123247%09red/101121455%09RoyalBlue/678682%09RoyalBlue/101118490%09RoyalBlue/100…
oas05140	Leishmaniasis	86	34	TLR2, TLR4, MYD88, IRAK4, TRAF6, TAB2, NFKBIA, NFKB1, IL1A, IL1B, IL12B, TNF, IL10, ITGAM, ITGB2, FCGR1A, ITGA4, PRKCB, NCF1, NCF2, NCF4, CYBB, FOS, MAPK13, MAPK14, IFNGR1, IFNGR2, JAK1, JAK2, STAT1, LOC101108696, LOC101109220, MARCKSL1, PTPN6,	3.964	3.50797e-13	1.32523e-11	www.genome.jp/kegg-bin/show_pathway?map=oas05140&multi_query=554262%09RoyalBlue/554263%09RoyalBlue/678682%09RoyalBlue/100216438%09RoyalBlue/101107132%09RoyalBlue/101122114%09RoyalBlue/780520%09RoyalBlue/101108228%09RoyalBlue/443404%09RoyalBlue/443539%09RoyalBlue/443472%09RoyalBlue/443540%09RoyalBlue/443342%09RoyalBlue/554323%09red/443217%09RoyalBlue/494433%09RoyalBlue/100192431%09RoyalBlue/443499…
oas04621	NOD-like receptor signaling pathway	175	51	CHUK, IKBKB, NFKBIA, NFKB1, IL1B, IL18, TNF, CCL5, NOD2, TAB2, TAB3, MAPK13, MAPK14, RNF31, XIAP, CARD6, BIRC3, LOC101103463, TRAF6, TNFAIP3, TBK1, TANK, ANTXR2, NLRP1, BCL2, BCL2L1, NLRP3, ITPR2, OAS1, RNASEL, MFN2, NAMPT, CYBB, TXNIP, MEFV, NLRP12, NAIP, PRKCD, IFI16, GSDMD, IFNAR1, IFNAR2, JAK1, TYK2, STAT1, STAT2, IRF9, TLR4, MYD88, IRAK4,	2.922	7.40691e-13	2.51835e-11	www.genome.jp/kegg-bin/show_pathway?map=oas04621&multi_query=101111143%09RoyalBlue/780484%09RoyalBlue/780520%09RoyalBlue/101108228%09RoyalBlue/443539%09RoyalBlue/443206%09RoyalBlue/443540%09RoyalBlue/443418%09RoyalBlue/101115553%09RoyalBlue/780465%09RoyalBlue/101122114%09RoyalBlue/101119184%09RoyalBlue/100194428%09RoyalBlue/100217411%09RoyalBlue/101116911%09RoyalBlue/101116381%09RoyalBlue/1011031…
oas05169	Epstein-Barr virus infection	226	57	IRAK4, LOC101108696, LOC101109220, TLR2, MYD88, IRAK4, TRAF6, TAB2, CHUK, IKBKB, NFKBIA, NFKB1, TNF, DDX58, TBK1, IFNAR1, IFNAR2, JAK1, TYK2, STAT1, STAT2, IRF9, EIF2AK2, OAS1, ISG15, FAS, BCL2L11, BCL2, CD3E, CD3G, CD3D, TAP1, TAPBP, RBPJ, MDM2, CDKN1A, GADD45A, GADD45G, PIK3CD, PIK3CB, PIK3CA, PIK3R1, MAP3K14, LOC101103463, MAPK13, MAPK14, CD44, ITGAL, CD58, TNFAIP3, STAT3, LYN, SYK, BTK, PLCG2…	2.529	2.31163e-11	7.14477e-10	www.genome.jp/kegg-bin/show_pathway?map=oas05169&multi_query=101108696%09RoyalBlue/101109220%09RoyalBlue/554262%09RoyalBlue/678682%09RoyalBlue/100216438%09RoyalBlue/101107132%09RoyalBlue/101122114%09RoyalBlue/101111143%09RoyalBlue/780484%09RoyalBlue/780520%09RoyalBlue/101108228%09RoyalBlue/443540%09RoyalBlue/101107257%09RoyalBlue/101110830%09RoyalBlue/443126%09RoyalBlue/443363%09RoyalBlue/1011107…
oas05161	Hepatitis B	145	43	CDKN1A, EGR2, EGR3, CREBBP, EP300, FAS, MAP3K1, NFKBIA, NFKB1, BCL2, PIK3CD, PIK3CB, PIK3CA, PIK3R1, CHUK, IKBKB, NFATC3, TNF, PTK2B, KRAS, JAK1, STAT1, STAT2, STAT3, STAT4, STAT6, ATP6AP1, PRKCB, RAF1, CREB1, FOS, IFNAR1, DDX58, IFIH1, TBK1, TLR4, TLR2, TIRAP, MYD88, RB1, E2F3, CDKN1B,	2.973	2.52168e-11	7.14477e-10	www.genome.jp/kegg-bin/show_pathway?map=oas05161&multi_query=554323%09red/100302083%09RoyalBlue/101122407%09RoyalBlue/101121578%09RoyalBlue/101123600%09RoyalBlue/101110136%09RoyalBlue/100144426%09RoyalBlue/101106122%09red/101112260%09RoyalBlue/101117574%09red/780520%09RoyalBlue/101108228%09RoyalBlue/101119602%09RoyalBlue/101117348%09RoyalBlue/101109759%09RoyalBlue/101110015%09RoyalBlue/101123247%…
oas05152	Tuberculosis	200	51	TNF, BCL2, IFNGR1, IFNGR2, JAK1, JAK2, STAT1, CREB1, LOC101108696, LOC101109220, CREBBP, EP300, IL10, IL10RA, IL10RB, CLEC4E, FCER1G, CLEC7A, SYK, BCL10, NOD2, TLR2, TLR1, TLR6, TLR4, CD14, TIRAP, MYD88, IRAK4, IRAK2, TRAF6, NFKB1, MAPK13, MAPK14, IL12B, IL18, IL1A, IL1B, CEBPG, PLK3, RAF1, ITGAX, ITGB2, ITGAM, PIK3C3, TCIRG1, ATP6AP1, ATP6V0C, ATP6V0B, FCGR1A, FCGR2B,	2.557	1.72087e-10	4.50072e-09	www.genome.jp/kegg-bin/show_pathway?map=oas05152&multi_query=443540%09RoyalBlue/101119602%09RoyalBlue/101112907%09RoyalBlue/101122484%09RoyalBlue/101110716%09RoyalBlue/101113909%09RoyalBlue/100307049%09RoyalBlue/443118%09RoyalBlue/101108696%09RoyalBlue/101109220%09RoyalBlue/101123600%09RoyalBlue/101110136%09RoyalBlue/443342%09RoyalBlue/101120946%09RoyalBlue/105609264%09RoyalBlue/100135686%09Royal…
oas04090	CD molecules BR	445	87	FCGR2B, CD3D, CD3E, CD3G, ITGAL, ITGAM, ITGAX, CD14, ITGB2, CD24, IL2RA, CD27, FCGR2B, CD37, SPN, CD44, PTPRC, CD47, ITGA4, ICAM3, CD53, CD55, CD58, FCGR1A, CD68, CD69, CD79A, CD80, CD81, CD86, PLAUR, C5AR1, FCAR, FAS, SEMA4A, SEMA4D, CD101, SEMA7A, CSF3R, CSF1R, IFNGR1, TNFRSF1B, IL1R1, IL1R2, IL4R, IL6R, IL7R, CSF2RB, IL2RG, THBD, PTPRJ, TNFSF8, SELPLG, ALCAM, CD180, CXCR1, CXCR2, CXCR4, CCR5, …	1.96	4.05425e-10	9.84605e-09	www.genome.jp/kegg-bin/show_pathway?map=oas04090&multi_query=443397%09RoyalBlue/443437%09RoyalBlue/443398%09RoyalBlue/641296%09RoyalBlue/443217%09RoyalBlue/101106739%09RoyalBlue/101104860%09red/443216%09RoyalBlue/494433%09RoyalBlue/101119731%09RoyalBlue/443435%09RoyalBlue/101114260%09RoyalBlue/100192432%09RoyalBlue/101105675%09red/101110864%09RoyalBlue/101120462%09RoyalBlue/101113884%09RoyalBlue/…
oas05145	Toxoplasmosis	126	37	IFNGR1, IFNGR2, JAK1, JAK2, STAT1, LOC101108696, LOC101109220, MYD88, IRAK4, TRAF6, TAB2, MAPK13, MAPK14, CHUK, IKBKB, NFKBIA, NFKB1, IL12B, TNF, BCL2, BCL2L1, BIRC3, XIAP, LY96, TLR4, HSPA1A, HSPA6, TLR2, PIK3CG, PIK3R5, CCR5, ALOX5, IL10, IL10RA, IL10RB, TYK2, STAT3,	2.944	8.40719e-10	1.90563e-08	www.genome.jp/kegg-bin/show_pathway?map=oas05145&multi_query=101112907%09RoyalBlue/101122484%09RoyalBlue/101110716%09RoyalBlue/101113909%09RoyalBlue/100307049%09RoyalBlue/101108696%09RoyalBlue/101109220%09RoyalBlue/678682%09RoyalBlue/100216438%09RoyalBlue/101107132%09RoyalBlue/101122114%09RoyalBlue/101115047%09red/100194428%09RoyalBlue/100217411%09RoyalBlue/101111143%09RoyalBlue/780484%09RoyalBlu…
oas04660	T cell receptor signaling pathway	100	32	CD3D, CD3E, CD3G, PTPRC, LCP2, ITK, TEC, VAV3, VAV1, MAPK13, MAPK14, NFATC3, SOS1, SOS2, KRAS, RAF1, FOS, BCL10, CHUK, IKBKB, NFKB1, NFKBIA, ICOS, PIK3R1, PIK3CD, PIK3CB, PIK3CA, MAP3K8, MAP3K14, PTPN6, IL10, TNF,	3.208	1.0734e-09	2.28098e-08	www.genome.jp/kegg-bin/show_pathway?map=oas04660&multi_query=443397%09RoyalBlue/443437%09RoyalBlue/443398%09RoyalBlue/101102917%09RoyalBlue/101105277%09RoyalBlue/101112899%09RoyalBlue/101102485%09RoyalBlue/101120709%09RoyalBlue/101107354%09RoyalBlue/100194428%09RoyalBlue/100217411%09RoyalBlue/101115429%09red/101117607%09RoyalBlue/101118865%09RoyalBlue/101102732%09RoyalBlue/101114005%09RoyalBlue/1…
oas04068	FoxO signaling pathway	133	38	PRKAA1, PRKAB1, MDM2, CREBBP, EP300, SIRT1, STK4, PIK3CD, PIK3CB, PIK3CA, PIK3R1, CHUK, IKBKB, SGK1, SGK3, FOXO3, AGAP2, IL10, STAT3, SOS1, SOS2, KRAS, BRAF, RAF1, MAPK13, MAPK14, CCNG2, CDKN2D, CDKN1A, CDKN1B, PLK3, GADD45A, GADD45G, BCL2L11, TNFSF10, BCL6, SOD2, IL7R,	2.865	1.18469e-09	2.36939e-08	www.genome.jp/kegg-bin/show_pathway?map=oas04068&multi_query=554323%09red/101103425%09RoyalBlue/101107899%09RoyalBlue/101109483%09red/101104979%09RoyalBlue/101123600%09RoyalBlue/101110136%09RoyalBlue/101102956%09RoyalBlue/101110437%09RoyalBlue/443318%09red/101117348%09RoyalBlue/101109759%09RoyalBlue/101110015%09RoyalBlue/101123247%09red/101121455%09RoyalBlue/101111143%09RoyalBlue/780484%09RoyalBl…
oas05221	Acute myeloid leukemia	66	25	PIK3CD, PIK3CB, PIK3CA, PIK3R1, CHUK, IKBKB, NFKB1, EIF4EBP1, SOS1, SOS2, KRAS, BRAF, RAF1, STAT3, CSF1R, PML, RARA, CD14, ITGAM, FCGR1A, BCL2A1, DUSP6, TCF7, LEF1, PPARD,	3.798	1.37222e-09	2.59197e-08	www.genome.jp/kegg-bin/show_pathway?map=oas05221&multi_query=101117348%09RoyalBlue/101109759%09RoyalBlue/101110015%09RoyalBlue/101123247%09red/101121455%09RoyalBlue/101111143%09RoyalBlue/780484%09RoyalBlue/101108228%09RoyalBlue/101111426%09RoyalBlue/101118865%09RoyalBlue/101102732%09RoyalBlue/101114005%09RoyalBlue/101107438%09RoyalBlue/101103190%09RoyalBlue/100294659%09RoyalBlue/101109969%09Royal…
oas05167	Kaposi sarcoma-associated herpesvirus infection	194	48	TBK1, CREBBP, EP300, IFNAR1, IFNAR2, JAK1, TYK2, STAT1, STAT2, IRF9, EIF2AK2, MAPK13, MAPK14, ZFP36, CCR5, FAS, LOC101103463, CHUK, IKBKB, NFKBIA, NFKB1, CDKN1A, RB1, E2F3, IFNGR1, CD86, PIK3C3, ATG3, KRAS, RAF1, FOS, PIK3CG, PIK3R5, PIK3CD, PIK3CB, PIK3CA, PIK3R1, PREX1, SYK, HCK, LYN, PLCG2, ITPR2, NFATC3, JAK2, STAT3, CREB1,	2.481	1.76792e-09	3.16364e-08	www.genome.jp/kegg-bin/show_pathway?map=oas05167&multi_query=101110830%09RoyalBlue/101123600%09RoyalBlue/101110136%09RoyalBlue/443126%09RoyalBlue/443363%09RoyalBlue/101110716%09RoyalBlue/101117248%09RoyalBlue/100307049%09RoyalBlue/101108211%09RoyalBlue/101116656%09RoyalBlue/101121673%09RoyalBlue/100194428%09RoyalBlue/100217411%09RoyalBlue/101115047%09red/443283%09RoyalBlue/101117453%09RoyalBlue/1…
oas04668	TNF signaling pathway	114	34	TNF, LOC101103463, BIRC3, TAB2, TAB3, CFLAR, MAPK13, MAPK14, MAP3K5, MAP3K14, IKBKB, CHUK, NFKBIA, NFKB1, MAP3K8, CREB1, MLKL, CASP7, CCL5, FAS, IL18R1, IL1B, TNFAIP3, TRAF1, FOS, JUNB, MMP3, NOD2, TNFRSF1B, PIK3CD, PIK3CB, PIK3CA, PIK3R1, IRF1,	2.99	2.59591e-09	4.41305e-08	www.genome.jp/kegg-bin/show_pathway?map=oas04668&multi_query=443540%09RoyalBlue/101103463%09RoyalBlue/101120189%09RoyalBlue/101122114%09RoyalBlue/101119184%09RoyalBlue/101106914%09RoyalBlue/101115047%09red/100194428%09RoyalBlue/100217411%09RoyalBlue/101121018%09RoyalBlue/101118799%09RoyalBlue/780484%09RoyalBlue/101111143%09RoyalBlue/780520%09RoyalBlue/101108228%09RoyalBlue/101117094%09RoyalBlue/4…
oas04010	MAPK signaling pathway	298	63	CACNB2, PRKCB, RASGRP2, RASA2, RAP1A, TGFA, EREG, AREG, HGF, CSF1R, SOS1, SOS2, KRAS, BRAF, RAF1, LAMTOR3, MKNK1, RPS6KA1, ELK4, FOS, PLA2G4A, TNF, IL1A, IL1B, IL1R1, IL1RAP, FAS, CD14, RAC2, LOC101103463, MYD88, IRAK4, TRAF6, GADD45A, GADD45G, TAB2, STK4, MAP3K8, MAP3K1, MAP3K2, MAP3K3, MAP3K5, TAOK3, CRKL, ARRB2, ARRB1, MAPK13, MAPK14, NFATC3, DDIT3, MAX, HSPB1, DUSP1, DUSP2, DUSP16, DUSP6, PPM…	2.12	5.10823e-09	8.27047e-08	www.genome.jp/kegg-bin/show_pathway?map=oas04010&multi_query=101116562%09red/101112498%09RoyalBlue/101118410%09RoyalBlue/101115429%09red/101121934%09red/101104023%09RoyalBlue/101101969%09red/101108362%09RoyalBlue/101115080%09RoyalBlue/101106508%09RoyalBlue/101103724%09RoyalBlue/443427%09RoyalBlue/443095%09red/100642180%09red/443318%09red/101117784%09red/443371%09red/443075%09RoyalBlue/497271%09re…
oas04664	Fc epsilon RI signaling pathway	66	24	FCER1G, SYK, LYN, BTK, INPP5D, PLCG2, PIK3CD, PIK3CB, PIK3CA, PIK3R1, RAC2, MAPK13, MAPK14, TNF, LCP2, VAV3, VAV1, SOS1, SOS2, KRAS, RAF1, PLA2G4A, ALOX5, ALOX5AP,	3.646	7.5961e-09	1.17394e-07	www.genome.jp/kegg-bin/show_pathway?map=oas04664&multi_query=443204%09RoyalBlue/101105303%09RoyalBlue/100302103%09RoyalBlue/101105725%09RoyalBlue/101112941%09RoyalBlue/101122126%09RoyalBlue/101117348%09RoyalBlue/101109759%09RoyalBlue/101110015%09RoyalBlue/101123247%09red/101121455%09RoyalBlue/101107592%09RoyalBlue/101115047%09red/100194428%09RoyalBlue/100217411%09RoyalBlue/443540%09RoyalBlue/1011…
oas04054	Pattern recognition receptors BR	57	22	TLR1, TLR2, TLR4, TLR5, TLR6, TLR7, TLR8, CLEC1A, CLEC4A, CLEC4D, CLEC4E, CLEC5A, CLEC6A, CLEC7A, OLR1, NOD2, NAIP, NLRP1, NLRP3, NLRP12, DDX58, IFIH1,	3.87	8.87119e-09	1.31139e-07	www.genome.jp/kegg-bin/show_pathway?map=oas04054&multi_query=554261%09RoyalBlue/554262%09RoyalBlue/554263%09RoyalBlue/554256%09RoyalBlue/554257%09RoyalBlue/554254%09RoyalBlue/554259%09RoyalBlue/101118775%09RoyalBlue/101104478%09RoyalBlue/101104735%09RoyalBlue/100135686%09RoyalBlue/101111012%09RoyalBlue/678675%09RoyalBlue/678685%09RoyalBlue/101122041%09red/101117918%09RoyalBlue/780465%09RoyalBlue/…
oas04210	Apoptosis	145	37	TNFSF10, FAS, TNF, CFLAR, CASP7, TUBA4A, MCL1, LMNB1, LOC101103463, ITPR2, CAPN1, DDIT3, CTSH, BIRC3, XIAP, BCL2L11, BCL2L1, BCL2, MAP3K5, FOS, MAP3K14, CHUK, IKBKB, NFKBIA, NFKB1, GADD45A, GADD45G, TRAF1, BCL2A1, PMAIP1, CSF2RB, PIK3CD, PIK3CB, PIK3CA, PIK3R1, KRAS, RAF1,	2.558	5.41895e-08	7.67685e-07	www.genome.jp/kegg-bin/show_pathway?map=oas04210&multi_query=101114153%09RoyalBlue/100144426%09RoyalBlue/443540%09RoyalBlue/101106914%09RoyalBlue/101122741%09RoyalBlue/100302357%09RoyalBlue/554329%09RoyalBlue/100037680%09RoyalBlue/100135697%09red/101103463%09RoyalBlue/101113317%09RoyalBlue/443130%09RoyalBlue/541600%09RoyalBlue/101108427%09RoyalBlue/101108972%09red/101120189%09RoyalBlue/101116381%…
oas05163	Human cytomegalovirus infection	230	50	PIK3CD, PIK3CB, PIK3CA, PIK3R1, EIF4EBP1, CHUK, IKBKB, NFKB1, SOS1, SOS2, KRAS, RAF1, SP1, RAC2, MB21D1, TBK1, TNF, LOC101103463, IL1B, IL1R1, NFKBIA, CCL5, ITPR2, NFATC3, ADCY7, GNA13, ROCK1, PTGER2, IL6R, JAK1, STAT3, MAPK13, MAPK14, CREB1, CXCR4, PRKCB, PTK2B, CRKL, IL10RA, IL10RB, CXCR2, CCR5, TAP1, TAPBP, MDM2, CDKN1A, RB1, E2F3, FAS,	2.18	7.84904e-08	1.06747e-06	www.genome.jp/kegg-bin/show_pathway?map=oas05163&multi_query=101106012%09red/101117348%09RoyalBlue/101109759%09RoyalBlue/101110015%09RoyalBlue/101123247%09red/101121455%09RoyalBlue/101111426%09RoyalBlue/101111143%09RoyalBlue/780484%09RoyalBlue/101108228%09RoyalBlue/101118865%09RoyalBlue/101102732%09RoyalBlue/101114005%09RoyalBlue/101103190%09RoyalBlue/101104139%09RoyalBlue/100423047%09red/1011075…
oas05160	Hepatitis C	160	39	CD81, CLDN15, OAS1, RNASEL, DDX58, TBK1, TRAF6, CHUK, IKBKB, NFKBIA, NFKB1, TNF, EIF2AK2, STAT3, IFNAR1, IFNAR2, JAK1, TYK2, STAT1, STAT2, IRF9, MX1, RSAD2, PIAS1, SOS1, SOS2, KRAS, BRAF, RAF1, PIK3R1, PIK3CD, PIK3CB, PIK3CA, CDKN1A, RB1, E2F3, LOC101103463, FAS, CFLAR,	2.444	9.05624e-08	1.18428e-06	www.genome.jp/kegg-bin/show_pathway?map=oas05160&multi_query=100147790%09RoyalBlue/101121229%09RoyalBlue/105602911%09RoyalBlue/101103495%09RoyalBlue/101107257%09RoyalBlue/101110830%09RoyalBlue/101107132%09RoyalBlue/101111143%09RoyalBlue/780484%09RoyalBlue/780520%09RoyalBlue/101108228%09RoyalBlue/443540%09RoyalBlue/101121673%09RoyalBlue/100294659%09RoyalBlue/443126%09RoyalBlue/443363%09RoyalBlue/1…
oas05215	Prostate cancer	93	27	CDKN1B, RB1, E2F3, MMP3, IL1R2, TGFA, PIK3CD, PIK3CB, PIK3CA, PIK3R1, CDKN1A, MDM2, CREB1, CREBBP, EP300, TCF7, LEF1, CHUK, IKBKB, NFKBIA, NFKB1, BCL2, SOS1, SOS2, KRAS, BRAF, RAF1,	2.911	2.06568e-07	2.55385e-06	www.genome.jp/kegg-bin/show_pathway?map=oas05215&multi_query=100127219%09RoyalBlue/100144755%09RoyalBlue/101121809%09RoyalBlue/101118332%09red/101118895%09RoyalBlue/101103308%09RoyalBlue/101117784%09red/101106508%09RoyalBlue/443318%09red/101106012%09red/101122783%09red/443548%09red/101117348%09RoyalBlue/101109759%09RoyalBlue/101110015%09RoyalBlue/101123247%09red/101121455%09RoyalBlue/100302083%09…
oas04630	Jak-STAT signaling pathway	184	42	IL10, IL12B, OSM, IL2RA, IL2RG, IL4R, IL6R, IL7R, IL10RA, IL10RB, IL22RA2, IFNAR1, IFNAR2, IFNGR1, IFNGR2, CSF2RB, CSF3R, JAK1, JAK2, TYK2, STAT1, STAT2, STAT3, STAT4, STAT6, SOCS4, BCL2, MCL1, BCL2L1, CDKN1A, PTPN6, IRF9, CREBBP, EP300, PIAS1, SOS1, SOS2, RAF1, PIK3CD, PIK3CB, PIK3CA, PIK3R1,	2.289	2.10317e-07	2.55385e-06	www.genome.jp/kegg-bin/show_pathway?map=oas04630&multi_query=443342%09RoyalBlue/443472%09RoyalBlue/101122466%09RoyalBlue/443435%09RoyalBlue/101103538%09RoyalBlue/101109063%09RoyalBlue/101103369%09RoyalBlue/101111126%09RoyalBlue/101120946%09RoyalBlue/105609264%09RoyalBlue/101108025%09red/101121781%09RoyalBlue/443126%09RoyalBlue/443363%09RoyalBlue/101112907%09RoyalBlue/101122484%09RoyalBlue/1011231…
oas05142	Chagas disease (American trypanosomiasis)	113	30	TLR4, TLR2, TLR6, MYD88, IRAK4, TRAF6, MAPK13, MAPK14, FOS, CHUK, IKBKB, NFKBIA, NFKB1, CCL5, TNF, IL12B, IL1B, IFNGR1, IFNGR2, IL10, PIK3R1, PIK3CD, PIK3CB, PIK3CA, FAS, CFLAR, CD3D, CD3E, CD3G,	2.662	3.86684e-07	4.53354e-06	www.genome.jp/kegg-bin/show_pathway?map=oas05142&multi_query=554263%09RoyalBlue/554262%09RoyalBlue/554257%09RoyalBlue/678682%09RoyalBlue/100216438%09RoyalBlue/101107132%09RoyalBlue/100194428%09RoyalBlue/100217411%09RoyalBlue/443218%09RoyalBlue/101111143%09RoyalBlue/780484%09RoyalBlue/780520%09RoyalBlue/101108228%09RoyalBlue/101115553%09RoyalBlue/443540%09RoyalBlue/443472%09RoyalBlue/443418%09Roya…
oas04131	Membrane trafficking BR	1380	192	PLCG2, PIP5K1C, LRRK2, LYN, FGR, HCK, STK26, RAB8B, RAB27A, RAB3IP, STXBP5, TBC1D1, TBC1D10B, MICAL1, RHOF, EXOC6, EXOC8, RALB, RBSN, PLEK, STEAP4, STX11, STX7, VTI1A, GOSR1, STX6, VAMP2, STXBP2, STXBP3, UNC13D, ZDHHC20, DNM2, FCHO2, EPS15, PICALM, ITSN2, HSPA1A, HSPA6, LRP10, NUMB, ARRB2, ARRB1, SYNJ1, SCYL2, DYRK1A, CBL, MDM2, TRAF6, SMURF1, HCLS1, NECAP1, NECAP2, ANKRD13A, FLOT2, ARHGAP26, FCA…	1.395	4.08558e-07	4.63033e-06	www.genome.jp/kegg-bin/show_pathway?map=oas04131&multi_query=101103681%09red/101106837%09red/101106864%09red/101105703%09red/101122126%09RoyalBlue/101115537%09RoyalBlue/101111447%09RoyalBlue/101104362%09red/100302103%09RoyalBlue/101107075%09RoyalBlue/101113167%09RoyalBlue/101102544%09red/101120307%09RoyalBlue/101104472%09red/101111969%09RoyalBlue/101122791%09RoyalBlue/101123284%09RoyalBlue/100037…
oas04666	Fc gamma R-mediated phagocytosis	85	25	FCGR1A, PTPRC, HCK, LYN, SYK, PIK3CD, PIK3CB, PIK3CA, PIK3R1, PLCG2, PRKCD, RAF1, MARCKSL1, PRKCB, NCF1, VAV3, VAV1, WAS, VASP, RAC2, PIP5K1C, CRKL, DOCK2, FCGR2B, INPP5D,	2.949	4.41378e-07	4.84092e-06	www.genome.jp/kegg-bin/show_pathway?map=oas04666&multi_query=100192431%09RoyalBlue/101102917%09RoyalBlue/101113167%09RoyalBlue/100302103%09RoyalBlue/101105303%09RoyalBlue/101117348%09RoyalBlue/101109759%09RoyalBlue/101110015%09RoyalBlue/101123247%09red/101121455%09RoyalBlue/101122126%09RoyalBlue/101107639%09RoyalBlue/101103190%09RoyalBlue/101105729%09RoyalBlue/101118410%09RoyalBlue/780489%09Royal…
oas05223	Non-small cell lung cancer	64	21	RB1, E2F3, KRAS, STK4, PIK3CD, PIK3CB, PIK3CA, PIK3R1, FOXO3, TGFA, SOS1, SOS2, BRAF, RAF1, PLCG2, PRKCB, CDKN1A, GADD45A, GADD45G, STAT3,	3.29	4.90258e-07	5.20899e-06	www.genome.jp/kegg-bin/show_pathway?map=oas05223&multi_query=100144755%09RoyalBlue/101121809%09RoyalBlue/101114005%09RoyalBlue/101110437%09RoyalBlue/101117348%09RoyalBlue/101109759%09RoyalBlue/101110015%09RoyalBlue/101123247%09red/101121455%09RoyalBlue/100913151%09RoyalBlue/101106508%09RoyalBlue/101118865%09RoyalBlue/101102732%09RoyalBlue/101107438%09RoyalBlue/101103190%09RoyalBlue/101122126%09Ro…
oas05321	Inflammatory bowel disease (IBD)	75	23	TLR2, TLR4, TLR5, NFKB1, NOD2, LOC101108696, LOC101109220, IFNGR1, IFNGR2, STAT1, IL12B, STAT4, IL18, IL18R1, IL18RAP, TNF, IL1A, IL1B, STAT3, IL4R, IL2RG, STAT6, IL10,	3.075	5.57615e-07	5.73572e-06	www.genome.jp/kegg-bin/show_pathway?map=oas05321&multi_query=554262%09RoyalBlue/554263%09RoyalBlue/554256%09RoyalBlue/101108228%09RoyalBlue/780465%09RoyalBlue/101108696%09RoyalBlue/101109220%09RoyalBlue/101112907%09RoyalBlue/101122484%09RoyalBlue/100307049%09RoyalBlue/443472%09RoyalBlue/101117562%09RoyalBlue/443206%09RoyalBlue/101102552%09RoyalBlue/101109262%09RoyalBlue/443540%09RoyalBlue/443404%…
oas04050	Cytokine receptors BR	109	29	IL2RA, IL2RG, IL4R, IL7R, CSF2RB, IL6R, CSF3R, IL10RA, IL10RB, IL22RA2, IFNAR1, IFNAR2, IFNGR1, IFNGR2, IL1R1, IL1R2, IL1RAP, IL18R1, IL18RAP, CCR5, CCR7, CCRL2, CXCR1, CXCR2, CXCR4, XCR1, TNFRSF1B, FAS, CD27,	2.667	5.73572e-07	5.73572e-06	www.genome.jp/kegg-bin/show_pathway?map=oas04050&multi_query=443435%09RoyalBlue/101103538%09RoyalBlue/101109063%09RoyalBlue/101111126%09RoyalBlue/101108025%09red/101123199%09RoyalBlue/101103369%09RoyalBlue/101118070%09RoyalBlue/101120946%09RoyalBlue/105609264%09RoyalBlue/101121781%09RoyalBlue/443126%09RoyalBlue/443363%09RoyalBlue/101112907%09RoyalBlue/101122484%09RoyalBlue/101103054%09RoyalBlue/1…
oas05212	Pancreatic cancer	76	23	KRAS, PIK3CD, PIK3CB, PIK3CA, PIK3R1, ARHGEF6, RAC2, NFKB1, CHUK, IKBKB, BCL2L1, BRAF, RAF1, RALB, TGFA, JAK1, STAT3, STAT1, RB1, E2F3, CDKN1A, GADD45A, GADD45G,	3.034	7.25062e-07	7.04346e-06	www.genome.jp/kegg-bin/show_pathway?map=oas05212&multi_query=101114005%09RoyalBlue/101117348%09RoyalBlue/101109759%09RoyalBlue/101110015%09RoyalBlue/101123247%09red/101121455%09RoyalBlue/101104043%09RoyalBlue/101107592%09RoyalBlue/101108228%09RoyalBlue/101111143%09RoyalBlue/780484%09RoyalBlue/443061%09RoyalBlue/101107438%09RoyalBlue/101103190%09RoyalBlue/101113566%09RoyalBlue/101106508%09RoyalBlu…
oas04650	Natural killer cell mediated cytotoxicity	141	34	PTPN6, ITGAL, ITGB2, PTK2B, VAV3, VAV1, RAC2, TNF, TYROBP, NCR3, FCER1G, SYK, LCP2, PLCG2, SH3BP2, PIK3CD, PIK3CB, PIK3CA, PIK3R1, SOS1, SOS2, KRAS, BRAF, RAF1, HCST, PRKCB, SH2D1B, SH2D1A, IFNGR1, IFNGR2, IFNAR1, IFNAR2, TNFSF10, FAS,	2.418	7.8416e-07	7.40596e-06	www.genome.jp/kegg-bin/show_pathway?map=oas04650&multi_query=101108643%09RoyalBlue/641296%09RoyalBlue/494433%09RoyalBlue/101106906%09RoyalBlue/101120709%09RoyalBlue/101107354%09RoyalBlue/101107592%09RoyalBlue/443540%09RoyalBlue/443208%09RoyalBlue/101122313%09RoyalBlue/443204%09RoyalBlue/101105303%09RoyalBlue/101105277%09RoyalBlue/101122126%09RoyalBlue/101123467%09RoyalBlue/101117348%09RoyalBlue/1…
oas04658	Th1 and Th2 cell differentiation	105	28	MAML2, RBPJ, NFKB1, IFNGR1, IFNGR2, JAK1, JAK2, STAT1, IL12B, TYK2, STAT4, LOC101108696, LOC101109220, CD3E, CD3G, CD3D, NFATC3, CHUK, IKBKB, NFKBIA, FOS, MAPK13, MAPK14, IL2RA, IL2RG, IL4R, STAT6, NOTCH2,	2.674	8.50744e-07	7.81765e-06	www.genome.jp/kegg-bin/show_pathway?map=oas04658&multi_query=101102586%09RoyalBlue/101107196%09RoyalBlue/101108228%09RoyalBlue/101112907%09RoyalBlue/101122484%09RoyalBlue/101110716%09RoyalBlue/101113909%09RoyalBlue/100307049%09RoyalBlue/443472%09RoyalBlue/101117248%09RoyalBlue/101117562%09RoyalBlue/101108696%09RoyalBlue/101109220%09RoyalBlue/443437%09RoyalBlue/443398%09RoyalBlue/443397%09RoyalBlu…
oas05202	Transcriptional misregulation in cancer	181	40	CSF1R, NCOR1, CD14, ITGAM, FCGR1A, PML, RARA, BCL2A1, DUSP6, KMT2A, CCNT2, CCNT1, KLF3, JMJD1C, KDM6A, CDKN1B, HHEX, REL, TRAF1, BCL2L1, CD86, BCL6, ITGB7, TFE3, CDKN1A, MMP3, IL1R2, ELK4, MAX, MDM2, SP1, FLI1, ID2, ATF1, NR4A3, DDIT3, NFKB1, GADD45A, GADD45G,	2.216	9.93944e-07	8.89318e-06	www.genome.jp/kegg-bin/show_pathway?map=oas05202&multi_query=101109969%09RoyalBlue/101113340%09red/101117774%09RoyalBlue/443216%09RoyalBlue/443217%09RoyalBlue/100192431%09RoyalBlue/101119486%09red/101111580%09RoyalBlue/101107973%09RoyalBlue/101114560%09RoyalBlue/101110315%09RoyalBlue/101108880%09red/101101916%09RoyalBlue/101106913%09RoyalBlue/101106415%09RoyalBlue/101115489%09red/443229%09red/101…
oas05220	Chronic myeloid leukemia	79	23	CRKL, CBL, PIK3CD, PIK3CB, PIK3CA, PIK3R1, BCL2L1, CHUK, IKBKB, NFKBIA, NFKB1, MDM2, CDKN1B, SOS1, SOS2, KRAS, RAF1, BRAF, CDKN1A, RB1, E2F3, GADD45A, GADD45G,	2.919	1.54244e-06	1.34469e-05	www.genome.jp/kegg-bin/show_pathway?map=oas05220&multi_query=101117537%09RoyalBlue/101115401%09RoyalBlue/101117348%09RoyalBlue/101109759%09RoyalBlue/101110015%09RoyalBlue/101123247%09red/101121455%09RoyalBlue/443061%09RoyalBlue/101111143%09RoyalBlue/780484%09RoyalBlue/780520%09RoyalBlue/101108228%09RoyalBlue/101104979%09RoyalBlue/100127219%09RoyalBlue/101118865%09RoyalBlue/101102732%09RoyalBlue/1…
oas05170	Human immunodeficiency virus 1 infection	218	45	CXCR4, CCR5, PIK3CD, PIK3CB, PIK3CA, PIK3R1, PTK2B, CRKL, NFKB1, FOS, KRAS, RAF1, PLCG2, ITPR2, NFATC3, PRKCB, RAC2, TNF, TNFRSF1B, BCL2L1, TLR2, TLR4, MYD88, IRAK4, TRAF6, TAB2, CHUK, IKBKB, NFKBIA, MAPK13, MAPK14, MB21D1, TBK1, SAMHD1, LOC101103463, FAS, BCL2, CD3E, CD3G, CD3D, TAP1, TAPBP, AP1S3,	2.07	1.59772e-06	1.35806e-05	www.genome.jp/kegg-bin/show_pathway?map=oas05170&multi_query=443532%09RoyalBlue/101117453%09RoyalBlue/101116393%09red/101117348%09RoyalBlue/101109759%09RoyalBlue/101110015%09RoyalBlue/101123247%09red/101121455%09RoyalBlue/101120842%09red/101106906%09RoyalBlue/101117537%09RoyalBlue/101108228%09RoyalBlue/443218%09RoyalBlue/101114005%09RoyalBlue/101103190%09RoyalBlue/101122126%09RoyalBlue/101113317%…
oas04659	Th17 cell differentiation	116	29	IL1B, IL1R1, IL1RAP, MAPK13, MAPK14, IL2RG, JAK1, IL6R, JAK2, TYK2, STAT3, LOC101108696, LOC101109220, CD3E, CD3G, CD3D, NFATC3, CHUK, IKBKB, NFKBIA, NFKB1, FOS, IL4R, STAT6, IFNGR1, IFNGR2, STAT1, IL2RA, RARA,	2.506	2.29859e-06	1.90615e-05	www.genome.jp/kegg-bin/show_pathway?map=oas04659&multi_query=443539%09RoyalBlue/101103054%09RoyalBlue/101108354%09RoyalBlue/100194428%09RoyalBlue/100217411%09RoyalBlue/101103538%09RoyalBlue/101110716%09RoyalBlue/101103369%09RoyalBlue/101113909%09RoyalBlue/101117248%09RoyalBlue/100294659%09RoyalBlue/101108696%09RoyalBlue/101109220%09RoyalBlue/443437%09RoyalBlue/443398%09RoyalBlue/443397%09RoyalBlu…
oas04722	Neurotrophin signaling pathway	123	30	SOS1, SOS2, KRAS, RAF1, BRAF, RPS6KA1, BCL2, CRKL, RAP1A, MAP3K3, MAPK13, MAPK14, PIK3R1, PIK3CD, PIK3CB, PIK3CA, NFKBIA, NFKB1, FOXO3, PLCG2, PRKCD, ARHGDIB, MAP3K1, MAP3K5, TRAF6, IRAK2, IRAK3, IRAK4, IKBKB, PSEN1,	2.445	2.68218e-06	2.17129e-05	www.genome.jp/kegg-bin/show_pathway?map=oas04722&multi_query=101116015%09red/101118865%09RoyalBlue/101102732%09RoyalBlue/101114005%09RoyalBlue/101103190%09RoyalBlue/101107438%09RoyalBlue/101110124%09RoyalBlue/101119602%09RoyalBlue/101117537%09RoyalBlue/101115080%09RoyalBlue/101122537%09RoyalBlue/100194428%09RoyalBlue/100217411%09RoyalBlue/101123247%09red/101121455%09RoyalBlue/101117348%09RoyalBlu…
oas04066	HIF-1 signaling pathway	101	26	IL6R, STAT3, TLR4, IFNGR1, IFNGR2, NFKB1, MKNK1, PIK3CD, PIK3CB, PIK3CA, PIK3R1, EIF4EBP1, VHL, EGLN3, CREBBP, EP300, CYBB, PLCG2, PRKCB, HMOX1, HKDC1, HK3, PFKFB3, BCL2, CDKN1A, CDKN1B,	2.581	4.24684e-06	3.35797e-05	www.genome.jp/kegg-bin/show_pathway?map=oas04066&multi_query=101103369%09RoyalBlue/100294659%09RoyalBlue/554263%09RoyalBlue/101112907%09RoyalBlue/101122484%09RoyalBlue/101108228%09RoyalBlue/443318%09red/101104102%09RoyalBlue/101117348%09RoyalBlue/101109759%09RoyalBlue/101110015%09RoyalBlue/101123247%09red/101121455%09RoyalBlue/101111426%09RoyalBlue/101122897%09RoyalBlue/101117367%09RoyalBlue/1011…
oas04670	Leukocyte transendothelial migration	115	28	ITGAM, ITGB2, ITGA4, ITGAL, CLDN15, PIK3CD, PIK3CB, PIK3CA, PIK3R1, CYBB, NCF2, NCF1, NCF4, MAPK13, MAPK14, PLCG2, PRKCB, ROCK1, RAP1A, SIPA1, VASP, CXCR4, PTK2B, ITK, VAV3, VAV1, RAC2,	2.441	5.9336e-06	4.58506e-05	www.genome.jp/kegg-bin/show_pathway?map=oas04670&multi_query=101117375%09red/443217%09RoyalBlue/494433%09RoyalBlue/101118411%09red/443499%09RoyalBlue/641296%09RoyalBlue/101107462%09red/101121229%09RoyalBlue/101110420%09RoyalBlue/101117348%09RoyalBlue/101109759%09RoyalBlue/101110015%09RoyalBlue/101123247%09red/101121455%09RoyalBlue/100036757%09RoyalBlue/101106094%09RoyalBlue/780489%09RoyalBlue/101…
oas05133	Pertussis	85	23	ITGAM, ITGB2, CASP7, NLRP3, IL1B, C4BPA, LY96, TLR4, CD14, TIRAP, MYD88, IRAK4, TRAF6, NFKB1, MAPK13, MAPK14, FOS, IL12B, TNF, IL10, IRF1, IL1A,	2.713	6.10568e-06	4.61318e-05	www.genome.jp/kegg-bin/show_pathway?map=oas05133&multi_query=443217%09RoyalBlue/494433%09RoyalBlue/100037684%09red/101122741%09RoyalBlue/101107699%09RoyalBlue/443539%09RoyalBlue/101107688%09red/101119740%09RoyalBlue/101108235%09RoyalBlue/554263%09RoyalBlue/443216%09RoyalBlue/101118490%09RoyalBlue/678682%09RoyalBlue/100216438%09RoyalBlue/101107132%09RoyalBlue/101108228%09RoyalBlue/100194428%09Roya…
oas05200	Pathways in cancer	533	85	TCF7, LEF1, GNA13, ROCK1, CXCR4, PTGER2, ADCY7, PIK3CD, PIK3CB, PIK3CA, PIK3R1, CHUK, IKBKB, NFKBIA, NFKB1, BCL2, BIRC3, XIAP, BCL2L1, TRAF1, LOC101103463, TRAF6, MDM2, CDKN1B, CDKN1A, CRKL, CBL, EDNRB, PRKCB, IL12B, IL2RA, IL2RG, IL4R, CSF2RB, IL6R, IL7R, IFNAR1, IFNAR2, IFNGR1, IFNGR2, RASGRP2, JAK1, JAK2, STAT3, STAT1, STAT2, STAT4, STAT6, TGFA, HGF, SOS1, SOS2, KRAS, BRAF, RAF1, FOS, STK4, PL…	1.599	7.12331e-06	5.26506e-05	www.genome.jp/kegg-bin/show_pathway?map=oas05200&multi_query=100294600%09red/101112313%09red/101101980%09RoyalBlue/780521%09RoyalBlue/101123390%09red/101109745%09red/101122197%09red/443346%09red/101118506%09red/101114118%09red/101117003%09RoyalBlue/101117190%09red/101102442%09RoyalBlue/101121145%09red/443532%09RoyalBlue/101116393%09red/443013%09RoyalBlue/101102089%09red/101112667%09RoyalBlue/1011…
oas05211	Renal cell carcinoma	69	20	EGLN3, VHL, CREBBP, EP300, TGFA, HGF, PIK3CD, PIK3CB, PIK3CA, PIK3R1, CRKL, RAP1A, SOS1, SOS2, KRAS, BRAF, RAF1, TFE3, CDKN1A, FLCN,	2.906	7.90355e-06	5.71746e-05	www.genome.jp/kegg-bin/show_pathway?map=oas05211&multi_query=443286%09red/101117367%09RoyalBlue/101122897%09RoyalBlue/101123600%09RoyalBlue/101110136%09RoyalBlue/554323%09red/101106508%09RoyalBlue/443075%09RoyalBlue/443076%09red/101117348%09RoyalBlue/101109759%09RoyalBlue/101110015%09RoyalBlue/101123247%09red/101121455%09RoyalBlue/101117537%09RoyalBlue/101115080%09RoyalBlue/101118865%09RoyalBlue/…
oas01521	EGFR tyrosine kinase inhibitor resistance	81	22	TGFA, HGF, IL6R, JAK1, JAK2, STAT3, PIK3CD, PIK3CB, PIK3CA, PIK3R1, EIF4EBP1, FOXO3, BCL2L11, PLCG2, PRKCB, SOS1, SOS2, KRAS, BRAF, RAF1, BCL2L1, BCL2,	2.723	9.05586e-06	6.41457e-05	www.genome.jp/kegg-bin/show_pathway?map=oas01521&multi_query=101106508%09RoyalBlue/678677%09red/443075%09RoyalBlue/443076%09red/443318%09red/443087%09red/101117784%09red/101106012%09red/101122783%09red/443548%09red/101103369%09RoyalBlue/101110716%09RoyalBlue/101113909%09RoyalBlue/100294659%09RoyalBlue/101117348%09RoyalBlue/101109759%09RoyalBlue/101110015%09RoyalBlue/101123247%09red/101121455%09Ro…
oas05210	Colorectal cancer	88	23	TCF7, LEF1, KRAS, PIK3CD, PIK3CB, PIK3CA, PIK3R1, BRAF, RAF1, FOS, RALB, RAC2, PMAIP1, BCL2L11, BCL2, CDKN1A, GADD45A, GADD45G, TGFA, EREG, AREG, SOS1, SOS2,	2.62	1.14454e-05	7.94169e-05	www.genome.jp/kegg-bin/show_pathway?map=oas05210&multi_query=100294600%09red/101101980%09RoyalBlue/780521%09RoyalBlue/101123390%09red/101114005%09RoyalBlue/101117348%09RoyalBlue/101109759%09RoyalBlue/101110015%09RoyalBlue/101123247%09red/101121455%09RoyalBlue/101107438%09RoyalBlue/101103190%09RoyalBlue/443218%09RoyalBlue/101113566%09RoyalBlue/101107592%09RoyalBlue/554323%09red/101102359%09RoyalBl…
oas04217	Necroptosis	173	36	TNF, LOC101103463, BIRC3, XIAP, RNF31, CYLD, CFLAR, CYBB, PLA2G4A, CAPN1, MLKL, NLRP3, IL1B, VPS4B, IL1A, TNFSF10, FAS, IFNAR1, IFNAR2, IFNGR1, IFNGR2, JAK1, JAK2, TYK2, STAT1, STAT2, STAT3, STAT4, STAT6, IRF9, EIF2AK2, TLR4, ZBP1, SQSTM1, TNFAIP3, BCL2,	2.086	1.43316e-05	9.74546e-05	www.genome.jp/kegg-bin/show_pathway?map=oas04217&multi_query=443540%09RoyalBlue/101103463%09RoyalBlue/101120189%09RoyalBlue/101116381%09RoyalBlue/101116911%09RoyalBlue/101113429%09RoyalBlue/101106914%09RoyalBlue/100036757%09RoyalBlue/101111472%09RoyalBlue/443130%09RoyalBlue/101115147%09RoyalBlue/101107699%09RoyalBlue/443539%09RoyalBlue/101103111%09RoyalBlue/443404%09RoyalBlue/101116705%09red/1011…
oas04611	Platelet activation	126	28	GNA13, ROCK1, P2RX1, ITPR2, P2RY1, RASGRP2, RAP1A, APBB1IP, FERMT3, P2RY12, ADCY7, PIK3CG, PIK3R5, VASP, SYK, FCER1G, LYN, PIK3CD, PIK3CB, PIK3CA, PIK3R1, LCP2, PLCG2, BTK, MAPK13, MAPK14, PLA2G4A, TBXAS1,	2.228	3.65763e-05	0.000243842	www.genome.jp/kegg-bin/show_pathway?map=oas04611&multi_query=101117003%09RoyalBlue/101117190%09red/101102442%09RoyalBlue/101101902%09RoyalBlue/101113317%09RoyalBlue/101114407%09RoyalBlue/101106864%09red/101104023%09RoyalBlue/101115080%09RoyalBlue/101110258%09RoyalBlue/100423047%09red/101115330%09RoyalBlue/101117897%09RoyalBlue/101116393%09red/101102089%09red/101112667%09RoyalBlue/101102896%09Roya…
oas05168	Herpes simplex infection	225	42	TRAF1, LOC101103463, FOS, IKBKB, CHUK, NFKBIA, NFKB1, TLR2, MYD88, TRAF6, TAB2, DDX58, IFIH1, TBK1, CCL5, TNF, IL1B, IL12B, EIF2AK2, OAS1, RNASEL, CFP, UBE2R2, PML, CREBBP, EP300, TBPL1, NXF1, LOC101108696, LOC101109220, TAP1, IFNAR1, IFNAR2, JAK1, TYK2, STAT1, STAT2, IRF9, IFNGR1, IFNGR2, JAK2, FAS,	1.872	4.58148e-05	0.000299558	www.genome.jp/kegg-bin/show_pathway?map=oas05168&multi_query=101122077%09RoyalBlue/101103463%09RoyalBlue/443218%09RoyalBlue/780484%09RoyalBlue/101111143%09RoyalBlue/780520%09RoyalBlue/101108228%09RoyalBlue/554262%09RoyalBlue/678682%09RoyalBlue/101107132%09RoyalBlue/101122114%09RoyalBlue/101107257%09RoyalBlue/101106234%09RoyalBlue/101110830%09RoyalBlue/101115553%09RoyalBlue/443540%09RoyalBlue/4435…
oas04144	Endocytosis	265	47	PIP5K1C, DNM2, ZFYVE16, PML, CBL, EPS15, MDM2, TRAF6, SMURF1, CCR5, CXCR1, CXCR2, CXCR4, ADRBK1, GRK6, ARRB2, ARRB1, WAS, WIPF1, HSPA1A, HSPA6, KIAA1033, KIAA0196, LOC101119385, CAPZA2, VPS26A, VPS37B, VPS4B, IST1, SNX2, SNX6, IL2RA, IL2RG, RBSN, EHD1, RAB31, RAB11FIP1, SMAP2, GIT2, ACAP2, ARAP1, ARAP2, ARAP3, AGAP2, PSD4, CYTH1, CYTH4,	1.778	6.30953e-05	0.000404762	www.genome.jp/kegg-bin/show_pathway?map=oas04144&multi_query=101115537%09RoyalBlue/101115027%09RoyalBlue/101122460%09red/101103177%09red/101120662%09RoyalBlue/101111580%09RoyalBlue/101106012%09red/443548%09red/101115401%09RoyalBlue/101114404%09red/101111833%09red/101110462%09RoyalBlue/101104979%09RoyalBlue/101107132%09RoyalBlue/101103370%09RoyalBlue/101117453%09RoyalBlue/101108811%09RoyalBlue/101…
oas04657	IL-17 signaling pathway	91	22	TRAF3IP2, TRAF6, NFKB1, FOS, TNFAIP3, TBK1, TAB2, TAB3, CHUK, IKBKB, NFKBIA, MAPK13, MAPK14, USP25, LOC101103463, TNF, S100A8, S100A9, MMP3, IL1B,	2.424	6.46755e-05	0.000407216	www.genome.jp/kegg-bin/show_pathway?map=oas04657&multi_query=101109809%09RoyalBlue/101107132%09RoyalBlue/101108228%09RoyalBlue/443218%09RoyalBlue/101113156%09RoyalBlue/101110830%09RoyalBlue/101122114%09RoyalBlue/101119184%09RoyalBlue/101111143%09RoyalBlue/780484%09RoyalBlue/780520%09RoyalBlue/100194428%09RoyalBlue/100217411%09RoyalBlue/101116878%09RoyalBlue/101103463%09RoyalBlue/443418%09RoyalBlu…
oas05134	Legionellosis	68	18	ITGAM, ITGB2, NFKBIA, NFKB1, HSPA1A, HSPA6, NAIP, CASP7, IL18, IL1B, TLR5, TLR2, CD14, TLR4, MYD88, TNF, IL12B,	2.654	8.39269e-05	0.000518821	www.genome.jp/kegg-bin/show_pathway?map=oas05134&multi_query=443217%09RoyalBlue/494433%09RoyalBlue/780520%09RoyalBlue/101108228%09RoyalBlue/100913152%09RoyalBlue/101107064%09RoyalBlue/101110450%09RoyalBlue/101122741%09RoyalBlue/443206%09RoyalBlue/443539%09RoyalBlue/554256%09RoyalBlue/554262%09RoyalBlue/443216%09RoyalBlue/554263%09RoyalBlue/678682%09RoyalBlue/443540%09RoyalBlue/443472%09RoyalBlue/…
oas05166	Human T-cell leukemia virus 1 infection	247	44	ITGAL, ITGB2, KRAS, NFATC3, IL2RG, JAK1, CDKN1A, RB1, E2F3, PIK3R1, PIK3CD, PIK3CB, PIK3CA, TNF, MAP3K1, IL1R1, IL1R2, CD3D, CD3E, CD3G, MAP3K3, CHUK, IKBKB, NFKBIA, NFKB1, MAP3K14, ZFP36, IL2RA, BCL2L1, XIAP, ADCY7, LOC101108696, LOC101109220, ELK4, ETS2, TBPL1, FOS, EGR1, EGR2, CREB1, CRTC2, CRTC3, CREBBP, EP300,	1.786	9.63278e-05	0.000584848	www.genome.jp/kegg-bin/show_pathway?map=oas05166&multi_query=101123225%09red/641296%09RoyalBlue/494433%09RoyalBlue/101114005%09RoyalBlue/101115429%09red/101117607%09RoyalBlue/101103538%09RoyalBlue/101110716%09RoyalBlue/101109094%09red/101108313%09red/101110548%09red/101116829%09red/101115712%09red/100302083%09RoyalBlue/100144758%09red/100144755%09RoyalBlue/101121809%09RoyalBlue/101123247%09red/10…
oas05214	Glioma	70	18	TGFA, PLCG2, PRKCB, SOS1, SOS2, KRAS, BRAF, RAF1, PIK3CD, PIK3CB, PIK3CA, PIK3R1, MDM2, CDKN1A, RB1, E2F3, GADD45A, GADD45G,	2.578	0.000126067	0.00075198	www.genome.jp/kegg-bin/show_pathway?map=oas05214&multi_query=101106508%09RoyalBlue/101106012%09red/101122783%09red/443318%09red/101122126%09RoyalBlue/100037684%09red/101118410%09RoyalBlue/101118865%09RoyalBlue/101102732%09RoyalBlue/101114005%09RoyalBlue/101107438%09RoyalBlue/101103190%09RoyalBlue/101117348%09RoyalBlue/101109759%09RoyalBlue/101110015%09RoyalBlue/101123247%09red/101121455%09RoyalBl…
oas04933	AGE-RAGE signaling pathway in diabetic complications	109	24	CDKN1B, CYBB, PLCG2, PRKCB, PRKCD, IL1A, IL1B, TNF, THBD, MAPK13, MAPK14, NFKB1, DIAPH1, KRAS, PIK3CD, PIK3CB, PIK3CA, PIK3R1, BCL2, JAK2, STAT3, STAT1, EGR1,	2.208	0.000149744	0.000841725	www.genome.jp/kegg-bin/show_pathway?map=oas04933&multi_query=554323%09red/100127219%09RoyalBlue/443512%09red/443483%09red/100101231%09red/101115552%09red/100036757%09RoyalBlue/100034665%09red/101106864%09red/101122126%09RoyalBlue/101105703%09red/101118410%09RoyalBlue/101107639%09RoyalBlue/443115%09red/443404%09RoyalBlue/443539%09RoyalBlue/443418%09RoyalBlue/443540%09RoyalBlue/101118918%09red/1011…
oas00562	Inositol phosphate metabolism	77	19	PIK3C3, MTMR3, MTMR8, MTMR14, PI4K2B, SACM1L, PIP5K1C, SYNJ1, PIK3CD, PIK3CB, PIK3CA, PIK3CG, INPP5D, FIG4, PIP4K2A, PIP4K2C, PLCG2, INPP5K, IPMK,	2.474	0.000149753	0.000841725	www.genome.jp/kegg-bin/show_pathway?map=oas00562&multi_query=101105709%09RoyalBlue/101109302%09RoyalBlue/101104812%09RoyalBlue/101102342%09RoyalBlue/101105250%09RoyalBlue/101118997%09RoyalBlue/101115537%09RoyalBlue/101101853%09RoyalBlue/101117348%09RoyalBlue/101109759%09RoyalBlue/101110015%09RoyalBlue/101102896%09RoyalBlue/101112941%09RoyalBlue/101113245%09RoyalBlue/101103999%09RoyalBlue/10111912…
oas01522	Endocrine resistance	96	22	FOS, SP1, NCOR1, ADCY7, SOS1, SOS2, KRAS, BRAF, RAF1, PIK3CD, PIK3CB, PIK3CA, PIK3R1, MAPK13, MAPK14, BCL2, NOTCH2, RB1, E2F3, MDM2, CDKN1A, CDKN1B,	2.298	0.000151015	0.000841725	www.genome.jp/kegg-bin/show_pathway?map=oas01522&multi_query=443218%09RoyalBlue/101104139%09RoyalBlue/101117774%09RoyalBlue/443115%09red/101102089%09red/101112667%09RoyalBlue/443318%09red/101118865%09RoyalBlue/101102732%09RoyalBlue/101114005%09RoyalBlue/101107438%09RoyalBlue/101103190%09RoyalBlue/101117348%09RoyalBlue/101109759%09RoyalBlue/101110015%09RoyalBlue/101123247%09red/101121455%09RoyalBl…
oas05222	Small cell lung cancer	96	22	CDKN1A, GADD45A, GADD45G, BCL2, MAX, CDKN1B, RB1, E2F3, PIK3CD, PIK3CB, PIK3CA, PIK3R1, CHUK, IKBKB, NFKBIA, NFKB1, BIRC3, XIAP, BCL2L1, TRAF1, LOC101103463, TRAF6,	2.298	0.000151015	0.000841725	www.genome.jp/kegg-bin/show_pathway?map=oas05222&multi_query=100302083%09RoyalBlue/101115240%09RoyalBlue/100885762%09RoyalBlue/101119602%09RoyalBlue/101120670%09RoyalBlue/101113974%09red/101109483%09red/100127219%09RoyalBlue/100144755%09RoyalBlue/101121809%09RoyalBlue/101115552%09red/101107969%09red/101105743%09red/101105588%09red/101119848%09red/101113656%09red/101120842%09red/101117348%09RoyalB…
oas05323	Rheumatoid arthritis	103	23	CD80, CD86, LOC101108696, LOC101109220, ITGAL, ITGB2, TNFSF13B, TNF, IL1A, IL1B, IL18, TLR2, TLR4, FOS, ATP6V1A, TCIRG1, ATP6AP1, ATP6V0C, ATP6V0B, MMP3, CCL5,	2.239	0.000163432	0.000896238	www.genome.jp/kegg-bin/show_pathway?map=oas05323&multi_query=554317%09RoyalBlue/554318%09RoyalBlue/101108696%09RoyalBlue/101109220%09RoyalBlue/641296%09RoyalBlue/494433%09RoyalBlue/780517%09RoyalBlue/443540%09RoyalBlue/443404%09RoyalBlue/443539%09RoyalBlue/443206%09RoyalBlue/554262%09RoyalBlue/554263%09RoyalBlue/443218%09RoyalBlue/554323%09red/100037694%09red/101102025%09RoyalBlue/101113184%09Roy…
oas04622	RIG-I-like receptor signaling pathway	84	20	DDX58, IFIH1, TANK, TBK1, CHUK, IKBKB, NFKBIA, NFKB1, LOC101103463, TRAF6, MAP3K1, MAPK13, MAPK14, TNF, IL12B, TRIM25, CYLD, ISG15, SIKE1,	2.387	0.000171505	0.000925585	www.genome.jp/kegg-bin/show_pathway?map=oas04622&multi_query=101107257%09RoyalBlue/101106234%09RoyalBlue/101108632%09RoyalBlue/101110830%09RoyalBlue/101111143%09RoyalBlue/780484%09RoyalBlue/780520%09RoyalBlue/101108228%09RoyalBlue/101103463%09RoyalBlue/101107132%09RoyalBlue/101112260%09RoyalBlue/100194428%09RoyalBlue/100217411%09RoyalBlue/443418%09RoyalBlue/443540%09RoyalBlue/443472%09RoyalBlue/1…
oas04012	ErbB signaling pathway	85	20	TGFA, AREG, PLCG2, PRKCB, CBL, CRKL, ABL2, EREG, SOS1, SOS2, KRAS, BRAF, RAF1, PIK3CD, PIK3CB, PIK3CA, PIK3R1, EIF4EBP1, CDKN1B, CDKN1A,	2.359	0.000203617	0.00108172	www.genome.jp/kegg-bin/show_pathway?map=oas04012&multi_query=101106508%09RoyalBlue/443427%09RoyalBlue/101122126%09RoyalBlue/101118410%09RoyalBlue/101115401%09RoyalBlue/101114404%09red/101120842%09red/101117537%09RoyalBlue/101121110%09RoyalBlue/101103724%09RoyalBlue/678677%09red/101118865%09RoyalBlue/101102732%09RoyalBlue/101114005%09RoyalBlue/101107438%09RoyalBlue/101103190%09RoyalBlue/101117348%…
oas01001	Protein kinases BR	529	78	PRKX, PRKCB, PRKCD, PKN1, SGK1, SGK3, RPS6KA1, STK38L, MAST3, ROCK1, ADRBK1, GRK6, HUNK, PRKAA1, SIK1, SNRK, STK17B, STK17A, MKNK1, TRIB1, STK40, CDK7, CDK17, MAPK13, MAPK14, CLK1, CLK4, DYRK1A, HIPK2, OXSR1, STK4, STK26, TAOK3, MAP3K1, MAP3K2, MAP3K3, MAP3K5, MAP3K8, MAP3K14, IRAK2, IRAK3, IRAK4, TESK2, LRRK2, BRAF, RAF1, MLKL, CHUK, IKBKB, TBK1, NEK6, EIF2AK2, PLK3, SCYL2, PXK, BRD2, PDK4, SMG1…	1.478	0.000246737	0.00129062	www.genome.jp/kegg-bin/show_pathway?map=oas01001&multi_query=101116807%09RoyalBlue/443010%09red/101113758%09red/101118410%09RoyalBlue/101107639%09RoyalBlue/101118101%09RoyalBlue/100216431%09red/101106860%09red/101107709%09RoyalBlue/101122444%09RoyalBlue/101110124%09RoyalBlue/101111789%09RoyalBlue/101111802%09RoyalBlue/101122306%09red/101102442%09RoyalBlue/101114291%09red/101107309%09red/101108265…
oas04070	Phosphatidylinositol signaling system	101	22	PI4K2B, SACM1L, PIP5K1C, SYNJ1, PIK3CD, PIK3CB, PIK3CA, PIK3R1, INPP5D, MTMR3, MTMR8, MTMR14, PIP4K2A, PIP4K2C, PIK3C3, PLCG2, IPMK, INPP5K, IP6K1, CDS2, ITPR2, PRKCB,	2.184	0.000326857	0.00168381	www.genome.jp/kegg-bin/show_pathway?map=oas04070&multi_query=101105250%09RoyalBlue/101118997%09RoyalBlue/101115537%09RoyalBlue/101101853%09RoyalBlue/101117348%09RoyalBlue/101109759%09RoyalBlue/101110015%09RoyalBlue/101123247%09red/101121455%09RoyalBlue/101112941%09RoyalBlue/101109302%09RoyalBlue/101104812%09RoyalBlue/101102342%09RoyalBlue/101103999%09RoyalBlue/101119125%09RoyalBlue/101105709%09Ro…
oas04640	Hematopoietic cell lineage	116	24	IL1A, IL1B, TNF, LOC101108696, LOC101109220, CD44, IL2RA, IL7R, CD3D, CD3E, CD3G, CD24, CD37, IL4R, IL6R, FCGR1A, CSF1R, ITGAM, CD14, IL1R1, IL1R2, CSF3R, CD55, ITGA4,	2.074	0.000403532	0.00204777	www.genome.jp/kegg-bin/show_pathway?map=oas04640&multi_query=443371%09red/443404%09RoyalBlue/443539%09RoyalBlue/443540%09RoyalBlue/101105675%09red/101108696%09RoyalBlue/101109220%09RoyalBlue/101113884%09RoyalBlue/443435%09RoyalBlue/101111126%09RoyalBlue/443397%09RoyalBlue/443437%09RoyalBlue/443398%09RoyalBlue/101119731%09RoyalBlue/101110864%09RoyalBlue/101109063%09RoyalBlue/101103369%09RoyalBlue/…
oas05213	Endometrial cancer	58	15	PIK3CD, PIK3CB, PIK3CA, PIK3R1, FOXO3, SOS1, SOS2, KRAS, BRAF, RAF1, TCF7, LEF1, CDKN1A, GADD45A, GADD45G,	2.593	0.000422812	0.00211406	www.genome.jp/kegg-bin/show_pathway?map=oas05213&multi_query=101117348%09RoyalBlue/101109759%09RoyalBlue/101110015%09RoyalBlue/101123247%09red/101121455%09RoyalBlue/100913157%09red/100913151%09RoyalBlue/101118865%09RoyalBlue/101102732%09RoyalBlue/101114005%09RoyalBlue/101107438%09RoyalBlue/101103190%09RoyalBlue/100294600%09red/101112313%09red/101101980%09RoyalBlue/780521%09RoyalBlue/100302083%09R…
oas04121	Ubiquitin system BR	794	107	ISG15, UBA7, UBE2B, UBE2H, UBE2L6, UBE2R2, UBE2W, ATG3, SMURF1, HERC1, HERC3, RNF20, CBL, MDM2, PELI1, PELI2, RNF19A, RNF19B, RNF31, RFFL, RNF144B, RNF169, RNF217, LOC101103463, TRAF6, TRIM14, PML, TRIM21, TRIM25, TRIM38, UBR2, BIRC3, XIAP, BRAP, DTX3L, MAP3K1, MKRN1, MYCBP2, RCHY1, RC3H1, RC3H2, RFWD2, RNF38, RNF111, RNF114, RNF149, RNF213, TOPORS, RANBP2, PIAS1, HERC5, HERC6, NSMCE2, FBXW2, FBX…	1.351	0.000637765	0.00314261	www.genome.jp/kegg-bin/show_pathway?map=oas04121&multi_query=443057%09RoyalBlue/101104960%09red/101123668%09RoyalBlue/100381250%09RoyalBlue/101115053%09red/101121069%09red/101115024%09RoyalBlue/101121201%09RoyalBlue/101103036%09RoyalBlue/101104415%09red/101107531%09RoyalBlue/101121560%09RoyalBlue/101103370%09RoyalBlue/101110595%09RoyalBlue/101118611%09RoyalBlue/101121065%09RoyalBlue/101115401%09R…
oas04810	Regulation of actin cytoskeleton	215	37	CXCR4, ITGA4, ITGAL, ITGAM, ITGAX, ITGB2, ITGB7, GNA13, FGD3, CRKL, SOS1, SOS2, KRAS, ARHGEF6, PIK3CD, PIK3CB, PIK3CA, PIK3R1, VAV3, VAV1, TIAM1, BRAF, RAF1, RAC2, ROCK1, DIAPH1, DIAPH2, PIP5K1C, PIP4K2A, PIP4K2C, WAS, CYFIP2, NCKAP1L, SSH2, IQGAP1, IQGAP2,	1.725	0.000665556	0.0032327	www.genome.jp/kegg-bin/show_pathway?map=oas04810&multi_query=443346%09red/101118506%09red/101121145%09red/443532%09RoyalBlue/443095%09red/100642180%09red/101117784%09red/443548%09red/101106012%09red/101122783%09red/101119848%09red/443499%09RoyalBlue/101113656%09red/101105162%09red/641296%09RoyalBlue/443217%09RoyalBlue/101106739%09RoyalBlue/494433%09RoyalBlue/100423047%09red/101109956%09RoyalBlue/…
oas04151	PI3K-Akt signaling pathway	372	56	TGFA, EREG, AREG, HGF, CSF1R, SOS1, SOS2, KRAS, RAF1, TLR2, TLR4, SYK, PIK3AP1, OSM, IL2RA, IL2RG, IL6R, IL4R, IL7R, IFNAR1, IFNAR2, CSF3R, JAK1, JAK2, CHAD, COMP, ITGA4, ITGB7, PIK3CD, PIK3CB, PIK3CA, PIK3R1, PIK3CG, PIK3R5, PRKAA1, DDIT4, EIF4EBP1, PKN1, SGK1, SGK3, PPP2R5A, CRTC2, GYS1, CDKN1A, CDKN1B, FOXO3, BCL2L11, BCL2L1, BCL2, CREB1, MCL1, CHUK, IKBKB, NFKB1, MDM2,	1.509	0.00109581	0.00521791	www.genome.jp/kegg-bin/show_pathway?map=oas04151&multi_query=101106508%09RoyalBlue/101103724%09RoyalBlue/443427%09RoyalBlue/443095%09red/100642180%09red/443318%09red/101117784%09red/443371%09red/443075%09RoyalBlue/497271%09red/497273%09red/101105624%09red/101115792%09red/443548%09red/101116015%09red/101106012%09red/101122783%09red/101109969%09RoyalBlue/101117247%09red/443087%09red/443076%09red/49…
oas05146	Amoebiasis	103	21	IL1B, IL1R1, IL1R2, NFKB1, HSPB1, PRKCB, TLR2, TLR4, CD14, TNF, IL12B, ARG2, ITGB2, ITGAM, PIK3R1, PIK3CD, PIK3CB, PIK3CA, SERPINB1, IL10,	2.044	0.00110497	0.00521791	www.genome.jp/kegg-bin/show_pathway?map=oas05146&multi_query=443539%09RoyalBlue/101103054%09RoyalBlue/101103308%09RoyalBlue/101108228%09RoyalBlue/101115754%09RoyalBlue/443512%09red/443483%09red/101115552%09red/101107969%09red/101105743%09red/101105588%09red/101106864%09red/101118410%09RoyalBlue/554262%09RoyalBlue/554263%09RoyalBlue/443216%09RoyalBlue/443418%09RoyalBlue/443540%09RoyalBlue/443472%0…
oas05418	Fluid shear stress and atherosclerosis	146	27	KEAP1, HMOX1, SQSTM1, THBD, PRKAA1, PIK3CD, PIK3CB, PIK3CA, PIK3R1, ARHGEF2, DUSP1, IL1R1, IL1R2, CHUK, IKBKB, NFKB1, MAP3K5, MAPK13, MAPK14, FOS, TNF, IL1A, IL1B, NCF1, NCF2, RAC2, BCL2,	1.854	0.0011455	0.0053352	www.genome.jp/kegg-bin/show_pathway?map=oas05418&multi_query=100126571%09red/100037684%09red/101106837%09red/101108398%09red/101113845%09RoyalBlue/101120910%09RoyalBlue/100037663%09red/101115574%09red/100135450%09RoyalBlue/101103256%09RoyalBlue/101118332%09red/101107462%09red/443087%09red/100294600%09red/101103425%09RoyalBlue/101117348%09RoyalBlue/101109759%09RoyalBlue/101110015%09RoyalBlue/10112…
oas04917	Prolactin signaling pathway	83	18	JAK2, PIK3CD, PIK3CB, PIK3CA, PIK3R1, FOXO3, SOS1, SOS2, KRAS, RAF1, FOS, MAPK13, MAPK14, SOCS4, STAT1, STAT3, NFKB1, IRF1,	2.174	0.0011657	0.0053559	www.genome.jp/kegg-bin/show_pathway?map=oas04917&multi_query=101113909%09RoyalBlue/101117348%09RoyalBlue/101109759%09RoyalBlue/101110015%09RoyalBlue/101123247%09red/101121455%09RoyalBlue/100913151%09RoyalBlue/101118865%09RoyalBlue/101102732%09RoyalBlue/101114005%09RoyalBlue/101103190%09RoyalBlue/443218%09RoyalBlue/100194428%09RoyalBlue/100217411%09RoyalBlue/101117935%09RoyalBlue/100307049%09Royal…
oas04931	Insulin resistance	111	22	RPS6KA1, PPP1R3D, PPP1R3B, PIK3CD, PIK3CB, PIK3CA, PIK3R1, PRKCB, STAT3, GYS1, TNF, IKBKB, NFKBIA, NFKB1, PRKAA1, PRKAB1, PRKCD, MLXIP, CPT1A, MGEA5, CRTC2, CREB1,	1.987	0.00125968	0.00571054	www.genome.jp/kegg-bin/show_pathway?map=oas04931&multi_query=101110124%09RoyalBlue/101113779%09RoyalBlue/101123512%09red/101102871%09RoyalBlue/101117348%09RoyalBlue/101109759%09RoyalBlue/101110015%09RoyalBlue/101123247%09red/101121455%09RoyalBlue/101118410%09RoyalBlue/100294659%09RoyalBlue/101108772%09RoyalBlue/443540%09RoyalBlue/780484%09RoyalBlue/780520%09RoyalBlue/101108228%09RoyalBlue/1011034…
oas04150	mTOR signaling pathway	150	27	ATP6V1A, LAMTOR3, FLCN, FNIP1, RRAGC, RRAGD, CLIP1, EIF4EBP1, CAB39, PRKAA1, DDIT4, TNF, IKBKB, SOS1, SOS2, KRAS, BRAF, RAF1, RPS6KA1, PIK3R1, PIK3CD, PIK3CB, PIK3CA, CHUK, RICTOR, PRKCB, SGK1,	1.805	0.00173284	0.00775217	www.genome.jp/kegg-bin/show_pathway?map=oas04150&multi_query=101102025%09RoyalBlue/101110413%09RoyalBlue/101106991%09red/101121947%09RoyalBlue/101123298%09RoyalBlue/100302070%09RoyalBlue/101114114%09RoyalBlue/101121120%09RoyalBlue/101111426%09RoyalBlue/101109483%09red/101106309%09RoyalBlue/101103425%09RoyalBlue/101114584%09RoyalBlue/101109745%09red/101122197%09red/443540%09RoyalBlue/780484%09Roya…
oas04071	Sphingolipid signaling pathway	122	23	CERS6, SGMS1, TNF, LOC101103463, MAP3K5, MAPK13, MAPK14, BCL2, PPP2R5A, FCER1G, PIK3CD, PIK3CB, PIK3CA, PIK3R1, ABCC1, SGPL1, KRAS, RAF1, RAC2, PRKCB, GNA13, ROCK1, NFKB1,	1.89	0.00198386	0.00875991	www.genome.jp/kegg-bin/show_pathway?map=oas04071&multi_query=101110257%09red/101122252%09RoyalBlue/101118575%09RoyalBlue/443540%09RoyalBlue/101103463%09RoyalBlue/101121018%09RoyalBlue/100194428%09RoyalBlue/100217411%09RoyalBlue/101119602%09RoyalBlue/101114233%09red/101117264%09RoyalBlue/443204%09RoyalBlue/101117348%09RoyalBlue/101109759%09RoyalBlue/101110015%09RoyalBlue/101123247%09red/101121455%…
oas05132	Salmonella infection	89	18	CD14, TLR4, MYD88, TLR5, RHOG, MAPK13, MAPK14, FOS, NFKB1, IL18, IL1B, IL1A, WAS, PKN1, ROCK1, IFNGR1, IFNGR2,	2.028	0.00266593	0.0116207	www.genome.jp/kegg-bin/show_pathway?map=oas05132&multi_query=443216%09RoyalBlue/554263%09RoyalBlue/678682%09RoyalBlue/554256%09RoyalBlue/101116859%09RoyalBlue/100194428%09RoyalBlue/100217411%09RoyalBlue/443218%09RoyalBlue/101108228%09RoyalBlue/443206%09RoyalBlue/443539%09RoyalBlue/443404%09RoyalBlue/443418%09RoyalBlue/101114336%09RoyalBlue/443200%09red/101118101%09RoyalBlue/101102442%09RoyalBlue/…
oas05144	Malaria	56	13	CD81, HGF, MYD88, TLR2, TLR4, IL10, IL1B, TNF, IL18, COMP, ITGAL, ITGB2,	2.327	0.00289202	0.0124467	www.genome.jp/kegg-bin/show_pathway?map=oas05144&multi_query=101106837%09red/101108398%09red/100147790%09RoyalBlue/443075%09RoyalBlue/443076%09red/100885767%09red/678682%09RoyalBlue/554262%09RoyalBlue/554263%09RoyalBlue/443342%09RoyalBlue/554323%09red/443418%09RoyalBlue/443539%09RoyalBlue/443540%09RoyalBlue/443206%09RoyalBlue/101116784%09red/101107864%09RoyalBlue/101116840%09red/641296%09RoyalBlu…
oas04140	Autophagy - animal	128	23	PIK3CD, PIK3CB, PIK3CA, PIK3R1, KRAS, RAF1, DDIT4, ATG13, RB1CC1, RRAGC, RRAGD, PRKAA1, PRKCD, BCL2, BCL2L1, PIK3C3, TRAF6, UVRAG, MTMR3, MTMR14, ATG3, CFLAR, RAB33B,	1.802	0.00374869	0.0159319	www.genome.jp/kegg-bin/show_pathway?map=oas04140&multi_query=101117348%09RoyalBlue/101109759%09RoyalBlue/101110015%09RoyalBlue/101123247%09red/101121455%09RoyalBlue/101114005%09RoyalBlue/101118556%09red/101103190%09RoyalBlue/101114584%09RoyalBlue/101115063%09RoyalBlue/101113247%09RoyalBlue/100302070%09RoyalBlue/101114114%09RoyalBlue/101103425%09RoyalBlue/101107639%09RoyalBlue/101119602%09RoyalBlu…
oas05231	Choline metabolism in cancer	99	19	SOS1, SOS2, KRAS, RAF1, PLA2G4A, PIK3CD, PIK3CB, PIK3CA, PIK3R1, EIF4EBP1, PIP5K1C, WAS, RAC2, SP1, CHKA, FOS, CHPT1, PRKCB, GPCPD1,	1.924	0.00382448	0.0160534	www.genome.jp/kegg-bin/show_pathway?map=oas05231&multi_query=101117784%09red/101106012%09red/101122783%09red/101118865%09RoyalBlue/101102732%09RoyalBlue/101114005%09RoyalBlue/101103190%09RoyalBlue/101111472%09RoyalBlue/101117348%09RoyalBlue/101109759%09RoyalBlue/101110015%09RoyalBlue/101123247%09red/101121455%09RoyalBlue/101111426%09RoyalBlue/101115537%09RoyalBlue/101114336%09RoyalBlue/101107592%…
oas04370	VEGF signaling pathway	58	13	PLCG2, PRKCB, KRAS, RAF1, PLA2G4A, MAPK13, MAPK14, HSPB1, PIK3CD, PIK3CB, PIK3CA, PIK3R1, RAC2,	2.247	0.0040049	0.0166057	www.genome.jp/kegg-bin/show_pathway?map=oas04370&multi_query=443087%09red/101122126%09RoyalBlue/101118410%09RoyalBlue/101114005%09RoyalBlue/101103190%09RoyalBlue/101111472%09RoyalBlue/101115429%09red/101120842%09red/100194428%09RoyalBlue/100217411%09RoyalBlue/101115754%09RoyalBlue/101117348%09RoyalBlue/101109759%09RoyalBlue/101110015%09RoyalBlue/101123247%09red/101121455%09RoyalBlue/101107592%09R…
oas04910	Insulin signaling pathway	138	24	PIK3R1, PIK3CD, PIK3CB, PIK3CA, GYS1, PPP1R3D, PPP1R3B, PDE3B, FLOT2, CBL, CRKL, HKDC1, HK3, PRKAA1, PRKAB1, EIF4EBP1, SOS1, SOS2, KRAS, BRAF, RAF1, MKNK1, SOCS4, IKBKB,	1.744	0.00478612	0.0196058	www.genome.jp/kegg-bin/show_pathway?map=oas04910&multi_query=101123247%09red/101121455%09RoyalBlue/101117348%09RoyalBlue/101109759%09RoyalBlue/101110015%09RoyalBlue/101108772%09RoyalBlue/101113779%09RoyalBlue/101123512%09red/101102871%09RoyalBlue/100037684%09red/101121291%09RoyalBlue/101106003%09red/101108401%09RoyalBlue/101115401%09RoyalBlue/101114404%09red/101117537%09RoyalBlue/101107841%09Roya…
oas04072	Phospholipase D signaling pathway	147	25	SOS1, SOS2, KRAS, RALB, PIK3CD, PIK3CB, PIK3CA, PIK3R1, PLCG2, FCER1G, SYK, PLA2G4A, RAF1, PIP5K1C, CXCR1, CXCR2, PTK2B, GNA13, PIK3CG, PIK3R5, CYTH1, CYTH4, ADCY7, DNM2,	1.705	0.00543861	0.0220134	www.genome.jp/kegg-bin/show_pathway?map=oas04072&multi_query=101117784%09red/443371%09red/101106012%09red/101122783%09red/101118865%09RoyalBlue/101102732%09RoyalBlue/101114005%09RoyalBlue/101118556%09red/101113566%09RoyalBlue/101117348%09RoyalBlue/101109759%09RoyalBlue/101110015%09RoyalBlue/101123247%09red/101121455%09RoyalBlue/101122126%09RoyalBlue/443204%09RoyalBlue/101105303%09RoyalBlue/101111…
oas05165	Human papillomavirus infection	368	52	TCF7, TBK1, CREBBP, EP300, COMP, CHAD, ITGA4, ITGB7, TNF, FAS, SLC9A3R1, PPP2R5A, EIF4EBP1, PIK3CD, PIK3CB, PIK3CA, PIK3R1, CDKN1B, CDKN1A, RB1, CHUK, IKBKB, NFKB1, MDM2, IRF1, TBPL1, ATP6V1A, TCIRG1, ATP6V0C, ATP6V0B, ATP6AP1, SOS1, SOS2, KRAS, RAF1, CREB1, IFNAR1, IFNAR2, JAK1, TYK2, STAT1, STAT2, IRF9, EIF2AK2, MX1, ISG15, NOTCH2, PSEN1, LFNG, MAML2, RBPJ,	1.417	0.00611564	0.0241984	www.genome.jp/kegg-bin/show_pathway?map=oas05165&multi_query=101109745%09red/101122197%09red/100294600%09red/101101980%09RoyalBlue/101110830%09RoyalBlue/101123600%09RoyalBlue/101110136%09RoyalBlue/101118390%09red/101110782%09red/101110931%09red/101116784%09red/101107864%09RoyalBlue/101116840%09red/443512%09red/443483%09red/101115552%09red/443051%09red/101106490%09RoyalBlue/101111927%09red/1011079…
oas05340	Primary immunodeficiency	35	9	IL7R, IL2RG, CD3D, CD3E, PTPRC, TAP1, CD79A, BTK, ICOS,	2.578	0.00612078	0.0241984	www.genome.jp/kegg-bin/show_pathway?map=oas05340&multi_query=101111126%09RoyalBlue/101103538%09RoyalBlue/443397%09RoyalBlue/443437%09RoyalBlue/101102917%09RoyalBlue/101115580%09RoyalBlue/101105681%09RoyalBlue/101105725%09RoyalBlue/101113567%09RoyalBlue/
oas04060	Cytokine-cytokine receptor interaction	304	44	CCL5, CXCL16, IL12B, CLCF1, OSM, IL10, IL1A, IL1B, IL1RN, IL18, TNF, TNFSF10, TNFSF8, TNFSF13B, CCR7, CCR5, CXCR1, CXCR2, CXCR4, XCR1, IL2RA, IL2RG, IL4R, IL7R, CSF2RB, CSF3R, IL6R, IL10RA, IL10RB, IFNAR1, IFNAR2, IFNGR1, IFNGR2, IL1R1, IL1RAP, IL1R2, IL18R1, IL18RAP, CSF1R, TNFRSF1B, FAS, CD27, ACVR1B,	1.451	0.00730372	0.0285433	www.genome.jp/kegg-bin/show_pathway?map=oas04060&multi_query=101119957%09red/101115553%09RoyalBlue/443418%09RoyalBlue/101121145%09red/101111722%09RoyalBlue/443472%09RoyalBlue/101108788%09RoyalBlue/101122466%09RoyalBlue/443342%09RoyalBlue/443404%09RoyalBlue/443539%09RoyalBlue/780505%09RoyalBlue/101106251%09red/101105996%09red/443206%09RoyalBlue/101116705%09red/443540%09RoyalBlue/101114153%09RoyalB…
oas04919	Thyroid hormone signaling pathway	113	20	KRAS, RAF1, STAT1, NCOR1, NCOA2, CREBBP, EP300, MED4, MED12, MED13L, NOTCH2, PLCG2, PRKCB, ATP1B1, PIK3CD, PIK3CB, PIK3CA, PIK3R1, MDM2, PFKFB2,	1.775	0.00781254	0.0301848	www.genome.jp/kegg-bin/show_pathway?map=oas04919&multi_query=100423047%09red/101114005%09RoyalBlue/101103190%09RoyalBlue/100307049%09RoyalBlue/101117774%09RoyalBlue/101104249%09RoyalBlue/101123600%09RoyalBlue/101110136%09RoyalBlue/101113861%09RoyalBlue/101123015%09RoyalBlue/101108604%09RoyalBlue/443255%09red/100294600%09red/101112098%09RoyalBlue/101106864%09red/101105703%09red/101122126%09RoyalBl…
oas05205	Proteoglycans in cancer	207	32	CD44, HCLS1, KRAS, BRAF, RAF1, IQGAP1, TIAM1, ROCK1, PIK3CD, PIK3CB, PIK3CA, PIK3R1, ITPR2, STAT3, CDKN1A, TLR2, TLR4, TNF, IL12B, CBL, FAS, MDM2, PLAUR, HGF, SOS1, SOS2, PLCG2, PRKCB, MAPK13, MAPK14, PTPN6,	1.55	0.00803721	0.030704	www.genome.jp/kegg-bin/show_pathway?map=oas05205&multi_query=101113884%09RoyalBlue/101117549%09red/101110196%09RoyalBlue/101114005%09RoyalBlue/101118556%09red/101107438%09RoyalBlue/101103190%09RoyalBlue/101104610%09RoyalBlue/101103280%09RoyalBlue/101102442%09RoyalBlue/101117348%09RoyalBlue/101109759%09RoyalBlue/101110015%09RoyalBlue/101123247%09red/101121455%09RoyalBlue/101117190%09red/101105703%…
oas04218	Cellular senescence	169	27	RB1, E2F3, E2F4, PIK3CD, PIK3CB, PIK3CA, PIK3R1, FOXO3, CDKN1A, KRAS, SIRT1, MDM2, HIPK2, RAF1, MAPK13, MAPK14, GADD45A, GADD45G, SQSTM1, TRAF3IP2, NFKB1, IL1A, EIF4EBP1, CAPN1, NFATC3, ITPR2,	1.602	0.00926556	0.03485	www.genome.jp/kegg-bin/show_pathway?map=oas04218&multi_query=554323%09red/100144755%09RoyalBlue/101121809%09RoyalBlue/101106963%09RoyalBlue/101117348%09RoyalBlue/101109759%09RoyalBlue/101110015%09RoyalBlue/101123247%09red/101121455%09RoyalBlue/100913151%09RoyalBlue/100302083%09RoyalBlue/101114005%09RoyalBlue/101118556%09red/101102956%09RoyalBlue/100144758%09red/101104979%09RoyalBlue/101111092%09R…
oas04145	Phagosome	185	29	STX7, LOC101108696, LOC101109220, PIK3C3, ATP6V1A, TCIRG1, ATP6V0C, ATP6V0B, ATP6AP1, TUBA4A, TAP1, FCAR, FCGR1A, FCGR2B, ITGAM, ITGB2, COMP, TLR2, TLR6, TLR4, CD14, CLEC7A, MSR1, MARCO, OLR1, CYBB, NCF1, NCF2, NCF4,	1.572	0.00932749	0.03485	www.genome.jp/kegg-bin/show_pathway?map=oas04145&multi_query=101123563%09RoyalBlue/101108696%09RoyalBlue/101109220%09RoyalBlue/101105709%09RoyalBlue/101102025%09RoyalBlue/101113184%09RoyalBlue/443003%09RoyalBlue/101114221%09RoyalBlue/101119886%09RoyalBlue/100302357%09RoyalBlue/101115580%09RoyalBlue/101123401%09RoyalBlue/100192431%09RoyalBlue/100192432%09RoyalBlue/443217%09RoyalBlue/494433%09Royal…
oas05218	Melanoma	71	14	HGF, KRAS, BRAF, RAF1, PIK3CD, PIK3CB, PIK3CA, PIK3R1, MDM2, CDKN1A, RB1, E2F3, GADD45A, GADD45G,	1.977	0.0095131	0.0351571	www.genome.jp/kegg-bin/show_pathway?map=oas05218&multi_query=443095%09red/100642180%09red/443075%09RoyalBlue/443318%09red/101117784%09red/443076%09red/101106012%09red/101122783%09red/101114005%09RoyalBlue/101107438%09RoyalBlue/101103190%09RoyalBlue/101117348%09RoyalBlue/101109759%09RoyalBlue/101110015%09RoyalBlue/101123247%09red/101121455%09RoyalBlue/101104979%09RoyalBlue/100302083%09RoyalBlue/10…
oas04672	Intestinal immune network for IgA production	58	12	CD80, CD86, LOC101108696, LOC101109220, IL10, TNFSF13B, ICOS, ICOSLG, ITGA4, ITGB7, CXCR4, MAP3K14,	2.074	0.0107949	0.0392697	www.genome.jp/kegg-bin/show_pathway?map=oas04672&multi_query=554317%09RoyalBlue/554318%09RoyalBlue/101108696%09RoyalBlue/101109220%09RoyalBlue/443342%09RoyalBlue/780517%09RoyalBlue/101113567%09RoyalBlue/101102203%09RoyalBlue/443499%09RoyalBlue/101109956%09RoyalBlue/101121145%09red/443532%09RoyalBlue/101118799%09RoyalBlue/
oas04213	Longevity regulating pathway - multiple species	65	13	KRAS, PIK3CD, PIK3CB, PIK3CA, PIK3R1, ADCY7, FOXO3, SOD2, PRKAA1, PRKAB1, SIRT1, HSPA1A, HSPA6,	2.005	0.0108569	0.0392697	www.genome.jp/kegg-bin/show_pathway?map=oas04213&multi_query=443318%09red/101114005%09RoyalBlue/101117348%09RoyalBlue/101109759%09RoyalBlue/101110015%09RoyalBlue/101123247%09red/101121455%09RoyalBlue/101102089%09red/101112667%09RoyalBlue/100913151%09RoyalBlue/780457%09RoyalBlue/101103425%09RoyalBlue/101107899%09RoyalBlue/101102956%09RoyalBlue/100913152%09RoyalBlue/101107064%09RoyalBlue/
oas04930	Type II diabetes mellitus	45	10	PIK3R1, PIK3CD, PIK3CB, PIK3CA, SOCS4, IKBKB, TNF, PRKCD, HKDC1,	2.228	0.0116732	0.0417779	www.genome.jp/kegg-bin/show_pathway?map=oas04930&multi_query=101123247%09red/101121455%09RoyalBlue/101117348%09RoyalBlue/101109759%09RoyalBlue/101110015%09RoyalBlue/101117935%09RoyalBlue/780484%09RoyalBlue/443540%09RoyalBlue/101107639%09RoyalBlue/101107841%09RoyalBlue/101119209%09RoyalBlue/101116562%09red/
oas01524	Platinum drug resistance	80	15	HK3, REV3L, XPA, MDM2, FAS, PMAIP1, BIRC3, XIAP, PIK3CD, PIK3CB, PIK3CA, PIK3R1, CDKN1A, MAP3K5, BCL2L1, BCL2,	1.88	0.0118103	0.0418281	www.genome.jp/kegg-bin/show_pathway?map=oas01524&multi_query=100037663%09red/101115574%09red/101110067%09RoyalBlue/101103949%09RoyalBlue/101108762%09red/101104979%09RoyalBlue/100144426%09RoyalBlue/101102359%09RoyalBlue/101120189%09RoyalBlue/101116381%09RoyalBlue/101123390%09red/101117348%09RoyalBlue/101109759%09RoyalBlue/101110015%09RoyalBlue/101123247%09red/101121455%09RoyalBlue/100302083%09Roya…
oas04920	Adipocytokine signaling pathway	73	14	TNF, TNFRSF1B, LOC101103463, CHUK, IKBKB, NFKBIA, NFKB1, ACSL1, ACSL6, JAK2, STAT3, PRKAA1, PRKAB1, CPT1A,	1.923	0.012124	0.0424966	www.genome.jp/kegg-bin/show_pathway?map=oas04920&multi_query=443540%09RoyalBlue/100240715%09RoyalBlue/101103463%09RoyalBlue/101111143%09RoyalBlue/780484%09RoyalBlue/780520%09RoyalBlue/101108228%09RoyalBlue/101110905%09RoyalBlue/101102389%09RoyalBlue/101113909%09RoyalBlue/100294659%09RoyalBlue/101103425%09RoyalBlue/101107899%09RoyalBlue/443508%09red/443434%09RoyalBlue/
oas04015	Rap1 signaling pathway	207	31	RAP1A, P2RY1, ADCY7, RASGRP2, HGF, CSF1R, CRKL, RAPGEF6, FYB, LCP2, PRKCB, SIPA1, RALB, RAC2, APBB1IP, VASP, ARAP3, TIAM1, RGS14, ITGAL, ITGAM, ITGB2, BRAF, RAF1, MAPK13, MAPK14, PIK3CD, PIK3CB, PIK3CA, PIK3R1, KRAS,	1.501	0.0139236	0.0483063	www.genome.jp/kegg-bin/show_pathway?map=oas04015&multi_query=101115080%09RoyalBlue/101108303%09red/100037684%09red/101114407%09RoyalBlue/443346%09red/101118506%09red/101102089%09red/101112667%09RoyalBlue/101106864%09red/101101969%09red/101104023%09RoyalBlue/443095%09red/100642180%09red/443318%09red/101117784%09red/443371%09red/443075%09RoyalBlue/497271%09red/497273%09red/101105624%09red/101115792…
oas04623	Cytosolic DNA-sensing pathway	60	12	DDX58, NFKB1, MB21D1, TBK1, ZBP1, CHUK, IKBKB, NFKBIA, CCL5, IL1B, IL18, ADAR,	2.005	0.0140855	0.0483744	www.genome.jp/kegg-bin/show_pathway?map=oas04623&multi_query=101107257%09RoyalBlue/101108228%09RoyalBlue/101117253%09RoyalBlue/101110830%09RoyalBlue/101104169%09RoyalBlue/101111143%09RoyalBlue/780484%09RoyalBlue/780520%09RoyalBlue/101115553%09RoyalBlue/443539%09RoyalBlue/443206%09RoyalBlue/101116705%09red/101104366%09RoyalBlue/
oas04973	Carbohydrate digestion and absorption	40	9	MGAM, ATP1B1, HKDC1, HK3, PIK3R1, PIK3CD, PIK3CB, PIK3CA, PRKCB,	2.256	0.0150945	0.0511483	www.genome.jp/kegg-bin/show_pathway?map=oas04973&multi_query=101113407%09RoyalBlue/443384%09RoyalBlue/101107841%09RoyalBlue/101119209%09RoyalBlue/101123247%09red/101121455%09RoyalBlue/101117348%09RoyalBlue/101109759%09RoyalBlue/101110015%09RoyalBlue/101118410%09RoyalBlue/
oas04142	Lysosome	128	21	TCIRG1, ATP6AP1, ATP6V0C, ATP6V0B, CTSH, LGMN, GALC, ARSG, IDS, SGSH, PPT2, LAMP3, CD68, SCARB2, NPC1, SLC11A1, LAPTM5, CLN5, AP1S3, AP4E1, LITAF,	1.645	0.015194	0.0511483	www.genome.jp/kegg-bin/show_pathway?map=oas04142&multi_query=101113184%09RoyalBlue/101119886%09RoyalBlue/443003%09RoyalBlue/101114221%09RoyalBlue/101108427%09RoyalBlue/101108972%09red/678680%09RoyalBlue/101118106%09RoyalBlue/101109286%09RoyalBlue/101116540%09RoyalBlue/101121184%09RoyalBlue/101112855%09RoyalBlue/101103444%09RoyalBlue/101102500%09RoyalBlue/101105502%09RoyalBlue/101120623%09RoyalBlu…
oas04928	Parathyroid hormone synthesis, secretion and action	106	18	ADCY7, ITPR2, SP1, EGR1, ARRB2, ARRB1, BRAF, RAF1, PRKCB, SLC9A3R1, PDE4B, MEF2D, CREB1, BCL2, CDKN1A, FOS, GNA13,	1.703	0.0169065	0.0563551	www.genome.jp/kegg-bin/show_pathway?map=oas04928&multi_query=101116393%09red/101102089%09red/101112667%09RoyalBlue/101106864%09red/101113317%09RoyalBlue/101104139%09RoyalBlue/443547%09RoyalBlue/443135%09red/101112493%09RoyalBlue/101108418%09RoyalBlue/101107438%09RoyalBlue/101103190%09RoyalBlue/101118410%09RoyalBlue/780527%09RoyalBlue/101111757%09RoyalBlue/101108185%09RoyalBlue/443118%09RoyalBlue/…
oas04211	Longevity regulating pathway	92	16	KRAS, PIK3CD, PIK3CB, PIK3CA, PIK3R1, ADCY7, CREB1, FOXO3, SOD2, ATG13, RB1CC1, EIF4EBP1, PRKAA1, PRKAB1, SIRT1, NFKB1,	1.744	0.0190059	0.062738	www.genome.jp/kegg-bin/show_pathway?map=oas04211&multi_query=443318%09red/101114005%09RoyalBlue/101117348%09RoyalBlue/101109759%09RoyalBlue/101110015%09RoyalBlue/101123247%09red/101121455%09RoyalBlue/101102089%09red/101112667%09RoyalBlue/443118%09RoyalBlue/101113882%09red/100913151%09RoyalBlue/780457%09RoyalBlue/101115063%09RoyalBlue/101113247%09RoyalBlue/101111426%09RoyalBlue/101103425%09RoyalBl…
oas05219	Bladder cancer	42	9	KRAS, BRAF, RAF1, MDM2, CDKN1A, RB1, E2F3,	2.148	0.0205692	0.0669905	www.genome.jp/kegg-bin/show_pathway?map=oas05219&multi_query=101114005%09RoyalBlue/101107438%09RoyalBlue/101103190%09RoyalBlue/101104979%09RoyalBlue/100302083%09RoyalBlue/100144755%09RoyalBlue/101121809%09RoyalBlue/443115%09red/101120355%09RoyalBlue/443418%09RoyalBlue/
oas04912	GnRH signaling pathway	93	16	ADCY7, ITPR2, PRKCB, PRKCD, MAP3K1, MAP3K2, MAP3K3, MAPK13, MAPK14, PLA2G4A, PTK2B, SOS1, SOS2, KRAS, RAF1, EGR1,	1.725	0.0209035	0.0669905	www.genome.jp/kegg-bin/show_pathway?map=oas04912&multi_query=101102089%09red/101112667%09RoyalBlue/101106864%09red/101113317%09RoyalBlue/100037684%09red/101118410%09RoyalBlue/101107639%09RoyalBlue/101116562%09red/101112260%09RoyalBlue/101109858%09RoyalBlue/101122537%09RoyalBlue/101115047%09red/100194428%09RoyalBlue/100217411%09RoyalBlue/101111472%09RoyalBlue/101106906%09RoyalBlue/443115%09red/443…
oas04216	Ferroptosis	49	10	SLC7A11, GCLC, LPCAT3, ACSL1, ACSL6, SAT1, SLC39A8, SLC40A1, HMOX1, CYBB,	2.046	0.0209194	0.0669905	www.genome.jp/kegg-bin/show_pathway?map=oas04216&multi_query=100820755%09RoyalBlue/101114822%09RoyalBlue/101108119%09RoyalBlue/101110905%09RoyalBlue/101102389%09RoyalBlue/101113463%09RoyalBlue/443000%09red/101108488%09RoyalBlue/101113825%09RoyalBlue/101120002%09red/101120910%09RoyalBlue/100036757%09RoyalBlue/
oas05203	Viral carcinogenesis	222	32	KRAS, CREB1, JAK1, STAT3, PIK3CD, PIK3CB, PIK3CA, PIK3R1, REL, NFKB1, EGR2, EGR3, CDKN1A, EIF2AK2, TBPL1, MDM2, RBPJ, GTF2E1, CREBBP, EP300, GTF2B, TRAF1, LOC101103463, LYN, SYK, RB1, CDKN1B, IRF9, NFKBIA, RASA2, CCR5, PMAIP1,	1.445	0.0210823	0.0669905	www.genome.jp/kegg-bin/show_pathway?map=oas05203&multi_query=101114005%09RoyalBlue/443118%09RoyalBlue/101113882%09red/101106122%09red/101117574%09red/101110716%09RoyalBlue/100294659%09RoyalBlue/101117348%09RoyalBlue/101109759%09RoyalBlue/101110015%09RoyalBlue/101123247%09red/101121455%09RoyalBlue/101118600%09RoyalBlue/101108228%09RoyalBlue/101122407%09RoyalBlue/101121578%09RoyalBlue/100302083%09R…
oas05150	Staphylococcus aureus infection	71	13	CFD, C5AR1, FCGR1A, FCGR2B, FCAR, SELPLG, ITGAL, ITGAM, ITGB2, LOC101108696, LOC101109220, PTAFR, IL10,	1.836	0.0220449	0.0694005	www.genome.jp/kegg-bin/show_pathway?map=oas05150&multi_query=101115705%09RoyalBlue/101111065%09red/101107688%09red/101118296%09RoyalBlue/100192431%09RoyalBlue/100192432%09RoyalBlue/101123401%09RoyalBlue/101102589%09RoyalBlue/641296%09RoyalBlue/443217%09RoyalBlue/494433%09RoyalBlue/101108696%09RoyalBlue/101109220%09RoyalBlue/101104560%09RoyalBlue/443342%09RoyalBlue/
oas04914	Progesterone-mediated oocyte maturation	94	16	PIK3R1, PIK3CD, PIK3CB, PIK3CA, MAPK13, MAPK14, ADCY7, CPEB3, CPEB4, CPEB2, SPDYA, RPS6KA1, PDE3B, KRAS, BRAF, RAF1,	1.707	0.0229416	0.0710887	www.genome.jp/kegg-bin/show_pathway?map=oas04914&multi_query=101123247%09red/101121455%09RoyalBlue/101117348%09RoyalBlue/101109759%09RoyalBlue/101110015%09RoyalBlue/100194428%09RoyalBlue/100217411%09RoyalBlue/101116393%09red/101102089%09red/101112667%09RoyalBlue/100216431%09red/101102192%09RoyalBlue/101110448%09RoyalBlue/101116316%09RoyalBlue/101123454%09RoyalBlue/100216432%09red/100144758%09red/…
oas04960	Aldosterone-regulated sodium reabsorption	36	8	SGK1, KRAS, ATP1B1, PIK3R1, PIK3CD, PIK3CB, PIK3CA, PRKCB,	2.228	0.0229993	0.0710887	www.genome.jp/kegg-bin/show_pathway?map=oas04960&multi_query=101107709%09RoyalBlue/101114005%09RoyalBlue/443384%09RoyalBlue/443318%09red/101123247%09red/101121455%09RoyalBlue/101117348%09RoyalBlue/101109759%09RoyalBlue/101110015%09RoyalBlue/101118410%09RoyalBlue/
oas04115	p53 signaling pathway	80	14	MDM2, CDKN1A, GADD45A, GADD45G, FAS, PMAIP1, BCL2L1, BCL2, SHISA5, RRM2B, RFWD2, RCHY1, CCNG2, PPM1D,	1.755	0.0258057	0.0790446	www.genome.jp/kegg-bin/show_pathway?map=oas04115&multi_query=101104979%09RoyalBlue/100302083%09RoyalBlue/101120694%09red/101115712%09red/100216432%09red/101115240%09RoyalBlue/100885762%09RoyalBlue/100144426%09RoyalBlue/101102359%09RoyalBlue/443061%09RoyalBlue/101119602%09RoyalBlue/101119513%09RoyalBlue/100286737%09red/443318%09red/101123639%09RoyalBlue/106990105%09RoyalBlue/100302546%09RoyalBlue/…
oas04120	Ubiquitin mediated proteolysis	143	22	UBA7, UBE2B, UBE2H, UBE2L6, UBE2R2, UBE2W, SMURF1, HERC1, HERC3, MDM2, CBL, PML, TRAF6, MAP3K1, RFWD2, RCHY1, BIRC3, XIAP, PIAS1, FBXO4, VHL, KEAP1,	1.542	0.026164	0.0794265	www.genome.jp/kegg-bin/show_pathway?map=oas04120&multi_query=101123668%09RoyalBlue/100381250%09RoyalBlue/101115053%09red/101121069%09red/101115024%09RoyalBlue/101121201%09RoyalBlue/101103036%09RoyalBlue/101107531%09RoyalBlue/101103370%09RoyalBlue/101110595%09RoyalBlue/101118611%09RoyalBlue/101104979%09RoyalBlue/101115401%09RoyalBlue/101114404%09red/101111580%09RoyalBlue/101107132%09RoyalBlue/1011…
oas04330	Notch signaling pathway	52	10	LFNG, NOTCH2, RBPJ, NUMB, DTX3L, PSEN1, APH1B, MAML2, CREBBP, EP300,	1.928	0.0307194	0.09243	www.genome.jp/kegg-bin/show_pathway?map=oas04330&multi_query=101112372%09RoyalBlue/101112098%09RoyalBlue/101107196%09RoyalBlue/101102733%09RoyalBlue/101119106%09RoyalBlue/101102488%09RoyalBlue/101111553%09RoyalBlue/101102586%09RoyalBlue/101123600%09RoyalBlue/101110136%09RoyalBlue/
oas05143	African trypanosomiasis	38	8	MYD88, IL10, IL12B, IL18, TNF, IL1B, FAS, PRKCB,	2.111	0.0311512	0.092907	www.genome.jp/kegg-bin/show_pathway?map=oas05143&multi_query=678682%09RoyalBlue/443342%09RoyalBlue/443472%09RoyalBlue/443206%09RoyalBlue/443540%09RoyalBlue/443539%09RoyalBlue/100144426%09RoyalBlue/101107969%09red/101106864%09red/101118410%09RoyalBlue/
oas04137	Mitophagy - animal	67	12	MFN2, USP15, TAX1BP1, SQSTM1, TBK1, TFE3, BCL2L1, KRAS, FOXO3, CITED2, SP1, TBC1D15,	1.796	0.0317566	0.0938891	www.genome.jp/kegg-bin/show_pathway?map=oas04137&multi_query=101110526%09RoyalBlue/101113139%09RoyalBlue/101103972%09RoyalBlue/100135450%09RoyalBlue/101110830%09RoyalBlue/101106403%09RoyalBlue/443061%09RoyalBlue/101107165%09red/101114005%09RoyalBlue/101118556%09red/100913151%09RoyalBlue/100135454%09RoyalBlue/101104139%09RoyalBlue/101122098%09RoyalBlue/
oas04014	Ras signaling pathway	230	32	TGFA, HGF, CSF1R, SOS1, SOS2, PLCG2, RASGRP2, HTR7, KRAS, RASA2, STK4, TIAM1, RAC2, PIK3CD, PIK3CB, PIK3CA, PIK3R1, CHUK, IKBKB, NFKB1, BCL2L1, SHOC2, RAF1, PLA2G4A, ETS2, BRAP, RAP1A, RALB, TBK1, REL, PRKCB, ABL2,	1.395	0.0329374	0.0965406	www.genome.jp/kegg-bin/show_pathway?map=oas04014&multi_query=101106508%09RoyalBlue/443095%09red/100642180%09red/443318%09red/101117784%09red/443371%09red/443075%09RoyalBlue/497271%09red/497273%09red/101105624%09red/101115792%09red/443548%09red/101116015%09red/101106012%09red/101122783%09red/101109969%09RoyalBlue/101117247%09red/443087%09red/443076%09red/497272%09red/101118865%09RoyalBlue/10110273…
oas05206	MicroRNAs in cancer	197	28	CDKN1B, KRAS, CRKL, MCL1, CREBBP, EP300, BCL2, ZEB2, DDIT4, HMOX1, STAT3, E2F3, NOTCH2, CD44, ABCC1, CDKN1A, NFKB1, IKBKB, PRKCB, MDM2, PLCG2, RAF1, SOS1, SOS2, BCL2L11, SIRT1, ROCK1,	1.425	0.0346044	0.10056	www.genome.jp/kegg-bin/show_pathway?map=oas05206&multi_query=100127219%09RoyalBlue/101114005%09RoyalBlue/101117537%09RoyalBlue/443076%09red/554329%09RoyalBlue/101110420%09RoyalBlue/101123600%09RoyalBlue/101110136%09RoyalBlue/100145865%09red/101119602%09RoyalBlue/101115193%09RoyalBlue/101114584%09RoyalBlue/101120910%09RoyalBlue/101113917%09red/100294659%09RoyalBlue/101121809%09RoyalBlue/101112098%…
oas00500	Starch and sucrose metabolism	33	7	MGAM, GANC, GYS1, GYG1, GBE1, HKDC1, HK3,	2.127	0.0409806	0.117179	www.genome.jp/kegg-bin/show_pathway?map=oas00500&multi_query=101113407%09RoyalBlue/101117423%09RoyalBlue/101123048%09red/101108772%09RoyalBlue/101103289%09RoyalBlue/101115765%09red/101120124%09RoyalBlue/101107841%09RoyalBlue/101119209%09RoyalBlue/
oas04152	AMPK signaling pathway	125	19	CAB39, PRKAA1, PRKAB1, PFKFB2, PFKFB3, PFKFB4, CRTC2, CREB1, FOXO3, SIRT1, GYS1, CPT1A, PPP2R5A, TBC1D1, PIK3CD, PIK3CB, PIK3CA, PIK3R1, EIF4EBP1,	1.524	0.0410126	0.117179	www.genome.jp/kegg-bin/show_pathway?map=oas04152&multi_query=101106309%09RoyalBlue/101103425%09RoyalBlue/101107899%09RoyalBlue/101119324%09RoyalBlue/101107621%09RoyalBlue/101110626%09RoyalBlue/101102117%09RoyalBlue/443118%09RoyalBlue/101113882%09red/100144758%09red/100913151%09RoyalBlue/101102956%09RoyalBlue/101108772%09RoyalBlue/100127208%09red/443434%09RoyalBlue/101114233%09red/101117264%09Roya…
oas04915	Estrogen signaling pathway	135	20	HSPA1A, HSPA6, NCOA2, BCL2, TGFA, RARA, FOS, SP1, ADCY7, CREB1, SOS1, SOS2, KRAS, RAF1, PIK3CD, PIK3CB, PIK3CA, PIK3R1, PRKCD, ITPR2,	1.485	0.0463339	0.131279	www.genome.jp/kegg-bin/show_pathway?map=oas04915&multi_query=100913152%09RoyalBlue/101107064%09RoyalBlue/101104249%09RoyalBlue/101119602%09RoyalBlue/101106508%09RoyalBlue/101107973%09RoyalBlue/443218%09RoyalBlue/101104139%09RoyalBlue/443115%09red/101102089%09red/101112667%09RoyalBlue/443118%09RoyalBlue/101113882%09red/101118865%09RoyalBlue/101102732%09RoyalBlue/101114005%09RoyalBlue/101103190%09R…
oas00564	Glycerophospholipid metabolism	103	16	GPD2, MBOAT1, LPIN2, CHPT1, PLA2G4A, LPCAT2, LPCAT3, GPCPD1, CHKA, PHOSPHO1, EPT1, ETNK1, CDS2, PGS1, LPGAT1, MBOAT7,	1.557	0.0485451	0.136408	www.genome.jp/kegg-bin/show_pathway?map=oas00564&multi_query=443090%09RoyalBlue/101112654%09red/101111235%09RoyalBlue/101116033%09red/101123258%09RoyalBlue/101108320%09red/101108821%09RoyalBlue/100302343%09red/101111472%09RoyalBlue/101115816%09RoyalBlue/101108119%09RoyalBlue/101115143%09RoyalBlue/101113448%09RoyalBlue/101112333%09RoyalBlue/101110487%09RoyalBlue/101114860%09RoyalBlue/101114631%09R…
Day 11 vs. Day 1
oas05164	Influenza A	183	64	OAS1, RNASEL, DNAJB1, HSPA1A, HSPA6, EIF2AK2, MAP2K3, MAPK13, MAPK14, JUN, DDX58, IFIH1, NFKBIA, NFKB1, RELA, TRIM25, TBK1, IRF3, CREBBP, EP300, PIK3R1, PIK3CD, PIK3CB, PIK3CA, TLR4, TLR7, MYD88, IRAK4, IL1A, IL1B, IL12B, TNF, CCL5, IFNAR2, JAK1, TYK2, STAT1, STAT2, IRF9, MX1, ADAR, PML, IFNGR1, IFNGR2, JAK2, LOC101108696, LOC101109220, NLRP3, IL18, TNFSF10, FAS, TNFRSF1A, KPNA1, AGFG1, RAF1, MAP…	3.014	6.07622e-17	2.13275e-14	www.genome.jp/kegg-bin/show_pathway?map=oas05164&multi_query=105602911%09RoyalBlue/101103495%09RoyalBlue/101122104%09RoyalBlue/100913152%09RoyalBlue/101107064%09RoyalBlue/101121673%09RoyalBlue/101122959%09RoyalBlue/101115047%09red/100194428%09RoyalBlue/100217411%09RoyalBlue/443219%09RoyalBlue/101107257%09RoyalBlue/101106234%09RoyalBlue/780520%09RoyalBlue/101108228%09RoyalBlue/101102191%09RoyalBlu…
oas04662	B cell receptor signaling pathway	67	35	CD79A, LYN, SYK, BTK, DAPP1, VAV3, VAV1, RAC2, PLCG2, NFATC3, GRB2, SOS1, SOS2, KRAS, RAF1, MAP2K1, MAP2K2, FOS, JUN, PRKCB, BCL10, CHUK, NFKB1, RELA, NFKBIA, CD81, CR2, PIK3R1, PIK3CD, PIK3CB, PIK3CA, FCGR2B, INPP5D, PTPN6, PIK3AP1,	4.502	3.96399e-16	6.9568e-14	www.genome.jp/kegg-bin/show_pathway?map=oas04662&multi_query=101105681%09RoyalBlue/100302103%09RoyalBlue/101105303%09RoyalBlue/101105725%09RoyalBlue/101110675%09RoyalBlue/101120709%09RoyalBlue/101107354%09RoyalBlue/101107592%09RoyalBlue/101122126%09RoyalBlue/101115429%09red/101117607%09RoyalBlue/101109893%09RoyalBlue/101118865%09RoyalBlue/101102732%09RoyalBlue/101101969%09red/101114005%09RoyalBlu…
oas05162	Measles	134	51	SH2D1A, CD3D, CD3E, CD3G, IL2RA, IL2RG, PIK3R1, PIK3CD, PIK3CB, PIK3CA, JAK1, STAT3, STAT5B, DDX58, IFIH1, TBK1, IRF3, TLR7, MYD88, IRAK4, CHUK, TLR2, TLR4, TRAF6, TAB2, NFKBIA, NFKB1, RELA, TNFAIP3, IL1A, IL1B, IL12B, FCGR2B, IFNAR2, TYK2, STAT1, STAT2, IRF9, IFNGR1, IFNGR2, JAK2, OAS1, ADAR, MX1, CDKN1B, HSPA1A, HSPA6, EIF2AK2, RCHY1, FAS, TNFSF10,	3.28	1.73376e-15	2.0285e-13	www.genome.jp/kegg-bin/show_pathway?map=oas05162&multi_query=101117307%09RoyalBlue/443397%09RoyalBlue/443437%09RoyalBlue/443398%09RoyalBlue/443435%09RoyalBlue/101103538%09RoyalBlue/101114404%09red/101123247%09red/101121455%09RoyalBlue/101117348%09RoyalBlue/101109759%09RoyalBlue/101110015%09RoyalBlue/101110716%09RoyalBlue/100294659%09RoyalBlue/101122961%09RoyalBlue/101107257%09RoyalBlue/101106234%…
oas04380	Osteoclast differentiation	125	48	CSF1R, GRB2, PIK3CD, PIK3CB, PIK3CA, PIK3R1, IFNGR1, IFNGR2, STAT1, IL1A, IL1B, TNF, TNFRSF1A, LOC101103463, TRAF6, MAP3K14, CHUK, TAB2, NFKBIA, RELA, NFKB1, MAP2K1, MAPK13, MAPK14, FOS, FOSL2, JUN, JUNB, NCF2, NCF1, NCF4, BTK, TEC, FCGR1A, FCGR2B, SIRPA, TYROBP, SYK, LCP2, PLCG2, CREB1, IFNAR2, JAK1, TYK2, STAT2, IRF9, CYLD, SQSTM1,	3.309	7.85948e-15	6.89669e-13	www.genome.jp/kegg-bin/show_pathway?map=oas04380&multi_query=101109969%09RoyalBlue/101109893%09RoyalBlue/101117348%09RoyalBlue/101109759%09RoyalBlue/101110015%09RoyalBlue/101123247%09red/101121455%09RoyalBlue/101112907%09RoyalBlue/101122484%09RoyalBlue/100307049%09RoyalBlue/443404%09RoyalBlue/443539%09RoyalBlue/443540%09RoyalBlue/100135698%09RoyalBlue/100037694%09red/101103463%09RoyalBlue/1011071…
[truncated: 341 more rows]
